# Supplementary material for: Light-induced quantum tunnelling current in graphene
Source: Nat Commun. 2025 May 9;16:4335. doi: 10.1038/s41467-025-59675-5 (PMC12064659; doi:10.1038/s41467-025-59675-5)
Supplement: Supplementary file 3 — Source Data [file 41467_2025_59675_MOESM3_ESM.zip]

Archive with 34 entries (32 files):
- Fig.1 b.txt
- Fig.1b inset.txt
- Fig.1c.txt
- Fig.2b.txt
- Fig.2c.txt
- Fig.3a.txt
- Fig.3b/
- __MACOSX/._Fig.3b
- Fig.3b/figurex.png
- __MACOSX/Fig.3b/._figurex.png
- Fig.3b/Plot_Fig3b.m
- __MACOSX/Fig.3b/._Plot_Fig3b.m
- Fig.3b/tricont.m
- __MACOSX/Fig.3b/._tricont.m
- Fig.3b/dens_000201_1.2Vnm.dat
- __MACOSX/Fig.3b/._dens_000201_1.2Vnm.dat
- Fig.3b/kgrid.dat
- __MACOSX/Fig.3b/._kgrid.dat
- Fig.3b/tricontf.m
- __MACOSX/Fig.3b/._tricontf.m
- Fig.4a/
- __MACOSX/._Fig.4a
- Fig.4a/Fig4_map.txt
- __MACOSX/Fig.4a/._Fig4_map.txt
- Fig.4a/Electric Field Strength (V_nm).txt
- __MACOSX/Fig.4a/._Electric Field Strength (V_nm).txt
- Fig.4a/Current (nA).txt
- __MACOSX/Fig.4a/._Current (nA).txt
- Fig.4a/Fig4_plot.m
- __MACOSX/Fig.4a/._Fig4_plot.m
- Fig.4a/Voltage (mV).txt
- __MACOSX/Fig.4a/._Voltage (mV).txt
- Fig.4b.txt
- Fig.4c.txt
