# Supplementary material for: Light-induced quantum tunnelling current in graphene
Source: Nat Commun. 2025 May 9;16:4335. doi: 10.1038/s41467-025-59675-5 (PMC12064659; doi:10.1038/s41467-025-59675-5)
Supplement: Supplementary file 3 — Source Data [file 41467_2025_59675_MOESM3_ESM.zip › Fig.1 b.txt]

Volt (mV)	Current (nA)	error bar	fit	Current (nA)	error bar	fit
	Laser off			Laser ON
-3.00076666666667	-504.646666666667	0.291680952031106	-504.06406749334	-1143.65	0.336055550963463	-1142.32070368758
-2.9408	-492.203333333333	2.39823082940551	-493.999325876171	-1129.07666666667	3.88947868543387	-1130.99577799473
-2.87996666666667	-484.54	0.247588368062796	-483.789123846526	-1119.73	3.30590885133474	-1121.58324080939
-2.81986666666667	-473.013333333333	1.37976245942715	-473.702003704361	-1113.15333333333	1.05167062862436	-1110.52126853633
-2.76053333333333	-464.363333333333	0.109898943478899	-463.743560080926	-1095.83	2.59386455570317	-1098.95131806597
-2.70076666666667	-454.516666666667	0.115518156341083	-453.712386251252	-1090.55333333333	0.0856997342145926	-1089.07263618192
-2.6392	-444.176666666667	0.341873920879884	-443.379102334126	-1076.69333333333	2.26918732393578	-1078.39911782445
-2.57973333333333	-432.69	1.3080647282659	-433.398280185695	-1066.70333333333	2.14726440953234	-1067.46862226128
-2.51993333333333	-423.61	0.602577795807309	-423.361511724772	-1054.04	0.940443157949138	-1056.03014850081
-2.46033333333333	-413.306666666667	0.493974808174588	-413.358311051344	-1044.97333333333	3.00271728790958	-1045.86460834064
-2.3999	-401.613333333333	2.34692233455742	-403.215244596688	-1029.96	0.739346558342781	-1033.84046559974
-2.34006666666667	-393.863333333333	0.184962458653403	-393.172881504516	-1022.77666666667	4.62792370051386	-1023.89006914666
-2.27933333333333	-380.603333333333	3.0267162257323	-382.979463368618	-1012.29333333333	2.25015801914248	-1013.21655078919
-2.2199	-372.703333333333	0.506699560335744	-373.004235851435	-1001.40333333333	5.05761911487122	-1002.45338922043
-2.16046666666667	-362.966666666667	0.542719489648615	-363.029008334253	-990.83	0.778267306264389	-991.540822299515
-2.1004	-353.103333333333	0.61126462718241	-352.947482823337	-981.75	2.34143118626194	-980.843399085697
-2.0397	-342.56	0.546382039724343	-342.759659318688	-971.27	2.88676866640428	-970.92288370305
-1.97966666666667	-333.206666666667	0.478411724122415	-332.683728439021	-961.906666666667	2.09011429777839	-960.24338913149
-1.91963333333333	-322.396666666667	1.06899225649415	-322.607797559355	-950.89	3.55874041387303	-948.810891585102
-1.86013333333333	-313.416666666667	0.0317979733805732	-312.621380779674	-940.286666666667	1.20377646503734	-937.802705238816
-1.80016666666667	-301.896666666667	1.48914218409273	-302.556639162506	-928.153333333333	2.05676390910036	-927.828403929396
-1.73956666666667	-292.763333333333	0.861710185877155	-292.385599551604	-918.083333333333	0.622798344392276	-916.605073876016
-1.68063333333333	-280.483333333333	0.631145343359554	-282.494291503158	-906.753333333333	1.45254183340027	-905.280148183175
-1.62066666666667	-272.04	0.600111100824955	-272.42954988599	-895.593333333333	0.305086508678751	-895.174370163864
-1.56003333333333	-262.753333333333	0.104933841591323	-262.252915643839	-886.156666666667	1.62236795388032	-884.727947941655
-1.49966666666667	-252.876666666667	0.218581284143399	-252.121038451681	-867.01	2.71463318577912	-874.000643657408
-1.4406	-242.453333333333	0.201025150444202	-242.207351878239	-863.256666666667	1.96913122411327	-862.837075744887
-1.37946666666667	-232.21	0.570263097175333	-231.946798167352	-853.3	1.11401675630725	-852.575916159342
-1.3198	-222.54	0.160104132780305	-221.932408231425	-844.04	0.900129620295499	-841.651396810259
-1.2602	-211.896666666667	0.78833861872788	-211.929207557997	-833.443333333333	1.25377208632369	-831.049593021816
-1.20023333333333	-202.49	0.474657771452231	-201.864465940829	-820.07	0.680392043849228	-819.927858607896
-1.14033333333333	-191.67	0.632218316722953	-191.810913586159	-811.7	2.20658861896215	-809.236411608164
-1.07976666666667	-182.573333333333	0.048074017006186	-181.645468606506	-801.856666666667	0.797189507652426	-798.646560247893
-1.01993333333333	-172.023333333333	0.596666666666664	-171.603105514334	-787.526666666667	2.05450183202103	-787.805707896013
-0.9606	-161.766666666667	0.668239810580339	-161.644661890899	-779.513333333333	2.61475514043753	-776.815450191984
-0.899533333333333	-151.48	0.812424355453071	-151.39529744251	-767.786666666667	3.23290546997245	-765.56821528226
-0.8402	-141.85	0.433166634603049	-141.436853819075	-753.62	6.12095580771502	-755.558056688325
-0.780033333333333	-131.06	0.478434948556225	-131.338544414412	-740.953333333333	4.37849796670554	-744.711228122358
-0.720433333333333	-121.86	0.115902257671423	-121.335343740984	-732.266666666667	3.74837890886773	-733.840494700048
-0.6597	-111.963333333333	0.186219702979511	-111.141925605086	-719.59	3.54771757613258	-722.384092297317
-0.599533333333333	-100.78	0.26083200212653	-101.043616200423	-710.563333333333	2.86917138638396	-712.553220125959
-0.5401	-91.8	0.226053091109144	-91.0683886832401	-703.016666666667	1.54402432335474	-701.879701768485
-0.4799	-81.7	0.170391705588426	-80.9644846473279	-692.013333333333	1.65393806144945	-691.062754272948
-0.4195	-71.7066666666667	0.0133333333333308	-70.8270128239209	-678.583333333333	2.65825966460096	-679.456946518069
-0.360133333333333	-61.7133333333333	0.166966397151579	-60.8629745692367	-671.273333333333	2.90938901566021	-669.536431135422
-0.300133333333333	-51.4533333333333	0.431676319068401	-50.7926383208192	-658.616666666667	2.76628712256059	-658.946579775151
-0.240233333333333	-41.5933333333333	0.125476868164791	-40.7390859661491	-649.88	2.2780913063352	-647.567868155536
-0.1804	-30.7933333333333	0.265915609002388	-30.6967228739772	-630.17	3.87899901177266	-636.948135724836
-0.120666666666667	-20.6766666666667	0.743064226325319	-20.6711436755527	-628.883333333333	1.43325193567326	-625.874211023604
-0.0606333333333333	-9.65333333333333	1.37840890562674	-10.5952127958861	-615.15	2.32785308814796	-615.14093052527
2.66666666666667E-4	0.24	1.04385503463524	-0.3738215037423	-607.78	0.867544427296554	-605.124795717249
0.0598	9.52666666666667	0.694318210749062	9.6181899071875	-595.696666666667	1.40262056324739	-593.405439894736
0.119733333333333	19.3533333333333	0.567577699037272	19.6773368931068	-584.893333333333	3.53946480574551	-583.741901717784
0.1799	29.42	0.277848879788996	29.7756462977699	-572.826666666667	0.603775160506316	-572.787501298271
0.2397	40.2366666666667	1.08729531918017	39.8124147586926	-558.506666666667	4.45197459311908	-562.03629215768
0.299566666666667	49.5733333333333	0.754858338439148	49.8603724821136	-549.366666666667	2.47158743410879	-551.332892729776
0.359533333333333	59.6933333333333	0.66843930996846	59.925114099282	-540.023333333333	1.4662575186887	-540.641445730044
0.4204	69.9066666666667	0.726322548489609	70.1409107601767	-528.966666666667	4.53662992882505	-528.993804476563
0.480333333333333	82.2	2.50548065914174	80.2000577460959	-515.873333333333	2.16619738507622	-519.145003662947
0.540033333333333	90.0233333333333	0.983197730763135	90.2200423132713	-508.263333333333	1.63968831726574	-508.405746950528
0.600333333333333	101.28	0.930017920974286	100.340730242931	-500.233333333333	0.959345841938381	-496.447342564578
0.6598	110.823333333333	0.705510059775511	110.321552391362	-482.676666666667	2.98666666666666	-486.592565536877
0.7194	120.173333333333	0.363379201997646	120.32475306479	-476.37	1.18730787919561	-475.267639844036
0.780933333333333	130.663333333333	0.594876270982272	130.652442350668	-464.456666666667	3.28085524080401	-465.209671537412
0.8409	140.783333333333	0.853157533974696	140.717183967836	-456.173333333333	3.29684866366522	-454.649701247571
0.900066666666667	151.206666666667	1.55065935796501	150.647654435025	-444.616666666667	2.19703841062869	-442.84070221377
0.959733333333333	160.163333333333	0.288521133445097	160.662044370952	-431.23	3.72315726232455	-432.878353332521
1.02053333333333	170.3	0.661538610614179	170.866651769348	-425.636666666667	1.21724187316153	-421.864190772149
1.07976666666667	180.306666666667	0.384895368177438	180.808311499036	-410.076666666667	3.1534971768569	-411.459602048542
1.14003333333333	192.046666666667	1.14540143375345	190.923404797446	-404.08	1.32575764502165	-400.600821054403
1.1998	200.323333333333	0.208513255640448	200.95457862712	-389.96	1.26297268379012	-389.473110426398
1.2601	210.943333333333	0.506699560335749	211.075266556779	-382.083333333333	0.692948611209941	-379.122307629564
1.32006666666667	220.633333333333	0.088191710368818	221.140008173948	-370.71	1.73162736561114	-368.508551412949
1.38006666666667	230.56	0.352325606979304	231.210344422365	-360.196666666667	1.50134754285757	-357.763318486444
1.43933333333333	241.026666666667	0.121700908423521	241.157598783302	-347.81	3.11008574372691	-346.336797154142
1.50023333333333	254.223333333333	2.09412140155352	251.378990075446	-339.476666666667	3.04860806124879	-336.075637568597
1.55956666666667	261.246666666667	0.511381570953737	261.337433698881	-327.63	1.96980540494062	-324.111256968562
1.6196	272.756666666667	2.53259638403843	271.413364578548	-315.073333333333	2.55669274215299	-314.453695005696
1.68016666666667	281.44	0.739797269527258	281.5788095582	-303.773333333333	1.98096216801613	-303.361841662207
1.73886666666667	294.463333333333	3.59350030533524	291.430955187902	-292.386666666667	2.34597764505783	-293.196301502036
1.79903333333333	302.826666666667	1.16702375487581	301.529264592565	-283.18	2.19682346430779	-282.367401578328
1.86043333333333	311.95	1.27774541021806	311.834575353446	-268.513333333333	2.83201537974481	-271.120166668604
1.91946666666667	321.413333333333	0.48326436289513	321.742667295639	-261.35	2.86637983061096	-260.452624525216
1.9811	332.333333333333	1.53334420286003	332.087140475263	-249.85	1.93357182437063	-249.617748387422
2.04023333333333	342.5	1.13376952390393	342.012016311203	-230.593333333333	5.220017028495	-239.201207235642
2.1003	351.266666666667	0.0717247826378266	352.093541822119	-227.55	3.60609206759894	-227.840424258286
2.1601	363.17	2.03034479830397	362.130310283042	-216.436666666667	0.933494033784426	-216.61111799082
2.22063333333333	372.076666666667	0.527962540758764	372.290160631445	-207.066666666667	1.62976821801274	-207.067104095587
2.27953333333333	382.68	0.941293436359414	382.175874048642	-193.9	2.07371647049446	-196.196370673277
2.33986666666667	391.376666666667	0.128365796759785	392.302156609551	-186.31	3.3017318687824	-185.451137746771
2.3997	401.97	0.625539766921341	402.344519701722	-174.933333333333	2.5053564838384	-174.831405316071
2.45996666666667	411.346666666667	0.197174485615594	412.459613000133	-162.6	5.25062218535417	-163.4765985528
2.52006666666667	422.053333333333	0.34844097220492	422.546733142298	-152.633333333333	1.10312183269926	-152.599888916404
2.5797	431.726666666667	0.322714183829039	432.555528446975	-140.863333333333	2.18985793552407	-142.577777894296
2.6398	442.653333333333	0.549585702547338	442.64264858914	-134.31	3.07824625395695	-131.718996900158
2.69973333333333	451.893333333333	0.345655576807004	452.701795575059	-114.576666666667	4.95413744033992	-120.91997804688
2.7591	462.79	0.503620227287721	462.665833829743	-112.216666666667	3.30795169923088	-109.493456714578
2.81913333333333	472.2	0.0602771377334225	472.74176470941	-98.4566666666667	3.50201053364746	-99.3876786952671
2.87963333333333	482.783333333333	0.640112837275177	482.896020426564	-85.5366666666667	4.71125366660628	-88.5229214870431
2.9404	492.636666666667	0.405394184028874	493.095033193712	-79.04	3.24601807347607	-77.1143287969992
3.00056666666667	503.413333333333	0.693837957387112	503.193342598374	-65.48	4.19550950421996	-66.4766677240406
