# Supplementary material for: Light-induced quantum tunnelling current in graphene
Source: Nat Commun. 2025 May 9;16:4335. doi: 10.1038/s41467-025-59675-5 (PMC12064659; doi:10.1038/s41467-025-59675-5)
Supplement: Supplementary file 3 — Source Data [file 41467_2025_59675_MOESM3_ESM.zip › Fig.1b inset.txt]

time (second)	current (nA)
-50	593.5104
-49.8	595.1008
-49.6	593.7792
-49.4	595.6864
-49.2	587.8688
-49	592.3136
-48.8	587.6864
-48.6	590.736
-48.4	592.768
-48.2	594.8256
-48	591.888
-47.8	592.6208
-47.6	592.8448
-47.4	592.5888
-47.2	592.3776
-47	590.7232
-46.8	592.304
-46.6	588.8288
-46.4	592.7168
-46.2	590.3744
-46	592.768
-45.8	591.5584
-45.6	594.9056
-45.4	591.8912
-45.2	588.7456
-45	590.464
-44.8	585.3024
-44.6	592.7904
-44.4	585.2672
-44.2	589.9712
-44	588.1888
-43.8	589.6448
-43.6	588.512
-43.4	590.0096
-43.2	594.5824
-43	593.4368
-42.8	593.424
-42.6	592.8544
-42.4	591.9232
-42.2	589.6448
-42	590.1632
-41.8	592.1952
-41.6	594.2976
-41.4	591.3568
-41.2	595.056
-41	590.5344
-40.8	588.9184
-40.6	591.0752
-40.4	586.88
-40.2	587.9616
-40	587.2384
-39.8	592.5856
-39.6	586.5824
-39.4	590.0384
-39.2	592.624
-39	590.2848
-38.8	590.5568
-38.6	595.856
-38.4	590.416
-38.2	587.888
-38	592.7424
-37.8	591.9616
-37.6	592.2688
-37.4	587.9104
-37.2	592.6208
-37	589.2352
-36.8	592.624
-36.6	592.3104
-36.4	596.128
-36.2	589.6672
-36	591.6832
-35.8	589.8624
-35.6	588.1408
-35.4	590.6208
-35.2	593.104
-35	588.7904
-34.8	589.1648
-34.6	587.7824
-34.4	589.5232
-34.2	589.648
-34	588.128
-33.8	583.5968
-33.6	586.528
-33.4	583.9264
-33.2	582.7104
-33	587.0016
-32.8	588.1536
-32.6	588.6208
-32.4	590.3712
-32.2	593.2768
-32	588.4448
-31.8	586.3936
-31.6	584.0992
-31.4	588.0224
-31.2	588.9792
-31	585.6384
-30.8	588.9632
-30.6	588.4128
-30.4	592.4896
-30.2	587.6736
-30	588.4192
-29.8	590.8704
-29.6	587.6576
-29.4	592.016
-29.2	589.088
-29	586.256
-28.8	586.5216
-28.6	588.6784
-28.4	586.24
-28.2	588.6048
-28	588.9984
-27.8	587.6576
-27.6	590.1376
-27.4	587.1232
-27.2	589.136
-27	583.6832
-26.8	585.2832
-26.6	589.4336
-26.4	586.4256
-26.2	585.5904
-26	584.7712
-25.8	588.0576
-25.6	581.3984
-25.4	585.6672
-25.2	588.0544
-25	586.208
-24.8	587.7152
-24.6	587.1808
-24.4	585.5616
-24.2	589.0048
-24	587.9552
-23.8	588.352
-23.6	591.4528
-23.4	592.704
-23.2	592.112
-23	594.9664
-22.8	591.9392
-22.6	591.6416
-22.4	589.5872
-22.2	588.6976
-22	587.6928
-21.8	589.2256
-21.6	591.3024
-21.4	588.0832
-21.2	591.5456
-21	587.4592
-20.8	589.92
-20.6	592.6208
-20.4	589.9936
-20.2	592.2496
-20	588.2496
-19.8	586.8896
-19.6	586.6464
-19.4	586.9856
-19.2	587.2768
-19	588.928
-18.8	588.6912
-18.6	593.216
-18.4	589.5744
-18.2	585.7888
-18	589.4496
-17.8	592.9824
-17.6	588.0064
-17.4	594.9824
-17.2	592.912
-17	595.3248
-16.8	594.24
-16.6	595.3248
-16.4	595.4048
-16.2	596.6208
-16	594.4064
-15.8	598.6112
-15.6	598.2496
-15.4	596.0672
-15.2	595.2288
-15	595.1232
-14.8	597.2352
-14.6	597.808
-14.4	597.1872
-14.2	600.3584
-14	599.0112
-13.8	596.6592
-13.6	594.1696
-13.4	593.6576
-13.2	597.6256
-13	596.0928
-12.8	592.1728
-12.6	595.4848
-12.4	591.6544
-12.2	591.7472
-12	588.9216
-11.8	587.5968
-11.6	590.4416
-11.4	587.056
-11.2	584.0992
-11	584.6688
-10.8	583.7504
-10.6	594.6432
-10.4	583.4624
-10.2	583.3568
-10	586.9568
-9.8	587.056
-9.6	586.864
-9.4	591.3248
-9.2	589.216
-9	590.5536
-8.8	591.4176
-8.6	589.8656
-8.4	586.9568
-8.2	591.1488
-8	590.1856
-7.8	595.3152
-7.6	590.5472
-7.4	592.0736
-7.2	587.8496
-7	581.7888
-6.8	589.2544
-6.6	586.4352
-6.4	585.2
-6.2	582.7488
-6	587.888
-5.8	590
-5.6	588.2048
-5.4	589.1712
-5.2	591.0592
-5	587.584
-4.8	588.48
-4.6	588.1056
-4.4	588.9376
-4.2	588.2656
-4	586.0832
-3.8	590.6688
-3.6	592.064
-3.4	591.9808
-3.2	592.4064
-3	593.4496
-2.8	589.6416
-2.6	592.0192
-2.4	592.8096
-2.2	590.9184
-2	586.8928
-1.8	589.4496
-1.6	588.6272
-1.4	592.9504
-1.2	586.1024
-1	587.3504
-0.8	588.9216
-0.6	589.4112
-0.4	588.912
-0.2	589.8336
0	589.4912
0.2	585.968
0.4	580.9568
0.6	579.4528
0.8	583.6224
1	585.056
1.2	581.104
1.4	585.232
1.6	579.8112
1.8	580.2016
2	579.2576
2.2	305.5392
2.4	-0.0032
2.6	0.048
2.8	-0.1024
3	-0.1312
3.2	0.0352
3.4	-0.0544
3.6	-0.1024
3.8	-0.0832
4	0.0416
4.2	-0.0352
4.4	-0.1152
4.6	0
4.8	-0.0416
5	-0.0096
5.2	-0.0864
5.4	-0.0864
5.6	-0.0768
5.8	-0.048
6	0
6.2	0.032
6.4	-0.0832
6.6	-0.0224
6.8	-0.064
7	-0.0576
7.2	-0.0224
7.4	-0.08
7.6	-0.0672
7.8	-0.0096
8	-0.1088
8.2	-0.0352
8.4	0.0128
8.6	0.032
8.8	-0.0736
9	-0.064
9.2	-0.0448
9.4	-0.0288
9.6	-0.0832
9.8	-0.0384
10	-0.032
10.2	-0.0768
10.4	-0.0896
10.6	-0.0544
10.8	-0.0864
11	-0.0288
11.2	-0.0512
11.4	-0.0096
11.6	-0.064
11.8	-0.0512
12	-0.0032
12.2	-0.0544
12.4	-0.0192
12.6	-0.0576
12.8	0.0256
13	0.0192
13.2	-0.0032
13.4	-0.0864
13.6	-0.0352
13.8	-0.0192
14	-0.0448
14.2	-0.0576
14.4	-0.0672
14.6	-0.0768
14.8	-0.0864
15	0
15.2	-0.048
15.4	-0.1152
15.6	-0.0576
15.8	-0.0416
16	-0.0352
16.2	-0.0608
16.4	0.0192
16.6	-0.0864
16.8	-0.0544
17	-0.0512
17.2	0.0384
17.4	0.0192
17.6	-0.0768
17.8	0.0096
18	-0.0512
18.2	-0.0224
18.4	-0.08
18.6	-0.0672
18.8	-0.0832
19	-0.0032
19.2	0.0096
19.4	0.0032
19.6	-0.0352
19.8	-0.0544
20	-0.0544
20.2	-0.1376
20.4	-0.1344
20.6	-0.0576
20.8	0.0096
21	0.016
21.2	0.0128
21.4	0.032
21.6	-0.0416
21.8	-0.0832
22	-0.0288
22.2	-0.032
22.4	-0.112
22.6	0.0544
22.8	-0.0416
23	-0.0256
23.2	-0.0128
23.4	-0.032
23.6	0.0288
23.8	-0.1056
24	-0.048
24.2	-0.0064
24.4	-0.064
24.6	-0.0096
24.8	-0.0448
25	-0.0192
25.2	0
25.4	-0.096
25.6	-0.0512
25.8	-0.032
26	0.016
26.2	-0.0192
26.4	0.0384
26.6	-0.0928
26.8	-0.0288
27	0.0608
27.2	-0.0032
27.4	-0.0544
27.6	-0.0512
27.8	-0.0352
28	0.0256
28.2	-0.0192
28.4	-0.0864
28.6	-0.0608
28.8	-0.0608
29	-0.1024
29.2	-0.0384
29.4	-0.048
29.6	-0.048
29.8	-0.0448
30	0.0064
30.2	-0.0608
30.4	-0.0704
30.6	-0.1152
30.8	-0.0544
31	-0.0608
31.2	-0.128
31.4	-0.1024
31.6	-0.1216
31.8	-0.0512
32	-0.0608
32.2	-0.0288
32.4	-0.016
32.6	-0.0096
32.8	0.0224
33	-0.0224
33.2	-0.032
33.4	-0.0992
33.6	-0.0128
33.8	-0.0704
34	-0.1248
34.2	-0.016
34.4	-0.0512
34.6	-0.0544
34.8	-0.0512
35	-0.0416
35.2	0.0096
35.4	-0.0544
35.6	-0.0672
35.8	0.0288
36	0.0192
36.2	-0.0064
36.4	-0.0608
36.6	-0.0288
36.8	-0.0192
37	-0.0448
37.2	-0.0416
37.4	-0.0224
37.6	0.0384
37.8	-0.0352
38	-0.064
38.2	0.0192
38.4	-0.0448
38.6	0.016
38.8	-0.0128
39	-0.0544
39.2	-0.032
39.4	-0.0096
39.6	-0.0736
39.8	-0.0448
40	-0.0416
40.2	-0.0672
40.4	-0.016
40.6	-0.064
40.8	-0.0256
41	-0.064
41.2	-0.0384
41.4	0.0064
41.6	-0.128
41.8	-0.1184
42	-0.016
42.2	-0.0608
42.4	-0.0064
42.6	-0.0384
42.8	-0.0736
43	-0.0864
43.2	-0.0544
43.4	0
43.6	0.0096
43.8	-0.0032
44	0.016
44.2	-0.0384
44.4	-0.064
44.6	-0.0928
44.8	0.0032
45	0.0224
45.2	-0.0192
45.4	-0.0384
45.6	0.0256
45.8	-0.0192
46	-0.0352
46.2	-0.064
46.4	0.0256
46.6	0
46.8	-0.0096
47	0.0032
47.2	-0.0736
47.4	0.0192
47.6	-0.0512
47.8	-0.0352
48	-0.0896
48.2	-0.0544
48.4	-0.0832
48.6	-0.0992
48.8	0.0032
49	-0.0896
49.2	-0.1056
49.4	-0.0832
49.6	0.0096
49.8	-0.0672
50	-0.096
