# Supplementary material for: Light-induced quantum tunnelling current in graphene
Source: Nat Commun. 2025 May 9;16:4335. doi: 10.1038/s41467-025-59675-5 (PMC12064659; doi:10.1038/s41467-025-59675-5)
Supplement: Supplementary file 3 — Source Data [file 41467_2025_59675_MOESM3_ESM.zip › Fig.1c.txt]

Volt (mV)	Current (nA)	error bar	redline
-0.959533333333333	-9.96666666666664	2.61475514043754	-9.94761012908872
-0.8968	-8.52666666666669	3.23290546997245	-7.91671627048209
-0.840966666666667	-3.99	6.12095580771501	-6.4185902425234
-0.780466666666667	-2.11333333333334	4.37849796670554	-5.08977866453754
-0.719833333333333	-2.62666666666668	3.74837890886773	-4.02991564217204
-0.655933333333333	0.153333333333295	3.54771757613258	-3.16732265654537
-0.6011	-2.00333333333333	2.86917138638396	-2.60335517277086
-0.541566666666667	-3.43666666666668	1.54402432335474	-2.14221591929471
-0.481233333333333	-2.53333333333331	1.65393806144945	-1.80095704823971
-0.4165	0.903333333333321	2.65825966460096	-1.53515200232269
-0.361166666666667	-1.77999999999998	2.90938901566021	-1.35756800641534
-0.3021	0.616666666666667	2.76628712256059	-1.18542983473664
-0.238633333333333	-0.506666666666685	2.2780913063352	-0.982764921763584
-0.1794	0.877777777777781	1.12345051042881	-0.741008959806148
-0.117633333333333	-0.426666666666652	1.43325193567326	-0.397178342210298
-0.0577666666666667	2.28333333333336	2.32785308814796	0.06140788158816
-0.0019	-0.239999999999965	0.867544427296554	0.63196807952344
0.0634666666666667	2.55666666666669	1.40262056324739	1.51352448423363
0.117366666666667	3.53333333333331	3.53946480574551	2.44474797854412
0.178466666666667	5.53333333333337	0.603775160506316	3.75827904180489
0.238433333333333	9.0366666666667	4.45197459311908	5.34860576643256
0.298133333333333	8.83999999999999	2.47158743410879	7.26346849622546
0.357766666666667	8.06333333333335	1.4662575186887	9.5413398623348
