# Supplementary material for: Light-induced quantum tunnelling current in graphene
Source: Nat Commun. 2025 May 9;16:4335. doi: 10.1038/s41467-025-59675-5 (PMC12064659; doi:10.1038/s41467-025-59675-5)
Supplement: Supplementary file 3 — Source Data [file 41467_2025_59675_MOESM3_ESM.zip › Fig.2b.txt]

time (x1, fs)	IE (nA)	error bar	time(x2,fs)	calculated current(atm. un.)
-20.985	-1.5138	0.637714465885789	-35	5.75893930000002E-5
-20.785	-1.2306	1.12022161200362	-34.6256684491979	5.7114917E-5
-20.585	-0.599199999999996	0.758453189063109	-34.2513368983957	5.8527486E-5
-20.385	1.48099999999999	1.53153710369681	-33.8770053475936	5.9313269E-5
-20.185	3.9288	0.883679206499733	-33.5026737967914	5.73354859999999E-5
-19.985	4.74339999999999	0.555132110402561	-33.1283422459893	5.7221729E-5
-19.785	5.6424	0.829795673645023	-32.7540106951872	5.9028494E-5
-19.585	5.80580000000001	0.746883016274972	-32.379679144385	5.86924849999999E-5
-19.385	3.5196	1.0778941784795	-32.0053475935829	5.71652019999999E-5
-19.185	2.62260000000001	0.629487140456417	-31.6310160427808	5.75335599999999E-5
-18.985	2.086	0.526313024729582	-31.2566844919786	5.97473409999999E-5
-18.785	-0.760599999999997	1.54913000100056	-30.8823529411765	5.82018139999999E-5
-18.585	-0.474800000000002	1.41841070920943	-30.5080213903743	5.70089539999997E-5
-18.385	-1.38979999999999	0.384644043239983	-30.1336898395722	5.77531709999997E-5
-18.185	0.0244	1.10427472125373	-29.7593582887701	6.03934650000002E-5
-17.985	-0.00260000000000105	0.868315587790522	-29.3850267379679	5.7829737E-5
-17.785	2.0774	0.810651873494411	-29.0106951871658	5.7149537E-5
-17.585	3.5358	1.18009353019157	-28.6363636363636	5.82752749999999E-5
-17.385	4.1762	0.644192781704361	-28.2620320855615	5.96955090000001E-5
-17.185	4.56699999999999	0.374800613660117	-27.8877005347594	5.74136479999998E-5
-16.985	4.5484	0.561383077764197	-27.5133689839572	5.70920509999999E-5
-16.785	3.5086	0.274788209354042	-27.1390374331551	5.86581280000002E-5
-16.585	1.90640000000001	0.561966066591215	-26.7647058823529	5.90900980000001E-5
-16.385	1.0416	0.632660461859283	-26.3903743315508	5.73400649999998E-5
-16.185	0.420599999999993	0.99123481577273	-26.0160427807487	5.74209190000003E-5
-15.985	0.0743999999999971	0.636328971523377	-25.6417112299465	5.92910489999999E-5
-15.785	0.186000000000007	1.00518237151275	-25.2673796791444	5.84793650000002E-5
-15.585	0.936800000000005	0.945161330144226	-24.8930481283423	5.70583360000002E-5
-15.385	1.0146	0.923062218921347	-24.5187165775401	5.75063159999999E-5
-15.185	1.8716	0.524868135820798	-24.144385026738	5.98254280000001E-5
-14.985	1.81959999999999	0.502682961716428	-23.7700534759358	5.80458770000002E-5
-14.785	2.5098	0.590566287557965	-23.3957219251337	5.72164599999998E-5
-14.585	1.1818	0.736193140419007	-23.0213903743316	5.81824190000002E-5
-14.385	0.411600000000007	0.566646944754843	-22.6470588235294	6.03649490000001E-5
-14.185	-0.527600000000007	1.07593548133705	-22.2727272727273	5.76691500000002E-5
-13.985	0.217200000000005	1.32961604984296	-21.8983957219251	5.67210109999997E-5
-13.785	0.195599999999999	0.756447129679264	-21.524064171123	5.77114830000002E-5
-13.585	1.3052	0.895684174248938	-21.1497326203209	5.9120626E-5
-13.385	2.56740000000001	1.07190030319988	-20.7754010695187	5.79010910000002E-5
-13.185	4.0872	0.340723260139369	-20.4010695187166	5.8433065E-5
-12.985	3.9208	0.672819396272135	-20.0267379679144	5.9965886E-5
-12.785	4.4744	0.220914825215512	-19.6524064171123	5.87895439999998E-5
-12.585	3.7448	0.675640688532003	-19.2780748663102	5.54068670000002E-5
-12.385	0.0258000000000038	0.789186505206468	-18.903743315508	5.47317709999998E-5
-12.185	0.224599999999995	0.778116353767223	-18.5294117647059	5.8295562E-5
-11.985	-2.34860000000001	0.853108000196925	-18.1550802139037	6.06341589999999E-5
-11.785	-4.57980000000001	0.871731460944252	-17.7807486631016	6.19400630000003E-5
-11.585	-3.50660000000001	0.879712714469899	-17.4064171122995	6.14585899999999E-5
-11.385	-2.42440000000001	0.825250967887948	-17.0320855614973	5.87888050000002E-5
-11.185	-0.3994	1.34213809274605	-16.6577540106952	5.05228440000002E-5
-10.985	2.18859999999999	0.421407712316708	-16.283422459893	4.82782239999998E-5
-10.785	5.0514	0.454240641070348	-15.9090909090909	5.60909630000002E-5
-10.585	7.7004	0.497034264412427	-15.5347593582888	6.94642899999999E-5
-10.385	7.66580000000001	0.726977056034094	-15.1604278074866	7.34849870000001E-5
-10.185	6.4456	0.921498160605869	-14.7860962566845	6.65419270000002E-5
-9.985	4.48820000000001	0.932919953693779	-14.4117647058824	5.01140989999998E-5
-9.785	0.237200000000001	1.08770466579858	-14.0374331550802	3.44987650000001E-5
-9.585	-4.7654	1.35225277222863	-13.6631016042781	3.43058020000001E-5
-9.385	-5.347	0.960909204867974	-13.2887700534759	5.84588660000001E-5
-9.185	-7.31740000000001	0.787276990645605	-12.9144385026738	9.10229900000002E-5
-8.985	-7.0078	0.692348279408564	-12.5401069518717	1.00811112E-4
-8.785	-4.681	0.96887006352761	-12.1657754010695	7.32883240000001E-5
-8.585	-0.733000000000004	0.683570918047282	-11.7914438502674	2.46286299999999E-5
-8.385	3.30500000000001	1.30074705458056	-11.4171122994652	-6.53608500000006E-6
-8.185	6.1854	0.737910333306156	-11.0427807486631	1.14091240000001E-5
-7.985	8.928	0.873592639621007	-10.668449197861	7.71155249999998E-5
-7.78500000000001	9.8496	0.883235789582829	-10.2941176470588	1.41922708E-4
-7.585	9.7312	0.63969425509379	-9.91978609625669	1.48521967E-4
-7.385	7.166	0.181660947922221	-9.54545454545455	7.06226619999999E-5
-7.185	2.98480000000001	0.811391175697641	-9.17112299465241	-3.63315150000001E-5
-6.985	-1.59739999999999	0.76474208724249	-8.79679144385027	-8.22442400000002E-5
-6.785	-5.6554	0.406590039228705	-8.42245989304813	-1.0113589E-5
-6.585	-6.7188	0.686424169154901	-8.04812834224599	1.30568115E-4
-6.385	-6.51300000000001	0.859948544972316	-7.67379679144385	2.30752053E-4
-6.185	-6.17440000000001	0.628348677089401	-7.29946524064171	2.00690036E-4
-5.985	-3.6678	0.823390271985284	-6.92513368983957	3.7379074E-5
-5.785	0.887200000000007	0.633275327168209	-6.55080213903743	-1.4540071E-4
-5.585	5.4716	0.714424005755686	-6.17647058823529	-1.77782696E-4
-5.385	11.905	0.796496515999913	-5.80213903743315	-6.50413800000021E-6
-5.185	14.1042	0.711776818953807	-5.42780748663101	2.27870448E-4
-4.985	13.6392	0.791425637694408	-5.05347593582887	3.38779825E-4
-4.785	9.283	0.799567132891291	-4.67914438502673	2.31029343E-4
-4.585	5.04259999999999	1.60269811879842	-4.30481283422461	-4.31633359999999E-5
-4.385	-1.93899999999999	1.34729124542543	-3.93048128342247	-2.83102261E-4
-4.185	-7.05280000000001	1.59568682391	-3.55614973262033	-2.47811204E-4
-3.985	-8.53660000000001	0.827578612580098	-3.18181818181819	4.54529840000002E-5
-3.785	-7.499	0.590144304386648	-2.80748663101605	3.45300953E-4
-3.585	-7.38880000000001	0.843285621838769	-2.43315508021391	4.18306208E-4
-3.385	-5.255	1.24481701466521	-2.05882352941177	2.08494053E-4
-3.185	-1.25839999999999	1.05299423550179	-1.68449197860963	-1.55555022E-4
-2.985	4.232	0.21180533515471	-1.31016042780749	-3.851695853E-4
-2.785	10.0734	0.79637224964209	-0.935828877005349	-2.41439515E-4
-2.585	15.1912	0.985841285400442	-0.561497326203209	1.33240437E-4
-2.385	17.9612	1.35342005305079	-0.18716577540107	4.22304818E-4
-2.185	17.212	1.75948262281842	0.18716577540107	4.22304879E-4
-1.985	10.8976	1.56902289976915	0.561497326203209	1.33240031E-4
-1.785	2.0692	2.10945373023444	0.935828877005349	-2.41436633E-4
-1.585	-4.25579999999999	1.53708638013613	1.31016042780749	-3.851697589E-4
-1.385	-12.4362	1.23290378375606	1.68449197860963	-1.55554177E-4
-1.185	-15.7782	1.24165669168253	2.05882352941177	2.08497591E-4
-0.985	-16.3358	1.75166621820483	2.43315508021391	4.18283765E-4
-0.785	-11.8422	1.37670695501984	2.80748663101605	3.45300709E-4
-0.585	-1.7886	0.60850896460118	3.18181818181819	4.54766129999999E-5
-0.385000000000001	12.1894	1.41619838299583	3.55614973262033	-2.47792383E-4
-0.185	22.5238	0.60170112182046	3.93048128342247	-2.83107804E-4
0.0149999999999997	26.3706	0.684824181816033	4.30481283422461	-4.3165709E-5
0.215000000000001	21.4502	1.11191233467392	4.67914438502673	2.31037135E-4
0.415	13.8512	2.18288223227915	5.05347593582887	3.38810308E-4
0.614999999999999	3.9362	1.87503198372721	5.42780748663101	2.27905473E-4
0.815	-5.139	1.66460872279344	5.80213903743315	-6.48624300000016E-6
1.015	-13.4482	1.53469822440765	6.17647058823529	-1.77755329E-4
1.215	-16.3418	1.12042886431937	6.55080213903743	-1.4541408E-4
1.415	-14.5052	1.04673742648288	6.92513368983957	3.73709529999999E-5
1.615	-12.7464	1.89736682273091	7.29946524064171	2.00691509E-4
1.815	-1.2008	0.86425334248703	7.67379679144385	2.30790272E-4
2.015	8.199	1.20036556931628	8.04812834224599	1.3062453E-4
2.215	15.6866	0.688980449650062	8.42245989304813	-1.01019139999999E-5
2.415	19.8256	0.492665870545139	8.79679144385027	-8.22506560000001E-5
2.615	17.5768	0.946530633418696	9.17112299465241	-3.63567990000001E-5
2.815	11.468	1.63273396485772	9.54545454545455	7.06199779999998E-5
3.015	5.9168	1.95765480613923	9.91978609625669	1.4852196E-4
3.215	-1.313	1.48611961160601	10.2941176470588	1.41966279E-4
3.415	-7.93120000000001	0.952471332901939	10.668449197861	7.71906199999999E-5
3.615	-11.272	1.62624290928508	11.0427807486631	1.14420629999999E-5
3.815	-12.969	1.20905214941292	11.4171122994652	-6.53298999999985E-6
4.015	-9.1816	0.625276067029596	11.7914438502674	2.46275950000001E-5
4.215	-2.9704	0.302579179719953	12.1657754010695	7.33046499999999E-5
4.415	3.79259999999999	0.914431112769027	12.5401069518717	1.00833353E-4
4.615	8.687	1.23080453362831	12.9144385026738	9.10503089999999E-5
4.815	13.769	0.318317922838159	13.2887700534759	5.85235240000002E-5
5.015	14.6654	0.571996031454766	13.6631016042781	3.43434219999998E-5
5.215	13.46	0.695398950243671	14.0374331550802	3.45036440000002E-5
5.415	8.21500000000001	1.58020561953184	14.4117647058824	5.01195500000001E-5
5.615	5.2518	1.2720267843092	14.7860962566845	6.65686580000001E-5
5.815	-1.33920000000001	1.10039290255799	15.1604278074866	7.3528327E-5
6.015	-5.8558	1.42442853102569	15.5347593582888	6.9473911E-5
6.215	-7.33839999999999	1.32757661172529	15.9090909090909	5.61343489999999E-5
6.415	-7.36060000000001	0.893851922859709	16.283422459893	4.8319743E-5
6.615	-4.21040000000001	1.27190917914763	16.6577540106952	5.0537744E-5
6.815	-0.0404000000000053	1.13272889960484	17.0320855614973	5.8790045E-5
7.015	4.845	0.284926657229541	17.4064171122995	6.1482547E-5
7.215	8.8046	1.42345223312902	17.7807486631016	6.19887679999999E-5
7.415	10.6692	1.49351944747968	18.1550802139037	6.06717530000002E-5
7.615	10.4764	1.21397383003094	18.5294117647059	5.83124580000001E-5
7.815	5.51560000000001	2.04345564179896	18.903743315508	5.47705710000001E-5
8.015	3.62860000000001	1.60621977325645	19.2780748663102	5.5429831E-5
8.215	-2.74039999999999	1.01366111694195	19.6524064171123	5.87982039999999E-5
8.415	-3.4658	1.41894726470014	20.0267379679144	5.99799169999999E-5
8.615	-4.83280000000001	0.998914731095703	20.4010695187166	5.84780419999998E-5
8.815	-3.6982	0.760115872745728	20.7754010695187	5.79530020000001E-5
9.015	-2.7548	0.79153378955039	21.1497326203209	5.91364009999999E-5
9.215	0.6614	0.933136678091692	21.524064171123	5.77377349999998E-5
9.415	2.68000000000001	1.11047633923465	21.8983957219251	5.67482550000002E-5
9.615	5.0722	1.22063132845262	22.2727272727273	5.76884389999999E-5
9.815	3.6948	1.67887386065779	22.6470588235294	6.0367357E-5
10.015	5.2768	1.21530853695677	23.0213903743315	5.82166200000001E-5
10.215	5.6332	1.33262197940751	23.3957219251337	5.72699780000002E-5
10.415	3.61539999999999	0.968083911652289	23.7700534759358	5.8081954E-5
10.615	1.5848	0.919217569457852	24.144385026738	5.98316519999999E-5
10.815	-0.0533999999999963	1.92038950736563	24.5187165775401	5.75331429999998E-5
11.015	-1.354	0.70781219260479	24.8930481283423	5.70873719999999E-5
11.215	-0.700599999999994	0.75431118247047	25.2673796791444	5.84996710000001E-5
11.415	-2.0142	1.09419529335489	25.6417112299465	5.93064719999999E-5
11.615	-0.804599999999994	1.12317329918406	26.0160427807487	5.74656670000001E-5
11.815	1.0016	1.21802793892423	26.3903743315508	5.73839939999999E-5
12.015	2.2332	1.2026920387198	26.7647058823529	5.91066830000002E-5
12.215	3.7302	0.804572768616985	27.1390374331551	5.86766050000001E-5
12.415	4.822	1.2355472067064	27.5133689839572	5.71253110000001E-5
12.615	4.2884	0.957769157991635	27.8877005347594	5.74465450000002E-5
12.815	4.0726	1.00210656119996	28.2620320855615	5.97045629999999E-5
13.015	2.7946	1.20480395085673	28.6363636363636	5.83047989999999E-5
13.215	1.79000000000001	0.680039631198065	29.0106951871658	5.71932009999999E-5
13.415	-0.0901999999999958	1.02360780575375	29.3850267379679	5.78618939999998E-5
13.615	-0.308400000000006	0.962236696452594	29.7593582887701	6.03935529999999E-5
13.815	-0.8172	0.433763230345772	30.1336898395722	5.7781978E-5
14.015	1.0264	0.34816958511622	30.5080213903743	5.70473800000001E-5
14.215	0.930400000000006	0.442272608240664	30.8823529411765	5.82289489999999E-5
14.415	3.0168	0.911707705352983	31.2566844919786	5.97566260000001E-5
14.615	4.6794	0.593135363976893	31.6310160427808	5.75707099999998E-5
14.815	5.3742	0.456043682118281	32.0053475935829	5.72053529999999E-5
15.015	4.1508	0.968455750150723	32.379679144385	5.8712662E-5
15.215	4.1742	0.590242526424519	32.7540106951872	5.90440249999999E-5
15.415	2.85599999999999	0.378948413375752	33.1283422459893	5.72584870000001E-5
15.615	1.95820000000001	0.541680293161932	33.5026737967914	5.73729920000001E-5
15.815	-0.127399999999994	0.498285921936391	33.8770053475936	5.93275890000001E-5
16.015	-0.608199999999997	0.559637686365026	34.2513368983957	5.85514159999998E-5
16.215	-0.215599999999995	0.777970860636822	34.6256684491979	5.71551349999998E-5
16.415	-0.139799999999994	0.885327589087789	35	5.76224539999999E-5
16.615	-0.936199999999999	2.08196444253979
16.815	2.8618	0.426283637968899
17.015	3.7246	0.503595631434587
17.215	4.6452	0.644189521802396
17.415	5.414	0.696393351490376
17.615	3.1678	1.22047181040776
17.815	2.2624	0.946690266137768
18.015	-0.0912000000000006	0.797057864900662
18.215	-1.92400000000001	1.31608495166535
18.415	-2.42740000000001	1.13336682499533
18.615	-2.5386	1.44198316911121
18.815	-1.7312	0.933211626588525
19.015	0.359999999999999	1.01032974815156
19.215	2.2364	1.00690032277282
19.415	4.61060000000001	0.754962952733443
19.615	5.1822	0.629674947889782
19.815	4.22060000000001	1.50632963191992
20.015	4.0094	1.45675198987336
20.215	2.6156	0.935104250872596
20.415	0.0859999999999985	0.943139491273693
20.615	-1.4312	1.21210166240295
20.815	-1.5506	0.999117640721051
