# Supplementary material for: Light-induced quantum tunnelling current in graphene
Source: Nat Commun. 2025 May 9;16:4335. doi: 10.1038/s41467-025-59675-5 (PMC12064659; doi:10.1038/s41467-025-59675-5)
Supplement: Supplementary file 3 — Source Data [file 41467_2025_59675_MOESM3_ESM.zip › Fig.2c.txt]

Time (fs)	IE^2 (nA)
-20.985	1.4862
-20.785	1.7694
-20.585	2.4008
-20.385	4.481
-20.185	6.9288
-19.985	7.7434
-19.785	8.6424
-19.585	8.80580000000001
-19.385	6.5196
-19.185	5.62260000000001
-18.985	5.086
-18.785	2.2394
-18.585	2.5252
-18.385	1.61020000000001
-18.185	3.0244
-17.985	2.9974
-17.785	5.0774
-17.585	6.5358
-17.385	7.1762
-17.185	7.56699999999999
-16.985	7.5484
-16.785	6.5086
-16.585	4.90640000000001
-16.385	4.0416
-16.185	3.42059999999999
-15.985	3.0744
-15.785	3.18600000000001
-15.585	3.93680000000001
-15.385	4.0146
-15.185	4.8716
-14.985	4.81959999999999
-14.785	5.5098
-14.585	4.1818
-14.385	3.41160000000001
-14.185	2.47239999999999
-13.985	3.21720000000001
-13.785	3.1956
-13.585	4.3052
-13.385	5.56740000000001
-13.185	7.0872
-12.985	6.9208
-12.785	7.4744
-12.585	6.7448
-12.385	3.0258
-12.185	3.2246
-11.985	0.651399999999995
-11.785	1.57980000000001
-11.585	0.506600000000006
-11.385	0.575599999999994
-11.185	2.6006
-10.985	5.18859999999999
-10.785	8.0514
-10.585	10.7004
-10.385	10.6658
-10.185	9.4456
-9.985	7.48820000000001
-9.785	3.2372
-9.585	1.7654
-9.385	2.34699999999999
-9.185	4.31740000000001
-8.985	4.0078
-8.785	1.681
-8.585	2.267
-8.385	6.30500000000001
-8.185	9.1854
-7.985	11.928
-7.78500000000001	12.8496
-7.585	12.7312
-7.385	10.166
-7.185	5.98480000000001
-6.985	1.40260000000001
-6.785	2.6554
-6.585	3.7188
-6.385	3.51300000000001
-6.185	3.17440000000001
-5.985	0.6678
-5.785	3.88720000000001
-5.585	8.4716
-5.385	14.905
-5.185	17.1042
-4.985	16.6392
-4.785	12.283
-4.585	8.04259999999999
-4.385	1.06100000000001
-4.185	4.05280000000001
-3.985	5.53660000000001
-3.785	4.499
-3.585	4.3888
-3.385	2.255
-3.185	1.74160000000001
-2.985	7.232
-2.785	13.0734
-2.585	18.1912
-2.385	20.9612
-2.185	20.212
-1.985	13.8976
-1.785	5.0692
-1.585	1.25579999999999
-1.385	9.4362
-1.185	12.7782
-0.985	13.3358
-0.785	8.8422
-0.585	1.2114
-0.385000000000001	15.1894
-0.185	25.5238
0.0149999999999997	29.3706
0.215000000000001	24.4502
0.415	16.8512
0.614999999999999	6.9362
0.815	2.139
1.015	10.4482
1.215	13.3418
1.415	11.5052
1.615	9.7464
1.815	1.7992
2.015	11.199
2.215	18.6866
2.415	22.8256
2.615	20.5768
2.815	14.468
3.015	8.9168
3.215	1.687
3.415	4.9312
3.615	8.272
3.815	9.969
4.015	6.1816
4.215	0.0296000000000021
4.415	6.79259999999999
4.615	11.687
4.815	16.769
5.015	17.6654
5.215	16.46
5.415	11.215
5.615	8.2518
5.815	1.6608
6.015	2.8558
6.215	4.33839999999999
6.415	4.36060000000001
6.615	1.21040000000001
6.815	2.9596
7.015	7.845
7.215	11.8046
7.415	13.6692
7.615	13.4764
7.815	8.51560000000001
8.015	6.62860000000001
8.215	0.259600000000006
8.415	0.465800000000002
8.615	1.83280000000001
8.815	0.6982
9.015	0.245199999999997
9.215	3.6614
9.415	5.68000000000001
9.615	8.0722
9.815	6.6948
10.015	8.2768
10.215	8.6332
10.415	6.6154
10.615	4.5848
10.815	2.9466
11.015	1.646
11.215	2.29940000000001
11.415	0.985799999999998
11.615	2.19540000000001
11.815	4.0016
12.015	5.2332
12.215	6.7302
12.415	7.822
12.615	7.2884
12.815	7.0726
13.015	5.7946
13.215	4.79000000000001
13.415	2.9098
13.615	2.69159999999999
13.815	2.1828
14.015	4.0264
14.215	3.93040000000001
14.415	6.01680000000001
14.615	7.6794
14.815	8.3742
15.015	7.15080000000001
15.215	7.1742
15.415	5.856
15.615	4.95820000000001
15.815	2.87260000000001
16.015	2.3918
16.215	2.78440000000001
16.415	2.86020000000001
16.615	2.0638
16.815	5.8618
17.015	6.7246
17.215	7.6452
17.415	8.414
17.615	6.1678
17.815	5.2624
18.015	2.9088
18.215	1.07599999999999
18.415	0.572599999999994
18.615	0.461399999999998
18.815	1.2688
19.015	3.36
19.215	5.2364
19.415	7.61060000000001
19.615	8.1822
19.815	7.22060000000001
20.015	7.0094
20.215	5.6156
20.415	3.086
20.615	1.5688
20.815	1.4494
