# Supplementary material for: Light-induced quantum tunnelling current in graphene
Source: Nat Commun. 2025 May 9;16:4335. doi: 10.1038/s41467-025-59675-5 (PMC12064659; doi:10.1038/s41467-025-59675-5)
Supplement: Supplementary file 3 — Source Data [file 41467_2025_59675_MOESM3_ESM.zip › Fig.3a.txt]

E (V/nm)	IL (nA)	E(V/nm)	Excited carriers populations
0	0	0	0
0.489559056493462	216.930693069307	0.1	1.15E-4
0.692341057275631	262.871287128713	0.2	4.42E-4
0.847941159152159	277.128712871287	0.3	9.29E-4
0.979118112986925	317.920792079208	0.4	0.001502
1.19916988736735	350.891089108911	0.5	0.00208
1.38468211455126	402.178217821782	0.6	0.002593
1.54812166768239	429.405940594059	0.7	0.002992
1.69588231830432	447.425742574257	0.8	0.003262
1.95823622597385	474.059405940594	0.9	0.003413
2.18937465864008	444.554455445545	1	0.003482
		1.1	0.003515
		1.2	0.00356
		1.3	0.003649
		1.4	0.003798
		1.5	0.004001
		1.6	0.004235
		1.7	0.004472
		1.8	0.004682
		1.9	0.004847
		2	0.00496
