# Supplementary material for: Light-induced quantum tunnelling current in graphene
Source: Nat Commun. 2025 May 9;16:4335. doi: 10.1038/s41467-025-59675-5 (PMC12064659; doi:10.1038/s41467-025-59675-5)
Supplement: Supplementary file 3 — Source Data [file 41467_2025_59675_MOESM3_ESM.zip › Fig.3b/Plot_Fig3b.m]

%some useful constants
au2nm  = 0.052917829614246;
au2A   = au2nm*10;

%read data from kgrid file
kgrid_fid = fopen('kgrid.dat');

Nkxky = cell2mat(textscan(kgrid_fid,'%d',1));
kxkygrid = cell2mat(textscan(kgrid_fid,'%f %f',Nkxky));

fclose(kgrid_fid);

%read data from dens file
dens_fid = fopen('dens_000201_1.2Vnm.dat');

%columnt to plot
ColNum = 2;
fmt = [ repmat('%*s',1,ColNum-1), '%f%[^\n]' ];

data_cell = textscan(dens_fid,fmt,Nkxky,'HeaderLines',1);
data = data_cell{:,1};

fclose(dens_fid);

%Dirac point
a=2.46/au2A;
Kx=2.*pi/(sqrt(3.)*a);
Ky=2.*pi/(3.*a);

dKx=4.*au2nm;
dKy=4.*au2nm;

x = kxkygrid(:,1);
y = kxkygrid(:,2);

M=delaunay(x,y);

f = figure('visible','on');

levels = linspace(0,1,150);
[CS,h]=tricontf(x/au2nm,y/au2nm,M,data,levels);
set(h,'edgecolor','none');
colormap(jet)

axis([(Kx-dKx)/au2nm (Kx+dKx)/au2nm (Ky-dKy)/au2nm (Ky+dKy)/au2nm])

saveas(f,'figurex.png');
