# Supplementary material for: Light-induced quantum tunnelling current in graphene
Source: Nat Commun. 2025 May 9;16:4335. doi: 10.1038/s41467-025-59675-5 (PMC12064659; doi:10.1038/s41467-025-59675-5)
Supplement: Supplementary file 3 — Source Data [file 41467_2025_59675_MOESM3_ESM.zip › Fig.3b/dens_000201_1.2Vnm.dat]

#          dens[1](1)          dens[2](2)     Re{coh[1,2](3)}     Im{coh[1,2](4)}          dfdk[1](5)          dfdk[2](6)    Re{dfdk[1,2](7)}    Im{dfdk[1,2](8)}
  9.999187276716e-01  7.160322822881e-10 -6.349994751510e-08 -1.310741868378e-09 -5.572275104054e-10  5.572275104054e-10  7.723168251059e-06 -1.609588139908e-05
  9.999186905958e-01  7.177242247258e-10 -4.004964064110e-08 -5.018360672718e-08 -9.212597098250e-11  9.212597098250e-11 -7.990933872984e-06  8.553225783263e-06
  9.999185792660e-01  7.227267964875e-10 -1.909346902004e-08 -4.333296812291e-08  3.812172008392e-10 -3.812172008392e-10 -1.424372651800e-05  2.571466073997e-06
  9.999183933751e-01  7.311427436325e-10 -1.887354751151e-08 -6.137438706550e-08  8.898293378814e-10 -8.898293378814e-10 -9.053413805208e-06  8.703883446192e-06
  9.999181324089e-01  7.431571063594e-10 -5.573345678845e-09 -6.620347141432e-08  1.460933903960e-09 -1.460933903960e-09  8.917086749700e-06  1.319447469539e-05
  9.999177956449e-01  7.590333470469e-10  2.987868614806e-08 -5.141561632719e-08  2.126357400346e-09 -2.126357400346e-09 -1.463099248505e-06  1.891820896483e-05
  9.999173821481e-01  7.791231809827e-10  5.110457579225e-08 -1.162865187020e-08  2.916457188784e-09 -2.916457188784e-09 -6.617510680108e-06  9.211685745876e-06
  9.999168907672e-01  8.038676898677e-10  5.646078156424e-09  4.269501127272e-08  3.863929083315e-09 -3.863929083315e-09 -1.232613071483e-06 -2.562447834664e-06
  9.999163201288e-01  8.338000911855e-10 -3.212255168140e-08 -2.100690339531e-08  5.000999639766e-09 -5.000999639766e-09 -1.864532238331e-06  5.752511746190e-06
  9.999156686318e-01  8.695764605309e-10  4.683360623570e-09  3.608859394610e-08  6.366783248274e-09 -6.366783248274e-09 -3.226565850345e-07 -2.472154256836e-05
  9.999149344389e-01  9.119502848234e-10 -3.667191331870e-08 -2.785279193306e-08  7.996716416968e-09 -7.996716416968e-09  5.503206213201e-06  2.277288187052e-05
  9.999141154690e-01  9.618375373178e-10  3.368414597972e-08  7.021231346574e-09  9.940652783507e-09 -9.940652783507e-09 -1.220310163434e-05 -1.572113011365e-05
  9.999132093869e-01  1.020278783270e-09 -3.223101314842e-08 -2.243326699733e-08  1.223792564796e-08 -1.223792564796e-08  1.340265641559e-05  1.852985138206e-05
  9.999122135922e-01  1.088503702735e-09  6.466479260040e-09 -2.428435137239e-08  1.494575657990e-08 -1.494575657990e-08 -3.873865533612e-06 -2.723113884067e-06
  9.999111252073e-01  1.167913712142e-09  3.225668213871e-08 -6.852741248924e-09  1.811911620990e-08 -1.811911620990e-08 -2.381534795612e-05  9.059118368270e-07
  9.999099410632e-01  1.260155167937e-09 -3.274999081667e-08  2.002878877570e-08  2.181880603890e-08 -2.181880603890e-08  1.759185661712e-05  3.731234538964e-07
  9.999086576848e-01  1.367106552480e-09  2.071155930108e-08  3.621303969198e-08  2.611828227268e-08 -2.611828227268e-08 -1.283049939940e-05 -2.312540207517e-05
  9.999072712734e-01  1.490954917578e-09 -1.979808249107e-09  2.103454751848e-08  3.109713329433e-08 -3.109713329433e-08  1.111102981817e-05 -4.990321278286e-06
  9.999057776888e-01  1.634204881569e-09 -3.434526616399e-08  3.966068448529e-09  3.684487917918e-08 -3.684487917918e-08  7.596510170553e-06  1.026360893520e-05
  9.999041724284e-01  1.799755092846e-09 -8.045544980180e-09  3.884235620255e-08  4.345891521896e-08 -4.345891521896e-08  7.934797678542e-06 -1.867755343446e-05
  9.999024506051e-01  1.990957249032e-09 -3.413828652191e-09  3.994047147392e-08  5.105581942848e-08 -5.105581942848e-08  1.229194051316e-05 -1.575450583445e-05
  9.999006069228e-01  2.211685337893e-09  7.033960757408e-09 -2.293316022198e-08  5.976393577727e-08 -5.976393577727e-08 -1.077977081166e-05  9.474867641895e-07
  9.998986356497e-01  2.466407172819e-09  2.304684305557e-08 -1.373847870330e-08  6.973147963707e-08 -6.973147963707e-08 -8.181193918073e-06 -5.087669464592e-06
  9.998965305890e-01  2.760315295060e-09 -1.205242217761e-11 -1.956823545759e-08  8.112352169364e-08 -8.112352169364e-08 -9.174453671293e-06  9.967263796601e-06
  9.998942850473e-01  3.099430874780e-09  2.211311970640e-08 -2.988939920781e-08  9.413952809184e-08 -9.413952809184e-08 -1.496204990420e-05  9.102447407531e-06
  9.998918917995e-01  3.490709961846e-09 -1.441731224887e-08 -2.715067348071e-08  1.089874300202e-07 -1.089874300202e-07 -3.395535520160e-06  1.361686924759e-05
  9.998893430512e-01  3.942333986504e-09  4.853965121550e-08  1.182228990415e-08  1.259435896602e-07 -1.259435896602e-07 -1.816402691322e-05 -1.307259639114e-05
  9.998866303976e-01  4.463731260651e-09 -1.443434276593e-08 -3.825603058544e-08  1.452892160683e-07 -1.452892160683e-07 -1.097205680550e-05  1.892520379118e-05
  9.998837447782e-01  5.065936409534e-09  3.345434289275e-09  5.143283153458e-08  1.673578101753e-07 -1.673578101753e-07  1.387741578737e-05 -2.387545937508e-05
  9.998806764282e-01  5.761925175657e-09  1.402950228117e-08 -3.558779261145e-08  1.925673658845e-07 -1.925673658845e-07 -1.944872310941e-05  4.307744502488e-06
  9.998774148254e-01  6.566777789764e-09 -2.976419086650e-08 -1.323526591486e-08  2.213677876859e-07 -2.213677876859e-07  2.040080526069e-05  1.415219466684e-05
  9.998739486320e-01  7.498267753132e-09  1.481867166966e-08 -1.923529469380e-08  2.542998191347e-07 -2.542998191347e-07  2.039501636062e-06  6.766540217799e-06
  9.998702656315e-01  8.577238350815e-09  6.505020537753e-09  2.258130773263e-08  2.920007719657e-07 -2.920007719657e-07 -1.114278061071e-05 -1.247228144097e-05
  9.998663526607e-01  9.828216688769e-09 -3.752787494926e-08 -4.662031454826e-09  3.352094395269e-07 -3.352094395269e-07  2.353665962966e-05  3.386932259023e-06
  9.998621955342e-01  1.128011276165e-08  2.132265152752e-08 -4.604827909229e-09  3.847841297999e-07 -3.847841297999e-07 -5.031534359865e-06 -3.905573073460e-06
  9.998577789635e-01  1.296712003584e-08 -2.620203039756e-08  1.833826061898e-08  4.417731959470e-07 -4.417731959470e-07  5.038005017798e-06 -6.915473375471e-07
  9.998530864684e-01  1.492961226033e-08 -7.792879924210e-10 -1.734094218540e-08  5.073685943544e-07 -5.073685943544e-07  2.878107839109e-06  1.380438718710e-05
  9.998481002807e-01  1.721543284743e-08 -2.292565752892e-08  1.166306010965e-08  5.830092205257e-07 -5.830092205257e-07  1.017810444324e-06  5.755610860306e-07
  9.998428012391e-01  1.988137827664e-08  6.993425806509e-09 -2.499417786706e-08  6.703860806436e-07 -6.703860806436e-07 -4.587277034713e-06  1.938080971465e-05
  9.998371686748e-01  2.299492385291e-08 -1.529470355549e-08 -6.461804749504e-09  7.715269552982e-07 -7.715269552982e-07  9.770732778096e-06  3.314181302477e-06
  9.998311802873e-01  2.663636567058e-08 -1.682772584554e-08 -2.849842972189e-08  8.888240555644e-07 -8.888240555644e-07 -1.364798775774e-07  7.746179332263e-06
  9.998248120084e-01  3.090138141668e-08  3.592721699453e-08  2.722424099572e-08  1.025134045162e-06 -1.025134045162e-06 -1.129183200747e-06 -1.252492380613e-05
  9.998180378549e-01  3.590412898585e-08  1.440834638744e-07 -1.223565622732e-07  1.183850256802e-06 -1.183850256802e-06 -1.093052199973e-04  2.669414790055e-05
  9.998108297671e-01  4.178101629796e-08 -5.319617342913e-08  5.941852654912e-08  1.369070202526e-06 -1.369070202526e-06  1.479035231400e-05  4.100699314768e-05
  9.998031574337e-01  4.869521052649e-08  3.961828854838e-08 -5.091370757810e-08  1.585642929958e-06 -1.585642929958e-06 -2.970491405439e-05 -7.827860089910e-07
  9.997949881008e-01  5.684209225697e-08 -2.922414335951e-08  3.641333352085e-08  1.839412106160e-06 -1.839412106160e-06  1.692378473553e-05  2.054813997724e-06
  9.997862863633e-01  6.645587149767e-08  2.261226424973e-08 -1.621354704416e-08  2.137368731864e-06 -2.137368731864e-06 -1.979484174191e-05  3.455881339580e-07
  9.997770139380e-01  7.781755783467e-08  1.580846269233e-08  1.747581496428e-08  2.487901137746e-06 -2.487901137746e-06 -4.760592338274e-07  5.230197023887e-07
  9.997671294164e-01  9.126468444852e-08 -1.912925773244e-09 -2.143606521456e-08  2.901109377278e-06 -2.901109377278e-06 -2.830665814893e-06  9.374414421134e-07
  9.997565879952e-01  1.072028348208e-07 -1.616227770678e-08  2.495078720799e-09  3.389086778995e-06 -3.389086778995e-06  6.535817368576e-06 -6.775973742644e-06
  9.997453411823e-01  1.261199121097e-07 -3.048796441069e-08 -6.695619271826e-09  3.966428473464e-06 -3.966428473464e-06  2.618456245486e-06  6.959412530692e-06
  9.997333364774e-01  1.486030133076e-07  1.219839946984e-08 -1.125782375354e-08  4.650660707990e-06 -4.650660707990e-06  2.095455502324e-06  6.272634584076e-06
  9.997205170227e-01  1.753591079908e-07 -1.085713393619e-08 -1.089830306905e-08  5.462886579449e-06 -5.462886579449e-06  7.287532081964e-06  1.054411528116e-05
  9.997068212240e-01  2.072398388721e-07  7.124824302923e-09  3.253465804442e-08  6.428524633531e-06 -6.428524633531e-06  4.489108984409e-06 -9.857419644773e-06
  9.996921823370e-01  2.452715217502e-07  1.188521850378e-08  1.319277038014e-08  7.578185489146e-06 -7.578185489146e-06 -8.063118465048e-06 -1.417442170912e-05
  9.996765280174e-01  2.906911994812e-07 -2.420192993232e-08 -1.825842290646e-08  8.948720601747e-06 -8.948720601747e-06  1.738698821384e-08  1.028302239598e-05
  9.996597798317e-01  3.449902423989e-07  1.744524092363e-08  2.509529003504e-09  1.058447508638e-05 -1.058447508638e-05 -5.551300749293e-06 -9.564247960065e-06
  9.996418527241e-01  4.099667010883e-07 -2.119497684827e-08  1.068314141278e-10  1.253886270044e-05 -1.253886270044e-05  5.445590418865e-06  5.014252738357e-06
  9.996226544384e-01  4.877884844895e-07 -8.137746411366e-09 -2.784024918484e-08  1.487617245004e-05 -1.487617245004e-05 -1.579645324204e-06  3.979922181203e-06
  9.996020848890e-01  5.810689622372e-07 -1.427648889948e-08  1.912770374062e-08  1.767370505191e-05 -1.767370505191e-05  9.296723850287e-06 -6.526806695140e-06
  9.995800354780e-01  6.929580135528e-07 -1.904637203519e-08 -2.902750160561e-08  2.102441275967e-05 -2.102441275967e-05 -3.483043510119e-06  9.428981568644e-06
  9.995563883551e-01  8.272508862221e-07  1.935118693722e-08  2.351207336731e-08  2.503996881404e-05 -2.503996881404e-05  4.371578900374e-06 -7.826415619094e-06
  9.995310156151e-01  9.885187863966e-07 -3.183892236854e-08 -3.079365157083e-08  2.985444290492e-05 -2.985444290492e-05  5.830796451367e-06  1.779603300453e-06
  9.995037784290e-01  1.182264688430e-06 -6.256690379804e-10  7.293851069222e-08  3.562865012976e-05 -3.562865012976e-05  1.346472315737e-05 -2.707892561033e-05
  9.994745261046e-01  1.415109579011e-06  1.301904042214e-07 -4.747944843645e-08  4.255529465056e-05 -4.255529465056e-05 -6.501287870725e-05 -3.065815465533e-05
  9.994430950728e-01  1.695013833327e-06 -5.245050102748e-08  4.519715723996e-08  5.086498977336e-05 -5.086498977336e-05  3.346684293744e-05  6.409163713577e-06
  9.994093077933e-01  2.031541186273e-06 -1.175642822960e-08 -4.090364861074e-08  6.083351287327e-05 -6.083351287327e-05 -1.231026910154e-05  3.576530260440e-06
  9.993729715783e-01  2.436171077978e-06  1.700112296956e-08  1.674370106155e-08  7.279001551991e-05 -7.279001551991e-05  2.536704781934e-06 -1.175522726457e-05
  9.993338773285e-01  2.922669325442e-06 -3.437531374602e-08  9.377986083689e-09  8.712694358119e-05 -8.712694358119e-05  1.051374216973e-05  7.262388822110e-06
  9.992917981788e-01  3.507525281375e-06 -2.084518719638e-08 -3.264833545188e-08  1.043113303244e-04 -1.043113303244e-04 -5.769509148975e-06  8.866645505006e-06
  9.992464880511e-01  4.210467402199e-06  2.114947099322e-08 -2.339575283927e-08  1.248980771069e-04 -1.248980771069e-04 -1.262473138817e-05 -3.950325281372e-06
  9.991976801119e-01  5.055069053416e-06  2.911867645681e-08 -7.071423298292e-10  1.495452651046e-04 -1.495452651046e-04 -6.627241802162e-06 -1.168147552938e-05
  9.991450851357e-01  6.069457820547e-06 -2.922757122499e-08  2.926840674373e-08  1.790316016253e-04 -1.790316016253e-04  1.875136127500e-05 -1.783850652003e-05
  9.990883897727e-01  7.287145094245e-06 -2.868944450537e-08 -4.402148120069e-08  2.142768068589e-04 -2.142768068589e-04 -4.879277774539e-06  2.101431542607e-05
  9.990272547266e-01  8.747990871046e-06 -9.155099647675e-09 -1.273813888669e-08  2.563643652381e-04 -2.563643652381e-04  2.170661982760e-06 -1.623873838658e-06
  9.989613128462e-01  1.049932344641e-05 -4.288791959959e-08 -6.995269833137e-09  3.065676092487e-04 -3.065676092487e-04  4.856542259150e-06  1.035561435656e-05
  9.988901671407e-01  1.259723293797e-05 -4.323741329837e-08 -1.741321375921e-08  3.663789107143e-04 -3.663789107143e-04  4.611746056731e-06 -1.049101212254e-06
  9.988133887301e-01  1.510805993351e-05 -4.662156623655e-08 -2.291256595480e-08  4.375424247008e-04 -4.375424247008e-04  1.278716119509e-05  1.418302576721e-06
  9.987305147501e-01  1.811009971415e-05 -3.297303078987e-08 -3.982532107890e-08  5.220900536448e-04 -5.220900536448e-04  5.376252782278e-07  4.351491763567e-06
  9.986410462315e-01  2.169554553960e-05  2.614723906916e-09 -3.285330317393e-09  6.223814040430e-04 -6.223814040430e-04  9.061392739667e-08 -9.863511147063e-06
  9.985444459869e-01  2.597268977899e-05 -2.424719256323e-08 -6.736257374009e-09  7.411465765278e-04 -7.411465765278e-04  3.783055093824e-06  3.536365479966e-06
  9.984401365410e-01  3.106840423030e-05 -1.955147409989e-08 -2.124798448192e-08  8.815323543789e-04 -8.815323543789e-04 -2.463481648404e-06  1.691313956333e-06
  9.983274981528e-01  3.713091462152e-05 -2.103499463750e-08 -1.190819705492e-08  1.047150674437e-03 -1.047150674437e-03  3.364606725847e-06 -1.114074785457e-06
  9.982058669870e-01  4.433288274687e-05  5.647788403086e-09 -2.726074854039e-09  1.242128963358e-03 -1.242128963358e-03 -7.579416258477e-06 -1.209895547987e-05
  9.980745335097e-01  5.287479920923e-05 -3.486677012542e-08  6.345706400648e-09  1.471160616079e-03 -1.471160616079e-03  3.730505647360e-06 -4.501907326257e-06
  9.979327411914e-01  6.298868388894e-05 -1.823443754818e-08 -4.498298504658e-09  1.739554251306e-03 -1.739554251306e-03 -2.682759516871e-06 -1.138258762840e-05
  9.977796856245e-01  7.494207567764e-05 -3.653551575186e-08  1.074251289109e-08  2.053279652259e-03 -2.053279652259e-03  8.864778810959e-06 -1.426078308285e-05
  9.976145141748e-01  8.904228083432e-05 -4.913499971378e-08  2.493202279719e-09  2.419007325574e-03 -2.419007325574e-03  1.122945313725e-05 -1.282751718140e-05
  9.974363263191e-01  1.056408198173e-04 -5.505670263228e-08  2.029675532714e-09  2.844137541002e-03 -2.844137541002e-03  1.927482334867e-05 -1.563556775145e-05
  9.972441748276e-01  1.251380006397e-04 -8.097449488466e-08  6.122957870496e-10  3.336815898627e-03 -3.336815898627e-03  3.155358916129e-05 -1.373721361066e-05
  9.970370679943e-01  1.479875010003e-04 -1.023727669365e-07 -5.859302062127e-09  3.905928350157e-03 -3.905928350157e-03  4.284217496658e-05 -1.202069696176e-05
  9.968139731328e-01  1.747008156180e-04 -1.286749741765e-07 -1.357499745360e-08  4.561070688991e-03 -4.561070688991e-03  6.102760329597e-05 -9.640853690493e-06
  9.965738215866e-01  2.058513764466e-04 -1.656869010341e-07 -2.103279669860e-08  5.312484450762e-03 -5.312484450762e-03  8.120432361039e-05 -5.330136954111e-06
  9.963155155371e-01  2.420781033704e-04 -2.048869765559e-07 -2.503949689244e-08  6.170950991220e-03 -6.170950991220e-03  1.047403589613e-04 -2.078141608686e-06
  9.960379369078e-01  2.840880964316e-04 -2.523985325135e-07 -2.182378498618e-08  7.147634797752e-03 -7.147634797752e-03  1.347948242251e-04 -4.771881783106e-06
  9.957399586980e-01  3.326581102755e-04 -3.109999655594e-07  7.203471443417e-11  8.253866678618e-03 -8.253866678618e-03  1.716917199186e-04 -1.654001693037e-05
  9.954204590941e-01  3.886343972331e-04 -3.857122524881e-07  5.987863614867e-08  9.500854765691e-03 -9.500854765691e-03  2.187899873714e-04 -5.059801137758e-05
  9.950783387117e-01  4.529304433505e-04 -4.538160974795e-07  1.787462241596e-07  1.089931664891e-02 -1.089931664891e-02  2.644543359979e-04 -1.214182034130e-04
  9.947125413321e-01  5.265220570368e-04 -4.736097044577e-07  3.908978289025e-07  1.245901820108e-02 -1.245901820108e-02  2.903586087513e-04 -2.477601343912e-04
  9.943220784627e-01  6.104392319731e-04 -3.530388725443e-07  6.914559860866e-07  1.418821868282e-02 -1.418821868282e-02  2.400740451405e-04 -4.378695622682e-04
  9.939060580240e-01  7.057541638783e-04  3.547843903539e-08  9.958804798427e-07  1.609301071203e-02 -1.609301071203e-02  3.339128285890e-05 -6.550232701510e-04
  9.934637173975e-01  8.135647884789e-04  7.949097028624e-07  1.033769363373e-06  1.817655849224e-02 -1.817655849224e-02 -4.114455820210e-04 -7.545259637386e-04
  9.929944609715e-01  9.349732324946e-04  1.660637092066e-06  3.261114350807e-07  2.043823827813e-02 -2.043823827813e-02 -1.004791547559e-03 -4.419860716229e-04
  9.924979021495e-01  1.071058662715e-03  1.755674130308e-06 -1.249259098400e-06  2.287269933737e-02 -2.287269933737e-02 -1.268671334999e-03  4.695446348888e-04
  9.919739096308e-01  1.222844116271e-03  1.606887129279e-07 -2.622389818504e-06  2.546886597724e-02 -2.546886597724e-02 -5.264208118593e-04  1.511479034161e-03
  9.914226575237e-01  1.391257087793e-03 -2.448489645153e-06 -1.851403899264e-06  2.820890460776e-02 -2.820890460776e-02  1.129308475534e-03  1.463320143327e-03
  9.908446785751e-01  1.577083906136e-03 -3.089925122551e-06  1.586061589953e-06  3.106721854639e-02 -3.106721854639e-02  2.087157895902e-03 -4.249563800974e-04
  9.902409194499e-01  1.780918282951e-03  8.192716140515e-07  3.860112922197e-06  3.400952124814e-02 -3.400952124814e-02  2.944096131789e-04 -2.453672861037e-03
  9.896127965525e-01  2.003104896977e-03  4.703768788768e-06 -5.216367210805e-07  3.699207842570e-02 -3.699207842570e-02 -2.758072900390e-03 -8.327079249218e-04
  9.889622504633e-01  2.243679380772e-03 -6.823830860279e-07 -5.757506498085e-06  3.996120214398e-02 -3.996120214398e-02 -1.030347299023e-03  3.188709435302e-03
  9.882917966172e-01  2.502306648292e-03 -6.451391208679e-06  1.767344924988e-06  4.285307420033e-02 -4.285307420033e-02  3.800099291109e-03  6.569015913082e-04
  9.876045693246e-01  2.778220205194e-03  4.539486999997e-06  6.022721930440e-06  4.559404285554e-02 -4.559404285554e-02 -6.101631147124e-04 -4.346884765620e-03
  9.869043559189e-01  3.070165616955e-03  3.297899822695e-06 -8.389329771080e-06  4.810149281291e-02 -4.810149281291e-02 -4.011567901555e-03  2.911804232848e-03
  9.861956176159e-01  3.376351761436e-03 -9.759414280782e-06  3.214145872206e-06  5.028531588714e-02 -5.028531588714e-02  5.331025744409e-03  1.461088512376e-03
  9.854834930751e-01  3.694414360951e-03  1.089292233832e-05  3.242496747809e-06  5.205009880730e-02 -5.205009880730e-02 -3.448142605539e-03 -4.952568255325e-03
  9.847737806236e-01  4.021396594107e-03 -9.581161286480e-06 -8.492126842925e-06  5.329826033565e-02 -5.329826033565e-02  7.907273958327e-04  6.333960497566e-03
  9.840728961874e-01  4.353750757212e-03  7.902458681391e-06  1.026620090049e-05  5.393363381653e-02 -5.393363381653e-02  9.162091988080e-04 -6.365835657716e-03
  9.833878030668e-01  4.687366059270e-03 -8.491439823725e-06 -1.042912291339e-05  5.386592185533e-02 -5.386592185533e-02 -1.138596655155e-03  6.067342644885e-03
  9.827259138385e-01  5.017623627090e-03  1.020335253960e-05  7.195913137813e-06  5.301529971373e-02 -5.301529971373e-02  3.513674880014e-06 -5.628317342017e-03
  9.820949620468e-01  5.339482459300e-03 -1.195391199208e-05 -1.661255766896e-06  5.131748893215e-02 -5.131748893215e-02  2.015125367015e-03  4.501598646805e-03
  9.815028466816e-01  5.647594674559e-03  8.673547088363e-06 -6.622798318205e-06  4.872863522713e-02 -4.872863522713e-02 -3.670563986548e-03 -1.946906198388e-03
  9.809574503356e-01  5.936450338224e-03  4.586056069265e-07  9.521919206122e-06  4.523002197801e-02 -4.523002197801e-02  3.082829173959e-03 -1.389932810284e-03
  9.804664381766e-01  6.200545653133e-03 -8.546416187698e-06 -2.280219367611e-06  4.083163449870e-02 -4.083163449870e-02  4.760785654927e-05  2.651743711289e-03
  9.800370441365e-01  6.434568704962e-03  1.763914856740e-06 -7.447545028469e-06  3.557473115244e-02 -3.557473115244e-02 -1.962814612227e-03 -2.689544289774e-04
  9.796758537671e-01  6.633593553387e-03  6.064106455375e-06 -2.524744668574e-07  2.953269591980e-02 -2.953269591980e-02  6.234674107666e-05 -1.398122875915e-03
  9.793885945822e-01  6.793271749260e-03  2.439010302074e-06  4.033383532896e-06  2.281010866996e-02 -2.281010866996e-02  8.956867728672e-04 -2.549702381406e-04
  9.791799445597e-01  6.910010221294e-03 -9.082644756881e-07  3.568320065738e-06  1.553996001460e-02 -1.553996001460e-02  4.207107953131e-04  4.125041502294e-04
  9.790533696330e-01  6.981124141192e-03 -1.899376492703e-06  2.089220483104e-06  7.879004876369e-03 -7.879004876369e-03 -3.657534289439e-05  3.738760505031e-04
  9.790109998755e-01  7.004954437646e-03 -1.662315073225e-06  1.244424048459e-06  1.486111016951e-06 -1.486111016951e-06 -1.893109267983e-04  1.887230250503e-04
  9.790535520012e-01  6.980941773027e-03 -1.068253913391e-06  9.801778060709e-07 -7.908376210521e-03  7.908376210521e-03 -1.956492216780e-04  8.702735532936e-05
  9.791803030852e-01  6.909651695762e-03 -3.666009320738e-07  8.848346497049e-07 -1.566462398567e-02  1.566462398567e-02 -1.669048456737e-04  7.052622351523e-05
  9.793891171982e-01  6.792749133251e-03  3.675546883417e-07  5.737825120899e-07 -2.308793898011e-02  2.308793898011e-02 -1.283666143163e-04  1.068528307859e-04
  9.796765232571e-01  6.632924063394e-03  7.949009834776e-07 -2.540767352554e-07 -3.001355018382e-02  3.001355018382e-02 -3.825477102068e-05  1.745584339345e-04
  9.800378391555e-01  6.433773685921e-03  1.541555387879e-07 -1.178538164595e-06 -3.629811051807e-02  3.629811051807e-02  1.617244362120e-04  1.344564831485e-04
  9.804673344941e-01  6.199649335691e-03 -1.025279139513e-06 -6.071661767851e-07 -4.182509114283e-02  4.182509114283e-02  1.694735533176e-04 -1.705735594125e-04
  9.809584222101e-01  5.935478463766e-03 -3.405944161698e-07  5.146175116951e-07 -4.650839081738e-02  4.650839081738e-02 -1.927772675877e-04 -1.254096445379e-04
  9.815038682912e-01  5.646573064932e-03  3.449907597348e-07 -1.602871603532e-07 -5.029403630573e-02  5.029403630573e-02 -2.345254529876e-05  1.419176899990e-04
  9.820960085829e-01  5.338435923203e-03  1.782794175728e-07 -5.975918185133e-07 -5.316002065184e-02  5.316002065184e-02 -1.036361427714e-05  4.104653718201e-05
  9.827269622655e-01  5.016575200055e-03 -1.218189697742e-06 -5.122050420002e-07 -5.511445802993e-02  5.511445802993e-02  3.139005039494e-04 -8.856484899116e-05
  9.833888329287e-01  4.686336197316e-03  1.234733654916e-06  1.000822976417e-06 -5.619237014373e-02  5.619237014373e-02 -6.612986609095e-04 -6.124270108644e-05
  9.840738897988e-01  4.352757145755e-03 -1.644773945621e-06 -1.953918913926e-06 -5.645143204091e-02  5.645143204091e-02  9.464865770357e-04  1.914614082810e-04
  9.847747238667e-01  4.020453351026e-03  1.737502895273e-06  1.455635089988e-06 -5.596711562972e-02  5.596711562972e-02 -1.142943787603e-03 -8.140847151502e-05
  9.854843755074e-01  3.693531928632e-03 -2.301815909389e-06 -9.416657619632e-07 -5.482755415459e-02  5.482755415459e-02  1.118981172152e-03 -3.323830849030e-04
  9.861964328163e-01  3.375536561084e-03  1.800826983041e-06 -7.340446101686e-07 -5.312861766764e-02  5.312861766764e-02 -6.865039303097e-04  8.201990831796e-04
  9.869051008279e-01  3.069420707952e-03 -7.813778584032e-07  1.387687836242e-06 -5.096930426439e-02  5.096930426439e-02 -1.101723957642e-04 -9.389975791437e-04
  9.876052436681e-01  2.777545861685e-03 -9.615580086434e-07 -1.297012287368e-06 -4.844774876986e-02  4.844774876986e-02  7.456576871310e-04  3.541346808457e-04
  9.882924021186e-01  2.501701146991e-03  1.098894166682e-06 -4.950628774515e-07 -4.565789579171e-02  4.565789579171e-02 -5.391646837434e-04  4.948011353293e-04
  9.889627902069e-01  2.243139637185e-03  2.504427026572e-08  9.312372583836e-07 -4.268692091515e-02  4.268692091515e-02 -3.197824971307e-04 -5.576958385974e-04
  9.896132745813e-01  2.002626868167e-03 -9.350451632224e-07 -6.384715315797e-08 -3.961342236133e-02  3.961342236133e-02  4.804730163061e-04 -2.300060615329e-04
  9.902413404028e-01  1.780497329992e-03 -1.619919809598e-07 -7.237522668041e-07 -3.650628948325e-02  3.650628948325e-02  1.951319905377e-04  3.548967591558e-04
  9.908450473683e-01  1.576715112950e-03  2.901172205595e-07 -1.994292276481e-07 -3.342417666401e-02  3.342417666401e-02 -2.106057221034e-04  1.611436341826e-04
  9.914229791207e-01  1.390935490798e-03 -3.754142416654e-08  6.039652497932e-08 -3.041549054299e-02  3.041549054299e-02 -8.483383091488e-05 -8.909795697965e-05
  9.919741888784e-01  1.222564868738e-03 -1.536371421782e-07 -1.962682475939e-07 -2.751877430640e-02  2.751877430640e-02  5.710325792896e-05  2.203521405224e-05
  9.924981436738e-01  1.070817138487e-03  1.098951266671e-07 -2.574365126580e-07 -2.476338619156e-02  2.476338619156e-02 -6.865652175182e-05  1.210394488905e-04
  9.929946691214e-01  9.347650825498e-04  2.053155831213e-07 -3.844029360226e-08 -2.217037708493e-02  2.217037708493e-02 -1.668493813858e-04  1.003322425604e-05
  9.934638962063e-01  8.133859796968e-04  9.297304928499e-08  1.111071344620e-07 -1.975348827863e-02  1.975348827863e-02 -1.166117560968e-04 -9.973888676468e-05
  9.939062111809e-01  7.056010069626e-04 -3.658343121582e-08  1.065738748838e-07 -1.752019636127e-02  1.752019636127e-02 -2.613723063543e-05 -1.134297941663e-04
  9.943222092996e-01  6.103083950358e-04 -9.336998156207e-08  5.901577055874e-08 -1.547275034967e-02  1.547275034967e-02  2.192053253498e-05 -8.129141718960e-05
  9.947126528219e-01  5.264105672286e-04 -1.049333890206e-07  1.580337056754e-08 -1.360915902405e-02  1.360915902405e-02  3.639833070730e-05 -4.816073249258e-05
  9.950784334867e-01  4.528356683555e-04 -9.926417710347e-08 -1.523919758372e-08 -1.192410425273e-02  1.192410425273e-02  3.655382882470e-05 -2.409649000672e-05
  9.954205394724e-01  3.885540189468e-04 -8.466191502454e-08 -2.996554276428e-08 -1.040975927254e-02  1.040975927254e-02  2.827805745463e-05 -1.056897967223e-05
  9.957400267100e-01  3.325900983473e-04 -6.332478235006e-08 -3.677466790403e-08 -9.056504901334e-03  9.056504901334e-03  1.711990442502e-05 -1.737815293867e-06
  9.960379943234e-01  2.840306808218e-04 -4.831604781802e-08 -4.102279933983e-08 -7.853540858440e-03  7.853540858440e-03  8.605341880260e-06  1.613759749602e-06
  9.963155638937e-01  2.420297467500e-04 -3.654865659773e-08 -3.577900655069e-08 -6.789394626193e-03  6.789394626193e-03  1.383334015102e-07  9.731580422261e-07
  9.965738622145e-01  2.058107484950e-04 -2.791310361658e-08 -3.203417355564e-08 -5.852335665421e-03  5.852335665421e-03 -3.800446709133e-06  1.126550366539e-06
  9.968140071800e-01  1.746667684378e-04 -2.410289342309e-08 -2.935618671406e-08 -5.030702393283e-03  5.030702393283e-03 -5.062238041791e-06  5.941033861649e-07
  9.970370964490e-01  1.479590463889e-04 -2.684061100069e-08 -3.041528057940e-08 -4.313152645599e-03  4.313152645599e-03 -3.551556429919e-06  9.318468039701e-07
  9.972441985374e-01  1.251142907803e-04 -2.576483086781e-08 -2.204359726658e-08 -3.688847809224e-03  3.688847809224e-03 -3.527661770790e-06 -1.693903963314e-07
  9.974363460104e-01  1.056211285451e-04 -2.322390190693e-08 -2.488788406126e-08 -3.147580815265e-03  3.147580815265e-03 -2.051221652779e-06  2.653249135866e-06
  9.976145304685e-01  8.902598720826e-05 -2.805493867306e-08 -2.279453078680e-08 -2.679857692571e-03  2.679857692571e-03 -4.596016459740e-08 -1.938311279127e-07
  9.977796990503e-01  7.492864977314e-05 -2.398455913076e-08 -1.008199012432e-08 -2.276941680300e-03  2.276941680300e-03 -2.616908265919e-06 -1.525024081576e-06
  9.979327522012e-01  6.297767406682e-05 -1.385160356615e-08 -1.957654854763e-08 -1.930867470336e-03  1.930867470336e-03 -1.618773257455e-06  2.524434034054e-06
  9.980745424874e-01  5.286582158779e-05 -3.423608427333e-08 -9.666695754178e-09 -1.634433176291e-03  1.634433176291e-03  1.341040805296e-06 -5.586188547298e-06
  9.982058742591e-01  4.432561070205e-05  3.518082423256e-09 -7.368480270888e-09 -1.381174770901e-03  1.381174770901e-03 -7.698052858034e-06  4.115501395224e-06
  9.983275039962e-01  3.712507115279e-05 -2.379361507362e-08 -1.780652280482e-08 -1.165328998862e-03  1.165328998862e-03  6.217557746228e-06 -3.382204513948e-06
  9.984401411908e-01  3.106375451896e-05 -2.344574499308e-08 -2.486991443198e-08 -9.817885090395e-04  9.817885090395e-04  4.844554224099e-06  3.744334775526e-06
  9.985444496416e-01  2.596903509066e-05 -2.607336806373e-08 -1.044356486406e-08 -8.260517728403e-04  8.260517728403e-04  1.660475206599e-06 -1.996805208149e-06
  9.986410490594e-01  2.169271763119e-05  6.739755723259e-11 -4.907140829415e-09 -6.941712281329e-04  6.941712281329e-04 -4.367154508125e-06  3.340946573712e-06
  9.987305168932e-01  1.810795663283e-05 -3.705676865693e-08 -3.926540853413e-08 -5.827011042857e-04  5.827011042857e-04  9.952472121594e-06 -2.598506666432e-07
  9.988133903080e-01  1.510648200302e-05 -4.890801401112e-08 -1.833382146239e-08 -4.886464593812e-04  4.886464593812e-04  6.737016166268e-06 -6.572041206856e-06
  9.988901682542e-01  1.259611936965e-05 -3.048330344465e-08 -1.237716910911e-08 -4.094145670764e-04  4.094145670764e-04  3.767809035426e-06  2.385775634780e-07
  9.989613135803e-01  1.049858933180e-05 -4.665163926509e-08 -2.530763868180e-09 -3.427689435302e-04  3.427689435302e-04  5.231810594771e-06 -4.782326517276e-06
  9.990272551526e-01  8.747564911811e-06 -1.732312779602e-08 -9.979407760293e-09 -2.867871422698e-04  2.867871422698e-04  6.680174031045e-07  1.362205109816e-06
  9.990883899502e-01  7.286967620071e-06 -2.369955552393e-08 -4.260350098066e-08 -2.398217628654e-04  2.398217628654e-04  8.283082274305e-06  6.455139422403e-06
  9.991450851146e-01  6.069478866016e-06  2.770595176584e-08  1.434296160663e-08 -2.004654203302e-04  2.004654203302e-04 -2.533001903493e-05 -9.523588784778e-06
  9.991976799340e-01  5.055246916546e-06  2.768729973041e-08  6.992012179022e-09 -1.675189610757e-04  1.675189610757e-04 -2.164235601749e-07 -9.145381425913e-06
  9.992464877511e-01  4.210767408958e-06 -9.614239055111e-09 -3.890004433742e-08 -1.399633714872e-04  1.399633714872e-04  5.802432330089e-06  6.784058980585e-07
  9.992917977856e-01  3.507918534628e-06 -1.078821782879e-08  2.254836167052e-08 -1.169347080043e-04  1.169347080043e-04  4.138790929913e-06 -2.915738390602e-07
  9.993338768659e-01  2.923131969957e-06 -3.367696730092e-08  1.236912833020e-08 -9.770221614639e-05  9.770221614639e-05  1.460366215182e-05 -1.360850294296e-05
  9.993729710660e-01  2.436683458912e-06  1.579483433107e-08  1.770914672956e-08 -8.164905107089e-05  8.164905107089e-05 -7.032884633081e-06  2.670249410953e-06
  9.994093072474e-01  2.032087157522e-06 -1.182547256667e-08 -4.033445295102e-08 -6.825549946589e-05  6.825549946589e-05  1.098636713544e-05  5.003346596943e-06
  9.994430945064e-01  1.695580274059e-06 -5.160275146628e-08  4.602243517504e-08 -5.708452127582e-05  5.708452127582e-05  1.592404900882e-06 -2.532112727372e-05
  9.994745255284e-01  1.415685795604e-06  1.307083370914e-07 -4.644115655135e-08 -4.776916710798e-05  4.776916710798e-05 -2.566882965599e-05  3.487646614106e-05
  9.995037778516e-01  1.182842100684e-06  2.520495984070e-09  6.907067562114e-08 -4.000183958632e-05  4.000183958632e-05 -2.437368447313e-05 -6.777929430474e-05
  9.995310150433e-01  9.890905854182e-07 -2.193844566728e-08 -3.398797446912e-08 -3.352499894507e-05  3.352499894507e-05  2.177708377693e-05  9.399654403694e-06
  9.995563877943e-01  8.278117028206e-07  2.678491110905e-09  2.059511571353e-08 -2.812338402527e-05  2.812338402527e-05 -5.789185824206e-06 -1.469611913284e-05
  9.995800349323e-01  6.935036811582e-07 -2.029545134894e-08 -2.882068189635e-08 -2.361719866027e-05  2.361719866027e-05  1.570124283345e-05  4.678120461643e-06
  9.996020843616e-01  5.815963542279e-07 -1.655843110330e-08  1.833460516384e-08 -1.985645007918e-05  1.985645007918e-05 -4.144661004445e-06 -4.985106670359e-06
  9.996226539316e-01  4.882953031409e-07 -8.959244687172e-09 -2.815940406423e-08 -1.671612220851e-05  1.671612220851e-05  8.108684577820e-06  7.842440385703e-06
  9.996418522395e-01  4.104513317485e-07 -2.106212346777e-08 -9.577471498259e-10 -1.409215166335e-05  1.409215166335e-05 -3.015902466592e-07 -3.304072896592e-06
  9.996597793703e-01  3.454516274537e-07  1.652975394292e-08 -3.069421047320e-09 -1.189788212855e-05  1.189788212855e-05 -4.980355282007e-06  6.786399552948e-06
  9.996765275799e-01  2.911287344668e-07 -2.324455361225e-08 -1.769790081543e-08 -1.006127857193e-05  1.006127857193e-05  9.808312122422e-06 -3.105285047276e-06
  9.996921819235e-01  2.456850186179e-07 -4.373559192963e-09 -2.557992219481e-08 -8.522417298276e-06  8.522417298276e-06 -4.002584420353e-06  1.226345403395e-05
  9.997068208345e-01  2.076293777476e-07  2.124636787653e-09 -3.092709572157e-08 -7.231522317800e-06  7.231522317800e-06  9.531489459463e-06  1.033395316873e-05
  9.997205166568e-01  1.757249762520e-07  2.279413568025e-08 -3.311230945192e-10 -6.147268077761e-06  6.147268077761e-06 -9.766731846168e-06  6.327048114454e-06
  9.997333361347e-01  1.489457299981e-07  1.155074281900e-08  2.005096424233e-08 -5.235292863659e-06  5.235292863659e-06 -1.110221640713e-06 -4.445272074998e-06
  9.997453408621e-01  1.264401458598e-07 -1.631114431006e-08  6.744520636076e-09 -4.467049036715e-06  4.467049036715e-06  1.119079813226e-06 -4.886703561091e-06
  9.997565876967e-01  1.075013632560e-07 -2.941402985039e-08  1.718786508309e-08 -3.818831728851e-06  3.818831728851e-06  1.295225271235e-06 -2.288246081419e-06
  9.997671291388e-01  9.154230261673e-08 -2.005856506386e-08 -2.386179332533e-08 -3.270959404590e-06  3.270959404590e-06  1.192129925577e-05  8.493328735947e-06
  9.997770136803e-01  7.807519322923e-08 -8.691027980099e-09 -2.041637472747e-08 -2.807049126302e-06  2.807049126302e-06 -2.620623145114e-06  2.397047194272e-06
  9.997862861247e-01  6.669444719392e-08  2.311482456551e-08 -2.095198979592e-08 -2.413474585023e-06  2.413474585023e-06 -1.810572740586e-06  1.355191187680e-05
  9.997949878803e-01  5.706254869053e-08 -2.881205438331e-08  3.535733049213e-08 -2.078932298253e-06  2.078932298253e-06 -3.983202341880e-06 -1.753098725724e-05
  9.998031572304e-01  4.889850991685e-08  4.101142126514e-08 -4.876406057334e-08 -1.793978558368e-06  1.793978558368e-06 -3.979881872589e-06  2.879748500657e-05
  9.998108295800e-01  4.196811196538e-08 -5.505350783282e-08  5.755547585646e-08 -1.550754273028e-06  1.550754273028e-06  3.234303776117e-07 -3.631663465277e-05
  9.998180376830e-01  3.607595192933e-08  1.329224822451e-07 -1.354233878238e-07 -1.342711491927e-06  1.342711491927e-06 -3.768491599213e-05  1.048250255037e-04
  9.998248118509e-01  3.105885114929e-08  3.044398720328e-08  2.745414729507e-08 -1.164378067755e-06  1.164378067755e-06 -7.149657268511e-05 -2.004037896433e-05
  9.998311801432e-01  2.678038404921e-08 -1.336371524208e-08 -2.768348593326e-08 -1.011183051669e-06  1.011183051669e-06  1.385678825977e-05  4.103735561914e-06
  9.998371685434e-01  2.312635277120e-08 -1.067541496169e-08  1.811987776012e-08 -8.793047795481e-07  8.793047795481e-07 -2.133414549439e-06 -5.258580244892e-06
  9.998428011194e-01  2.000105588425e-08 -5.418767264391e-09 -3.212016303928e-08 -7.655215675968e-07  7.655215675968e-07  6.034448677468e-07  4.496192503376e-06
  9.998481001720e-01  1.732414680804e-08 -5.153770094840e-10 -2.061563725509e-08 -6.671671234920e-07  6.671671234920e-07  1.013353119656e-05  1.065434852203e-05
  9.998530863699e-01  1.502813397750e-08  2.499143463099e-08 -1.389223775612e-08 -5.819586391135e-07  5.819586391135e-07 -8.854971007423e-06  1.285272582003e-05
  9.998577788744e-01  1.305619449333e-08 -2.393205751142e-08  2.810116550031e-08 -5.080039446441e-07  5.080039446441e-07  6.580876185444e-06 -1.648739068026e-05
  9.998621954539e-01  1.136042420115e-08 -2.625298998520e-08 -2.004150738291e-09 -4.436997876680e-07  4.436997876680e-07  1.302907536638e-05 -8.383677867688e-06
  9.998663525885e-01  9.900427583412e-09  2.825678936323e-08  7.988475754214e-10 -3.876732413075e-07  3.876732413075e-07 -1.092582739519e-05  1.083012729939e-05
  9.998702655668e-01  8.641961909220e-09 -1.223531477887e-08  2.948291639583e-08 -3.388005954386e-07  3.388005954386e-07  4.727495303063e-06 -2.018771516515e-05
  9.998739485741e-01  7.556113856073e-09  7.752770606595e-09 -2.950764929127e-08 -2.960857892225e-07  2.960857892225e-07  6.335195888985e-06  6.869455158004e-06
  9.998774147739e-01  6.618281622423e-09  2.366437689354e-08 -2.103075767272e-08 -2.587072088863e-07  2.587072088863e-07 -1.321097126137e-05  1.474937242604e-05
  9.998806763825e-01  5.807610055078e-09 -2.572689761492e-08  3.985283817869e-08 -2.259567827102e-07  2.259567827102e-07  5.863361046704e-07 -2.003297585104e-05
  9.998837447378e-01  5.106318795723e-09 -1.409654771253e-09 -4.774692309999e-08 -1.972346495491e-07  1.972346495491e-07  1.454571330865e-05  1.360760226564e-05
  9.998866303621e-01  4.499247529057e-09  3.366371060241e-08  2.803535400558e-08 -1.720172745984e-07  1.720172745984e-07 -2.796775244635e-05 -4.741868373404e-06
  9.998893430201e-01  3.973442351440e-09 -4.888865328937e-09 -3.088682533454e-08 -1.498715827283e-07  1.498715827283e-07  6.919850927068e-06 -1.501888264962e-06
  9.998918917723e-01  3.517839390183e-09  3.603912390725e-08 -1.296587859091e-08 -1.304010340570e-07  1.304010340570e-07 -1.747219456204e-05  1.505936089080e-05
  9.998942850238e-01  3.122916692850e-09 -2.468532234398e-09 -3.223087567283e-08 -1.132900028612e-07  1.132900028612e-07 -2.504857914397e-06  6.108366437012e-06
  9.998965305688e-01  2.780536990545e-09  2.498318601449e-08 -9.315505867306e-09 -9.824614896609e-08  9.824614896609e-08 -8.669399055832e-06  1.421247277929e-05
  9.998986356324e-01  2.483693767511e-09 -4.663062334072e-09 -2.729419950136e-08 -8.502480008082e-08  8.502480008082e-08 -5.817073012850e-06  1.597291028825e-05
  9.999006069081e-01  2.226335425303e-09  1.991675497266e-08  2.148189372938e-08 -7.340965193989e-08  7.340965193989e-08 -1.539391246799e-05 -9.315737587001e-07
  9.999024505928e-01  2.003268382225e-09  2.575278111614e-08  1.405454014841e-08 -6.321511753570e-08  6.321511753570e-08 -7.598591258038e-06 -1.171128748544e-05
  9.999041724182e-01  1.809983702955e-09  9.328630018752e-09  3.825470341510e-08 -5.427345861359e-08  5.427345861359e-08 -1.322718485605e-05 -1.884715031491e-05
  9.999057776804e-01  1.642595121160e-09 -1.745166045439e-08 -2.620824704231e-08 -4.644997035876e-08  4.644997035876e-08  1.092729427747e-05 -6.445351068528e-07
  9.999072712667e-01  1.497739092207e-09  1.586527064325e-08 -1.033337627218e-08 -3.960937931096e-08  3.960937931096e-08  1.282889774133e-08  1.220419842203e-05
  9.999086576794e-01  1.372499393456e-09  2.820237843507e-08  2.373943793721e-08 -3.364180885176e-08  3.364180885176e-08 -1.229033497319e-05  2.809074499014e-06
  9.999099410590e-01  1.264340619042e-09 -3.801219225480e-08 -1.677379713643e-08 -2.845095858872e-08  2.845095858872e-08  1.190475966291e-05 -8.148902169500e-06
  9.999111252041e-01  1.171073062181e-09  1.322070825378e-08 -3.459740247342e-08 -2.394834922330e-08  2.394834922330e-08  3.205445430801e-06  1.729312134820e-05
  9.999122135899e-01  1.090799766350e-09  1.352774946853e-08  4.417898570995e-08 -2.005449232961e-08  2.005449232961e-08 -1.859019783785e-05 -1.982417983414e-05
  9.999132093853e-01  1.021865582356e-09 -2.212484184905e-08  2.560886106732e-08 -1.670139929401e-08  1.670139929401e-08  2.350838682313e-05 -4.077995142188e-06
  9.999141154680e-01  9.628412919408e-10  4.360312907345e-08  9.277196025465e-09 -1.382776315838e-08  1.382776315838e-08 -1.462219264895e-05  9.562616293407e-06
  9.999149344384e-01  9.124993366580e-10 -3.586122831634e-08 -2.417489059479e-08 -1.137409072767e-08  1.137409072767e-08  1.945327449835e-05 -1.285550502603e-06
  9.999156686316e-01  8.697698871991e-10 -1.953747994022e-08  3.251495315068e-08 -9.290299074177e-09  9.290299074177e-09 -8.493107487177e-06 -5.062065241630e-06
  9.999163201289e-01  8.337391112213e-10 -2.997451167503e-08  3.711617297689e-09 -7.531828161809e-09  7.531828161809e-09  2.315866961991e-05  2.704031466382e-06
  9.999168907674e-01  8.036326546524e-10  1.555789053927e-08  5.609461676374e-08 -6.053197182677e-09  6.053197182677e-09 -1.221670943885e-05 -2.384398432746e-05
  9.999173821485e-01  7.787900107947e-10  5.972220777150e-08  1.163545838416e-08 -4.814951350871e-09  4.814951350871e-09 -5.291544580116e-06  8.208371669874e-06
  9.999177956453e-01  7.586620901779e-10  4.734040541394e-08 -3.448103126455e-08 -3.782280364115e-09  3.782280364115e-09  2.191615853434e-06  3.972068507393e-06
  9.999181324093e-01  7.427980070396e-10  2.384269159503e-08 -6.163970132667e-08 -2.920593471679e-09  2.920593471679e-09 -1.684756472953e-06 -3.122489572687e-07
  9.999183933754e-01  7.308372991606e-10  6.034003720183e-09 -6.135626555354e-08 -2.198495826699e-09  2.198495826699e-09 -1.046470297728e-05 -7.962565842487e-07
  9.999185792663e-01  7.225103048684e-10 -3.446303631886e-08 -4.925130576154e-09 -1.581818361236e-09  1.581818361236e-09 -3.141167252426e-06 -1.466223588847e-05
  9.999186905959e-01  7.176084776688e-10 -3.086560656484e-08 -6.026410906901e-08 -1.046403390309e-09  1.046403390309e-09  1.607702718355e-05  5.188382033427e-06
  9.999187276716e-01  7.160322822881e-10 -6.349994751497e-08 -1.310741873666e-09 -5.572275104053e-10  5.572275104053e-10  7.723168247425e-06 -1.609588139969e-05
  9.999186905958e-01  7.177242247258e-10 -4.004964064110e-08 -5.018360672718e-08 -1.647556409853e-09  1.647556409853e-09  6.901745047397e-06  2.256202225937e-06
  9.999186905955e-01  7.180039521926e-10 -6.431297991325e-08 -2.421294768417e-08 -1.174213238032e-09  1.174213238032e-09  6.489524023836e-07 -3.725557483329e-06
  9.999186163925e-01  7.215692844335e-10 -6.234252782832e-08 -3.552507548209e-08 -7.334998649774e-10  7.334998649774e-10  4.813840434312e-06  8.615384593174e-06
  9.999184677820e-01  7.284409028386e-10 -4.636295666174e-08 -3.494627736056e-08 -2.972067766140e-10  2.972067766140e-10  1.048468935577e-06  8.337974900294e-06
  9.999182443536e-01  7.387211874131e-10  2.150212566982e-08 -2.614031720224e-08  1.646062215883e-10 -1.646062215883e-10 -1.872075518210e-05  3.440728546141e-06
  9.999179454891e-01  7.525769638709e-10  2.543619243962e-08  6.026846572758e-09  6.780946121125e-10 -6.780946121125e-10 -1.543218959108e-05 -1.156555801713e-05
  9.999175703600e-01  7.702677716690e-10  3.101144158283e-08  1.634132761820e-08  1.276394534476e-09 -1.276394534476e-09 -2.897456934313e-06 -2.200694786315e-05
  9.999171179233e-01  7.921354162984e-10  1.903423090065e-09  3.491450123874e-08  1.985448707127e-09 -1.985448707127e-09 -4.230067972651e-06 -1.605759132051e-06
  9.999165869172e-01  8.186152638690e-10 -3.778393982471e-08 -3.540215973876e-09  2.840472837826e-09 -2.840472837826e-09  2.290642765883e-05  1.332854789327e-05
  9.999159758547e-01  8.502446246679e-10  3.703659587931e-09 -3.897486974926e-08  3.875287150637e-09 -3.875287150637e-09  1.118776356302e-05  2.049714890291e-05
  9.999152830171e-01  8.876693876752e-10 -1.996220684911e-08  4.129383946342e-08  5.128323545580e-09 -5.128323545580e-09  1.420999853595e-06 -4.836130029531e-07
  9.999145064458e-01  9.316541526338e-10 -3.368844300607e-09 -4.071375429490e-08  6.636364787577e-09 -6.636364787577e-09 -1.059530777959e-05  7.812414589491e-06
  9.999136439331e-01  9.831200548034e-10  8.464255380695e-09  3.383000308993e-08  8.445686218471e-09 -8.445686218471e-09  7.901264385816e-06 -7.839494086826e-06
  9.999126930120e-01  1.043123029044e-09 -5.295964933680e-09 -3.255270111674e-08  1.060215258676e-08 -1.060215258676e-08 -1.142497260953e-05  1.723159931017e-05
  9.999116509441e-01  1.112897581249e-09 -4.005524992433e-08 -4.102068224099e-09  1.315248886613e-08 -1.315248886613e-08  2.476739985586e-05  3.173333934972e-06
  9.999105147070e-01  1.193905452716e-09  2.066519097716e-08  2.116172531305e-08  1.616761091846e-08 -1.616761091846e-08 -5.433009878122e-06 -1.925760576023e-05
  9.999092809797e-01  1.287802086437e-09 -1.824643545983e-08 -3.400396939270e-08  1.969717999022e-08 -1.969717999022e-08 -7.565648408747e-06  1.514713826594e-05
  9.999079461262e-01  1.396532875360e-09  3.175726058744e-08  5.882143534589e-09  2.382184903871e-08 -2.382184903871e-08 -5.140938564142e-06 -1.060835643298e-05
  9.999065061781e-01  1.522330622793e-09 -1.127953861799e-08  3.513006375992e-08  2.861988648276e-08 -2.861988648276e-08  1.605611185147e-05 -1.363788346259e-05
  9.999049568154e-01  1.667798250115e-09  1.604734468584e-08 -1.786939025377e-08  3.417927090183e-08 -3.417927090183e-08 -8.325367720331e-06 -3.342774376855e-06
  9.999032933445e-01  1.835933482310e-09  3.390890830500e-08 -7.895854818133e-09  4.060464226110e-08 -4.060464226110e-08 -6.300486152873e-06  6.035505029672e-06
  9.999015106755e-01  2.030220608858e-09 -2.569728700869e-08 -2.005625081679e-08  4.801477817952e-08 -4.801477817952e-08 -3.008422117861e-07  1.371505440691e-05
  9.998996032960e-01  2.254677408153e-09 -1.794193904636e-09 -2.918646667142e-08  5.653795795682e-08 -5.653795795682e-08  6.441587640111e-06  5.612975726463e-06
  9.998975652436e-01  2.513995207684e-09 -2.786898198778e-08  1.069594979984e-08  6.633028221678e-08 -6.633028221678e-08  1.566942757112e-05  3.770668308103e-06
  9.998953900752e-01  2.813589526908e-09 -2.331702635695e-08 -2.251106466787e-09  7.755906112325e-08 -7.755906112325e-08  1.786860221182e-05  6.396442104675e-07
  9.998930708338e-01  3.159785062077e-09 -2.472737508330e-08  1.419502198245e-08  9.042834986967e-08 -9.042834986967e-08  1.654647074637e-05 -9.109330078878e-06
  9.998906000121e-01  3.559924108804e-09 -6.612844669085e-09 -2.787079809377e-08  1.051664441663e-07 -1.051664441663e-07 -5.380933427126e-06  1.405570580674e-05
  9.998879695134e-01  4.022581127502e-09 -4.774943972665e-08  1.920767111433e-08  1.220309988151e-07 -1.220309988151e-07  2.594464466100e-05  5.760500335739e-06
  9.998851706077e-01  4.557778115063e-09  4.548224242981e-08 -2.106162034096e-08  1.413360315259e-07 -1.413360315259e-07 -2.423142332010e-05 -7.264948915236e-06
  9.998821938858e-01  5.177221634686e-09 -4.502379170351e-08 -2.250793636149e-08  1.634369847296e-07 -1.634369847296e-07  7.237324955346e-06  2.618069118888e-05
  9.998790292079e-01  5.894625845834e-09  3.217996576560e-08  2.973586938732e-08  1.887380920550e-07 -1.887380920550e-07 -1.152513937678e-06 -2.147412481289e-05
  9.998756656477e-01  6.726122358541e-09  2.101132961533e-08  1.310346605789e-09  2.177357920713e-07 -2.177357920713e-07 -9.848083683236e-06 -8.725497591432e-06
  9.998720914326e-01  7.690619351015e-09 -2.732845508474e-08 -1.528900891744e-08  2.509908382820e-07 -2.509908382820e-07  1.514604418649e-05  1.133171759230e-05
  9.998682938774e-01  8.810400687818e-09  3.393785946985e-08  5.621908795295e-09  2.891501088346e-07 -2.891501088346e-07 -1.118365188143e-05  6.678541657758e-06
  9.998642593130e-01  1.011177023295e-08  6.045109856754e-09 -1.646354755824e-08  3.330187636320e-07 -3.330187636320e-07 -9.228117873308e-07 -3.316176344415e-06
  9.998599730082e-01  1.162573827684e-08 -1.090484149016e-08  1.623847504443e-08  3.834874965399e-07 -3.834874965399e-07  1.224562914779e-05 -3.673839979392e-06
  9.998554190849e-01  1.338905936169e-08  7.959678950879e-09  2.457412495049e-08  4.416551055308e-07 -4.416551055308e-07 -1.147157398495e-05 -1.149689562532e-05
  9.998505804260e-01  1.544520789735e-08 -1.983522022611e-08  1.341066985392e-08  5.087844172271e-07 -5.087844172271e-07  1.492259861385e-05 -2.608629639413e-06
  9.998454385741e-01  1.784584586247e-08 -6.935191398651e-09  3.385290671027e-08  5.864044905625e-07 -5.864044905625e-07 -3.745924462490e-06 -1.420060436292e-05
  9.998399736225e-01  2.065229149335e-08  1.437274309100e-08  3.601237521844e-09  6.762983200784e-07 -6.762983200784e-07 -1.422690349082e-06 -8.463335699916e-06
  9.998341640957e-01  2.393757727411e-08 -1.724212766967e-08 -4.978252957949e-09  7.806104482326e-07 -7.806104482326e-07  2.002372735635e-06 -3.548132415181e-07
  9.998279868194e-01  2.778870703687e-08  3.249861208606e-08 -1.080591674258e-08  9.018821247220e-07 -9.018821247220e-07 -1.182689502676e-05 -6.823590948336e-06
  9.998214167787e-01  3.230953530197e-08 -1.878063601643e-07 -4.130356178710e-08  1.043156970825e-06 -1.043156970825e-06  7.219600699937e-05  2.360808998443e-05
  9.998144269643e-01  3.762402847410e-08 -8.287362787809e-09  1.839304550781e-07  1.208050110249e-06 -1.208050110249e-06  5.604755906641e-05 -9.294927670362e-05
  9.998069882038e-01  4.388063028023e-08 -5.057647707071e-08 -5.329052646004e-08  1.400911539537e-06 -1.400911539537e-06 -6.795314044800e-06  3.336935876255e-05
  9.997990689790e-01  5.125697783825e-08  2.216253275794e-08  4.265248528464e-08  1.626935135686e-06 -1.626935135686e-06  1.035680205403e-05 -2.494181924442e-05
  9.997906352261e-01  5.996605397256e-08 -3.749196995575e-08 -1.516421760708e-08  1.892343908362e-06 -1.892343908362e-06 -5.589420390939e-07  1.024696779318e-05
  9.997816501183e-01  7.026339829085e-08  1.436297623385e-08  1.906389023643e-08  2.204617851635e-06 -2.204617851635e-06  3.491023924536e-06 -7.242624168144e-06
  9.997720738287e-01  8.245587659135e-08 -1.050784172731e-08 -1.858965700755e-08  2.572733538545e-06 -2.572733538545e-06  9.653799235715e-06  1.333589941769e-05
  9.997618632721e-01  9.691235267587e-08  3.682806329099e-09 -1.807920614129e-08  3.007492290100e-06 -3.007492290100e-06  4.226129174149e-07 -1.928038378583e-07
  9.997509718233e-01  1.140764136551e-07 -2.253739276746e-08  1.443565149714e-08  3.521872317972e-06 -3.521872317972e-06  5.703904474312e-06  2.368556981357e-06
  9.997393490109e-01  1.344819405530e-07  1.856095340793e-08  7.788143021155e-09  4.131488481256e-06 -4.131488481256e-06 -1.432605311519e-05 -6.624553589300e-06
  9.997269401827e-01  1.587718263803e-07  1.127042539190e-08  2.111741004508e-08  4.855158699357e-06 -4.855158699357e-06  3.164645274928e-07 -7.524001432627e-06
  9.997136861422e-01  1.877205340346e-07  2.075536812291e-08  2.603999001231e-09  5.715530249424e-06 -5.715530249424e-06 -1.418095619601e-05 -1.445529025393e-07
  9.996995227524e-01  2.222614345047e-07 -1.259729906157e-08 -2.984585418881e-08  6.739876654048e-06 -6.739876654048e-06  4.161265423784e-06  2.122503284833e-05
  9.996843805039e-01  2.635196764198e-07 -2.414913680442e-08  1.296451862985e-08  7.961040376156e-06 -7.961040376156e-06  1.169315692910e-05  1.993334311775e-07
  9.996681840457e-01  3.128519824508e-07  5.895022048837e-10 -2.653095572913e-08  9.418621467865e-06 -9.418621467865e-06 -5.127262923466e-06  3.174477073278e-06
  9.996508516747e-01  3.718942198710e-07 -4.660212580392e-09  1.533189988808e-08  1.116027688192e-05 -1.116027688192e-05  9.412072841314e-06 -4.889835370411e-06
  9.996322947799e-01  4.426190931564e-07 -1.293411577695e-08 -1.575577899723e-08  1.324335373140e-05 -1.324335373140e-05 -2.511944740055e-06  6.495143132804e-06
  9.996124172391e-01  5.274052592601e-07  1.395169675245e-08 -6.900206611845e-10  1.573691000817e-05 -1.573691000817e-05 -3.558104096699e-06 -6.555033310660e-06
  9.995911147632e-01  6.291203610464e-07 -2.962214049091e-08 -3.977341181996e-10  1.872400873319e-05 -1.872400873319e-05  5.006525306373e-06  5.799871957400e-06
  9.995682741854e-01  7.512205663176e-07  3.262486729807e-08 -2.517295209700e-10  2.230445540004e-05 -2.230445540004e-05 -1.522406656858e-05 -1.021976095037e-05
  9.995437726894e-01  8.978699975946e-07 -1.413453452413e-08 -2.539013812233e-08  2.659819068760e-05 -2.659819068760e-05  6.917763126935e-06  1.820713273352e-05
  9.995174769742e-01  1.074083336957e-06  4.025805636453e-08 -9.282812829139e-09  3.174912731014e-05 -3.174912731014e-05 -2.071465537357e-05 -7.655773717717e-06
  9.994892423507e-01  1.285896452192e-06 -6.721199682532e-08 -1.405685941713e-07  3.792987032675e-05 -3.792987032675e-05  2.003000107743e-05  7.105421958539e-05
  9.994589117641e-01  1.540569493834e-06  4.916682899497e-08  6.465767538527e-08  4.534711600064e-05 -4.534711600064e-05  2.824642740790e-05 -3.147069465214e-05
  9.994263147412e-01  1.846828837826e-06 -4.913481735028e-08 -3.004402087442e-08  5.424818774337e-05 -5.424818774337e-05 -4.119041997450e-07  2.411814036353e-05
  9.993912662544e-01  2.215154502161e-06  2.470346786887e-08 -1.894938210933e-08  6.492855558691e-05 -6.492855558691e-05 -9.482038823529e-06 -7.004585508743e-06
  9.993535655017e-01  2.658120697528e-06 -2.451824284240e-09  3.142920146326e-08  7.774077748279e-05 -7.774077748279e-05  4.731639607499e-06 -3.511671255817e-06
  9.993129945973e-01  3.190798696245e-06 -3.836348482471e-08 -5.726021800775e-09  9.310481632759e-05 -9.310481632759e-05  2.832663430732e-07  3.713485378108e-06
  9.992693171707e-01  3.831232075333e-06 -1.718373833623e-08 -3.539035623116e-08  1.115200996569e-04 -1.115200996569e-04 -2.570704869823e-06  1.284665430280e-06
  9.992222768712e-01  4.600996029981e-06  8.995995073097e-09 -3.617628879929e-08  1.335794926091e-04 -1.335794926091e-04 -2.975652890499e-06 -5.324577001733e-07
  9.991715957777e-01  5.525853711226e-06  2.770828228870e-08 -2.489569255724e-08  1.599853590543e-04 -1.599853590543e-04  3.846733702823e-07  9.368219078512e-06
  9.991169727133e-01  6.636523909587e-06 -4.350468061275e-08  1.978551218194e-08  1.915680132420e-04 -1.915680132420e-04  9.638364297196e-07  6.712920547502e-08
  9.990580814666e-01  7.969576774530e-06 -2.564191880199e-09 -1.766880187411e-08  2.293069197330e-04 -2.293069197330e-04 -1.519377733978e-05  1.198369436425e-05
  9.989945689244e-01  9.568474307712e-06 -2.814171666559e-08  2.444808691321e-08  2.743544994951e-04 -2.743544994951e-04  1.228134603428e-05 -4.662910118053e-06
  9.989260531235e-01  1.148477525103e-05 -2.923449937241e-08 -2.059866104839e-08  3.280632212686e-04 -3.280632212686e-04 -3.034627737891e-06  2.005952262864e-06
  9.988521212299e-01  1.377952431237e-05 -7.795161796784e-09 -1.860609099749e-08  3.920158702988e-04 -3.920158702988e-04 -4.098294069133e-06 -4.929954896384e-06
  9.987723274634e-01  1.652484718878e-05 -3.134060775468e-08 -2.661263246484e-08  4.680591783804e-04 -4.680591783804e-04 -1.906618981524e-06  3.549361366107e-06
  9.986861909848e-01  1.980577252896e-05  2.889860267466e-09 -3.323448534479e-08  5.583408454968e-04 -5.583408454968e-04 -6.716001673128e-06 -2.793670518204e-06
  9.985931937742e-01  2.372230313802e-05 -1.276048141211e-08  4.001415693314e-09  6.653500765048e-04 -6.653500765048e-04  7.951118701005e-06 -6.985436986924e-06
  9.984927785319e-01  2.839175605205e-05 -2.703148732188e-08 -1.611254912599e-08  7.919609412940e-04 -7.919609412940e-04  8.097924608641e-07  5.571792869569e-06
  9.983843466475e-01  3.395138986424e-05 -1.081884270781e-08 -1.529092739955e-08  9.414785460277e-04 -9.414785460277e-04 -2.398268075477e-06 -1.677638102238e-06
  9.982672562867e-01  4.056133402219e-05 -1.736603589922e-08 -3.946284008233e-08  1.117687288119e-03 -1.117687288119e-03 -1.696073573423e-06  9.113010656619e-06
  9.981408206639e-01  4.840782829956e-05 -2.353961792804e-08 -7.323697772248e-09  1.324899663330e-03 -1.324899663330e-03  1.038716534764e-05  4.307500450924e-06
  9.980043065775e-01  5.770677370765e-05 -2.638025697030e-08 -3.905991418221e-08  1.568005054814e-03 -1.568005054814e-03 -3.131392612323e-06  1.417753145672e-05
  9.978569333052e-01  6.870758273661e-05 -9.618870052924e-09 -3.255833576133e-08  1.852515221807e-03 -1.852515221807e-03 -3.184414866483e-06  9.084008983514e-06
  9.976978719702e-01  8.169730759651e-05 -1.503835523637e-08 -3.645573739851e-08  2.184606193594e-03 -2.184606193594e-03 -7.784442172714e-06  1.488875267235e-05
  9.975262455146e-01  9.700499887439e-05  3.468569351337e-09 -4.544551211069e-08  2.571149961884e-03 -2.571149961884e-03 -1.781071010757e-05  1.475386862062e-05
  9.973411294356e-01  1.150062316220e-04  1.483351094336e-08 -4.109880829506e-08  3.019736086916e-03 -3.019736086916e-03 -2.390811007093e-05  1.245764226425e-05
  9.971415534647e-01  1.361277026039e-04  2.771143134289e-08 -4.235844638076e-08  3.538674598231e-03 -3.538674598231e-03 -3.643210427788e-05  1.204369304902e-05
  9.969265044008e-01  1.608517702711e-04  5.662670235740e-08 -4.284808464011e-08  4.136977113434e-03 -4.136977113434e-03 -5.312127171910e-05  9.131133928371e-06
  9.966949303294e-01  1.897207696045e-04  8.087852992066e-08 -3.721700286776e-08  4.824307940243e-03 -4.824307940243e-03 -7.000328947114e-05  3.618535265298e-06
  9.964457464960e-01  2.233408844280e-04  1.131422932841e-07 -3.134947964397e-08  5.610897363454e-03 -5.610897363454e-03 -9.230613709317e-05 -2.410112587578e-06
  9.961778431206e-01  2.623853153990e-04  1.568868657000e-07 -3.631292837172e-08  6.507410708825e-03 -6.507410708825e-03 -1.208992840768e-04 -3.883296020305e-06
  9.958900954783e-01  3.075964127676e-04  2.103176322105e-07 -5.014938480017e-08  7.524759646565e-03 -7.524759646565e-03 -1.555411753553e-04 -3.596590264564e-07
  9.955813765766e-01  3.597863969594e-04  2.786125657771e-07 -9.375506124688e-08  8.673850219556e-03 -8.673850219556e-03 -1.997073685697e-04  1.882168661542e-05
  9.952505727933e-01  4.198362115760e-04  3.491620497931e-07 -1.899229589486e-07  9.965254147150e-03 -9.965254147150e-03 -2.521943505061e-04  6.791494871274e-05
  9.948966028209e-01  4.886920123367e-04  4.080230992546e-07 -3.613907389165e-07  1.140879696963e-02 -1.140879696963e-02 -3.017925090685e-04  1.626767719247e-04
  9.945184402852e-01  5.673587148470e-04  3.759119735354e-07 -6.380729419620e-07  1.301305142858e-02 -1.301305142858e-02 -3.087927200972e-04  3.275921049238e-04
  9.941151403381e-01  6.568900154542e-04  1.368663415779e-07 -9.930049354844e-07  1.478473409020e-02 -1.478473409020e-02 -2.040908279838e-04  5.565840417978e-04
  9.936858705118e-01  7.583742422290e-04 -4.543865505268e-07 -1.257241892485e-06  1.672799870487e-02 -1.672799870487e-02  1.122537866507e-04  7.716232401220e-04
  9.932299460182e-01  8.729154158051e-04 -1.390270174058e-06 -1.015916690769e-06  1.884363080083e-02 -1.884363080083e-02  6.869367786918e-04  7.444424250929e-04
  9.927468695532e-01  1.001608949713e-03 -2.096466747742e-06  1.764467028004e-07  2.112815763856e-02 -2.112815763856e-02  1.263244683304e-03  1.452602542043e-04
  9.922363755032e-01  1.145511510858e-03 -1.437713546568e-06  1.967002259005e-06  2.357288465905e-02 -2.357288465905e-02  1.159563834192e-03 -1.000603013070e-03
  9.916984782136e-01  1.305604743039e-03  9.804956424655e-07  2.591760525025e-06  2.616289829681e-02 -2.616289829681e-02 -1.373722857615e-04 -1.775961846512e-03
  9.911335238005e-01  1.482752695815e-03  3.247434308492e-06  2.957417111939e-07  2.887605676417e-02 -2.887605676417e-02 -1.855238499722e-03 -8.753112104077e-04
  9.905422445868e-01  1.677653187076e-03  1.713204719128e-06 -3.590117305769e-06  3.168203878285e-02 -3.168203878285e-02 -1.753782382190e-03  1.603382900392e-03
  9.899258149053e-01  1.890783688532e-03 -3.670729058813e-06 -3.050036432319e-06  3.454151497356e-02 -3.454151497356e-02  1.306346620479e-03  2.442308900953e-03
  9.892859065473e-01  2.122342848553e-03 -3.810886773044e-06  3.924558214096e-06  3.740552647644e-02 -3.740552647644e-02  2.977189484826e-03 -1.233269551815e-03
  9.886247416477e-01  2.372189356032e-03  5.087072234212e-06  3.761933596558e-06  4.021517831868e-02 -4.021517831868e-02 -1.630338033555e-03 -3.351742728332e-03
  9.879451404523e-01  2.639780349705e-03  2.686813094927e-06 -7.175978186666e-06  4.290173675274e-02 -4.290173675274e-02 -3.329791980377e-03  2.683027610612e-03
  9.872505609396e-01  2.924112244700e-03 -8.882658114059e-06  4.519515007480e-07  4.538720594391e-02 -4.538720594391e-02  4.270440313116e-03  2.307114801633e-03
  9.865451268376e-01  3.223667519623e-03  6.427490574281e-06  7.650534265089e-06  4.758549728678e-02 -4.758549728678e-02 -4.579334211971e-04 -5.428116609009e-03
  9.858336402410e-01  3.536371605675e-03  4.231255377498e-07 -1.179527552730e-05  4.940437937414e-02 -4.940437937414e-02 -3.945798667995e-03  4.568760440978e-03
  9.851215753589e-01  3.859563973078e-03 -7.180229507814e-06  1.074004738497e-05  5.074807138112e-02 -5.074807138112e-02  6.272706663402e-03 -1.713879307105e-03
  9.844150487854e-01  4.189988914570e-03  1.068439818787e-05 -9.062757738003e-06  5.152064729626e-02 -5.152064729626e-02 -6.684256800384e-03 -7.380103768773e-04
  9.837207636320e-01  4.523809814411e-03 -1.194862735365e-05  7.993503955147e-06  5.163022496964e-02 -5.163022496964e-02  6.384279230822e-03  1.739638164219e-03
  9.830459255488e-01  4.856650175925e-03  1.021402131587e-05 -9.893675559989e-06  5.099327063678e-02 -5.099327063678e-02 -6.060506433275e-03 -1.205083914098e-03
  9.823981292669e-01  5.183664170180e-03 -5.835269135948e-06  1.200721114455e-05  4.953968638431e-02 -4.953968638431e-02  5.478855038735e-03 -5.780643142101e-04
  9.817852166802e-01  5.499637073160e-03 -2.471600743082e-06 -1.253430332793e-05  4.721753769593e-02 -4.721753769593e-02 -3.770812475394e-03  2.837261233553e-03
  9.812151075501e-01  5.799115780589e-03  9.819179897087e-06  5.301585027732e-06  4.399805769689e-02 -4.399805769689e-02  5.513831284790e-04 -3.849314211535e-03
  9.806956071190e-01  6.076566176313e-03 -8.401861672064e-06  5.771424952372e-06  3.987963459711e-02 -3.987963459711e-02  2.409374292297e-03  1.940729609843e-03
  9.802341976754e-01  6.326551070830e-03 -4.195893799141e-06 -8.264187070907e-06  3.489088321692e-02 -3.489088321692e-02 -1.931719466624e-03  1.342622604569e-03
  9.798378214974e-01  6.543921703749e-03  6.253413507004e-06 -4.497676619906e-06  2.909229435803e-02 -2.909229435803e-02 -9.088286680833e-04 -1.427457207794e-03
  9.795126659627e-01  6.724012083958e-03  5.158636367948e-06  3.259202505917e-06  2.257606227167e-02 -2.257606227167e-02  8.338898604821e-04 -7.846528352981e-04
  9.792639614074e-01  6.862825333006e-03  3.691642860046e-07  4.820830511610e-06  1.546413051698e-02 -1.546413051698e-02  6.645362792337e-04  3.085867450805e-04
  9.790958026200e-01  6.957200658470e-03 -2.010432342714e-06  3.224442173494e-06  7.904338897162e-03 -7.904338897162e-03  4.127832202308e-05  4.685732920871e-04
  9.790110043878e-01  7.004949925281e-03 -2.237130897989e-06  1.817454792805e-06  6.481990164457e-05 -6.481990164457e-05 -2.436380992347e-04  2.468802100763e-04
  9.790109998755e-01  7.004954437646e-03 -1.662315073121e-06  1.244424048360e-06 -7.873032319381e-03  7.873032319381e-03 -2.865461358735e-04  8.326368243436e-05
  9.790957881699e-01  6.957215108547e-03 -8.733838639708e-07  1.098977541629e-06 -1.572256059638e-02  1.572256059638e-02 -2.598280909493e-04  4.790162659590e-05
  9.792639343495e-01  6.862852390952e-03 -2.221236065141e-08  8.982260035210e-07 -2.330025387714e-02  2.330025387714e-02 -2.113294767483e-04  9.543197195028e-05
  9.795126220877e-01  6.724055958921e-03  6.787457877512e-07  2.759452337270e-07 -3.043395688015e-02  3.043395688015e-02 -1.211884521088e-04  1.766165876214e-04
  9.798377554421e-01  6.543987759074e-03  6.452088908466e-07 -7.702800911547e-07 -3.697028789461e-02  3.697028789461e-02  6.241482304643e-05  2.126120306757e-04
  9.802341034433e-01  6.326645302948e-03 -5.106966905573e-07 -1.125088638498e-06 -4.278075503880e-02  4.278075503880e-02  2.472336384981e-04  2.654121924790e-06
  9.806954786879e-01  6.076694607378e-03 -9.259352939427e-07  1.338288827578e-07 -4.776619453611e-02  4.776619453611e-02 -1.081392031344e-05 -2.620503657778e-04
  9.812149395457e-01  5.799283785062e-03  2.737804265718e-07  2.706258112589e-07 -5.185932074780e-02  5.185932074780e-02 -2.096619791097e-04  7.940625937190e-05
  9.817850049543e-01  5.499848799006e-03  1.468117702003e-07 -4.729598201231e-07 -5.502536219746e-02  5.502536219746e-02  8.590769777865e-05  7.145366182450e-05
  9.823978709889e-01  5.183922448229e-03 -2.650752625484e-07 -7.811196660998e-07 -5.726090430101e-02  5.726090430101e-02  5.601705059880e-05  8.424807806519e-05
  9.830456193517e-01  4.856956373002e-03 -7.732060959195e-07  8.148681858981e-07 -5.859119944008e-02  5.859119944008e-02  1.013722348543e-06 -4.044196570423e-04
  9.837204095202e-01  4.524163926212e-03  1.229098532886e-06 -1.372573456626e-06 -5.906628553163e-02  5.906628553163e-02 -1.738740985587e-04  6.889863179130e-04
  9.844146481267e-01  4.190389573273e-03 -1.732884086824e-06  1.208449792826e-06 -5.875629402289e-02  5.875629402289e-02  2.216441146822e-04 -9.355293813696e-04
  9.851211312981e-01  3.860008033811e-03  1.095811983747e-06 -1.950899937281e-06 -5.774633712487e-02  5.774633712487e-02  6.028717445864e-06  1.058407734964e-03
  9.858331577605e-01  3.536854086172e-03 -2.836449995240e-07  1.756373774241e-06 -5.613139114060e-02  5.613139114060e-02 -4.792356717504e-04 -9.165173197216e-04
  9.865446125736e-01  3.224181783627e-03 -1.115900738875e-06 -1.463445360531e-06 -5.401145462765e-02  5.401145462765e-02  8.538956359831e-04  3.514022441481e-04
  9.872500225932e-01  2.924650591127e-03  1.302525980952e-06 -2.217324707701e-07 -5.148724488317e-02  5.148724488317e-02 -7.038299008775e-04  4.059039894280e-04
  9.879445859192e-01  2.640334882879e-03 -5.382030553895e-07  1.007330711278e-06 -4.865649319906e-02  4.865649319906e-02 -4.402148370875e-05 -7.248399195589e-04
  9.886241785752e-01  2.372752428519e-03 -9.459300043938e-07 -7.621271915834e-07 -4.561103209976e-02  4.561103209976e-02  6.214016022399e-04  1.529509573799e-04
  9.892853419795e-01  2.122907416318e-03  5.238431208061e-07 -7.622279925350e-07 -4.243462293223e-02  4.243462293223e-02 -2.109514004326e-04  5.085279387695e-04
  9.899252550847e-01  1.891343509096e-03  4.304986796463e-07  3.538414926803e-07 -3.920151672847e-02  3.920151672847e-02 -4.134031274781e-04 -1.736572464162e-04
  9.905416948810e-01  1.678202892874e-03 -3.493572350264e-07  2.898606012837e-07 -3.597568171252e-02  3.597568171252e-02  8.848882072298e-05 -3.127727273164e-04
  9.911329886750e-01  1.483287821315e-03 -2.951273401509e-07 -2.101368060448e-07 -3.281058294697e-02  3.281058294697e-02  1.842202978198e-04  1.961516498650e-05
  9.916979612261e-01  1.306121730547e-03  1.974881529535e-08 -1.293614400816e-07 -2.974941414132e-02  2.974941414132e-02 -2.265572969185e-05  5.986421001762e-05
  9.922358793596e-01  1.146007654420e-03 -9.857068058248e-08  1.100826359702e-07 -2.682567790097e-02  2.682567790097e-02 -1.158853244568e-05 -9.560479083266e-05
  9.927463962095e-01  1.002082293473e-03 -3.012989393186e-07 -7.975828749073e-09 -2.406400886702e-02  2.406400886702e-02  1.323317410032e-04 -6.734135743428e-05
  9.932294967841e-01  8.733646499663e-04 -2.611020370904e-07 -1.917358732093e-07 -2.148114898036e-02  2.148114898036e-02  1.396334625514e-04  5.836792698806e-05
  9.936854461515e-01  7.587986025359e-04 -1.159454312801e-07 -2.378396346223e-07 -1.908700158643e-02  1.908700158643e-02  5.550095921691e-05  1.129648979295e-04
  9.941147411428e-01  6.572892106920e-04 -2.681138823915e-08 -1.878141077178e-07 -1.688570030024e-02  1.688570030024e-02 -1.088812177484e-05  9.066963925508e-05
  9.945180661484e-01  5.677328516897e-04  5.584988546836e-09 -1.304298745870e-07 -1.487664379755e-02  1.487664379755e-02 -3.605067221014e-05  5.604180080252e-05
  9.948962533106e-01  4.890415225897e-04  1.172634848052e-08 -8.840477767661e-08 -1.305546299308e-02  1.305546299308e-02 -3.947269917689e-05  2.928083795667e-05
  9.952502472258e-01  4.201617790642e-04  1.200402557437e-09 -6.205675308136e-08 -1.141489991766e-02  1.141489991766e-02 -3.307513997423e-05  1.168601803183e-05
  9.955810740804e-01  3.600888931732e-04 -1.134261656401e-08 -4.205129798728e-08 -9.945583806337e-03  9.945583806337e-03 -2.423583294456e-05  1.342113130324e-06
  9.958898150454e-01  3.078768456587e-04 -2.218714562558e-08 -3.612284635177e-08 -8.636701016706e-03  8.636701016706e-03 -1.341610692688e-05 -1.634475149332e-06
  9.961775836537e-01  2.626447822247e-04 -3.612862681062e-08 -3.282414994453e-08 -7.476558439842e-03  7.476558439842e-03 -4.105466490073e-06 -3.525111766746e-06
  9.964455068433e-01  2.235805371132e-04 -3.945262194511e-08 -2.861356287547e-08 -6.453046278370e-03  6.453046278370e-03  5.671940259523e-07 -2.763426996085e-06
  9.966947093151e-01  1.899417839599e-04 -3.947366247670e-08 -2.755227590084e-08 -5.554008449644e-03  5.554008449644e-03  3.304856777740e-06 -1.598170973399e-06
  9.969263008474e-01  1.610553236996e-04 -3.762440923667e-08 -2.758585969897e-08 -4.767529731489e-03  4.767529731489e-03  4.007399965127e-06 -6.514028814435e-07
  9.971413662124e-01  1.363149548505e-04 -3.647607635457e-08 -2.255792722112e-08 -4.082150943157e-03  4.082150943157e-03  2.618226003596e-06 -1.959392894191e-06
  9.973409573552e-01  1.151783120259e-04 -2.945214602393e-08 -1.683166873271e-08 -3.487021978685e-03  3.487021978685e-03  8.123467059250e-07 -1.961569285416e-06
  9.975260875179e-01  9.716299565176e-05 -2.819449020538e-08 -2.338307156224e-08 -2.972003696948e-03  2.972003696948e-03  1.331272607664e-06 -7.220642320444e-07
  9.976977270170e-01  8.184226079410e-05 -3.193043055321e-08 -1.471250982047e-08 -2.527727280736e-03  2.527727280736e-03  9.655851024599e-07 -2.969364345531e-06
  9.978568004082e-01  6.884047974973e-05 -1.876677936094e-08 -1.191146203684e-08 -2.145620050968e-03  2.145620050968e-03 -2.254306027975e-06  2.766172427430e-07
  9.980041848047e-01  5.782854650885e-05 -3.016420374549e-08 -2.662836633181e-08 -1.817905548401e-03  1.817905548401e-03  4.936939715322e-06  2.198270624585e-06
  9.981407091399e-01  4.851935233390e-05 -1.985596511590e-08  5.127657003490e-09 -1.537583360325e-03  1.537583360325e-03 -6.009547551495e-06 -3.772902200234e-06
  9.982671541931e-01  4.066342765936e-05 -4.914881318749e-09 -2.807610792642e-08 -1.298395217992e-03  1.298395217992e-03  2.276644241986e-06  7.282936293844e-06
  9.983842532211e-01  3.404481631561e-05 -8.735942030124e-09 -1.350077204498e-08 -1.094780976217e-03  1.094780976217e-03 -5.002400796465e-06 -1.736344148283e-06
  9.984926930637e-01  2.847722433854e-05 -2.103157020492e-08 -1.650658115174e-08 -9.218290084152e-04  9.218290084152e-04  6.729021862527e-07 -1.675685082573e-06
  9.985931156070e-01  2.380047027798e-05 -1.319284876300e-08  5.237170398355e-09 -7.752228237370e-04  7.752228237370e-04 -4.270931837821e-06 -4.858932181941e-06
  9.986861195113e-01  1.987724603157e-05 -6.837496226317e-09 -4.005440829124e-08 -6.511870938008e-04  6.511870938008e-04  2.617553153941e-06  1.193299917518e-05
  9.987722621228e-01  1.659018778967e-05 -2.845201831371e-08 -3.828889405428e-08 -5.464343558391e-04  5.464343558391e-04 -2.275227658883e-06 -6.153092771457e-07
  9.988520615055e-01  1.383924873373e-05 -1.904288479118e-08 -1.165276211771e-08 -4.581135650533e-04  4.581135650533e-04 -9.293958664130e-06 -2.513548045701e-06
  9.989259985400e-01  1.153935869631e-05 -3.076598716406e-08 -1.705162121016e-08 -3.837614790656e-04  3.837614790656e-04  9.294591537748e-07  1.420043280270e-06
  9.989945190453e-01  9.618353463235e-06 -1.529478753581e-08 -5.843264818421e-09 -3.212573895705e-04  3.212573895705e-04 -9.199330142172e-06  6.260429716697e-07
  9.990580358909e-01  8.015152446743e-06  1.450851003641e-09 -2.300338410518e-08 -2.687813657087e-04  2.687813657087e-04 -5.616321276531e-06  8.776178492446e-07
  9.991169310735e-01  6.678163731029e-06 -4.920506456631e-08 -1.457406729716e-08 -2.247764417217e-04  2.247764417217e-04  3.774650774570e-06 -6.807041088440e-06
  9.991715577369e-01  5.563894522909e-06  2.703016023326e-08 -2.077664362981e-08 -1.879142814807e-04  1.879142814807e-04 -1.442481293023e-06  1.354619778231e-05
  9.992222421209e-01  4.635746369121e-06  8.004025151097e-09 -3.684016088319e-08 -1.570646756749e-04  1.570646756749e-04  5.949266525941e-06  1.405368358392e-05
  9.992692854285e-01  3.862974218744e-06  1.778634820111e-09  2.166303899204e-08 -1.312683236647e-04  1.312683236647e-04 -5.199313649210e-06 -1.975621740859e-05
  9.993129656051e-01  3.219790915667e-06  1.066498509631e-08 -2.895116403352e-08 -1.097128927193e-04  1.097128927193e-04 -1.275070245376e-05  1.320062685595e-05
  9.993535390231e-01  2.684599241832e-06 -5.559524073915e-09  2.581698098636e-08 -9.171188465100e-05  9.171188465100e-05 -9.178405683869e-06 -4.517076181221e-06
  9.993912420736e-01  2.239335317381e-06  2.153307568471e-08 -2.514249943128e-08 -7.668641704473e-05  7.668641704473e-05 -9.877950366528e-06  1.590954929942e-05
  9.994262926607e-01  1.868909340338e-06 -4.676763945273e-08 -3.086158258318e-08 -6.414915996011e-05  6.414915996011e-05  1.017248080666e-05 -2.908163392995e-06
  9.994588916035e-01  1.560730107910e-06  5.276857028044e-08  5.945629474088e-08 -5.369059869151e-05  5.369059869151e-05 -3.334753126873e-05 -3.760626578980e-06
  9.994892239451e-01  1.304302022743e-06 -7.148674585821e-08 -1.367315546917e-07 -4.496716238484e-05  4.496716238484e-05  6.671634216015e-05  3.148365987868e-05
  9.995174601731e-01  1.090884497924e-06  4.418458581267e-08 -5.447254765667e-09 -3.769095630654e-05  3.769095630654e-05 -1.682644181516e-05  2.565923285853e-05
  9.995437573550e-01  9.132043764345e-07 -1.489955195576e-08 -2.402756921563e-08 -3.162116553685e-05  3.162116553685e-05 -2.685550558852e-06 -3.355915263617e-06
  9.995682601920e-01  7.652139609403e-07  2.737914938204e-08 -1.461623148780e-08 -2.655650231068e-05  2.655650231068e-05 -5.839007012074e-06  1.066701055161e-05
  9.995911019959e-01  6.418876534264e-07 -2.914310740238e-08  3.198034598587e-09 -2.232895093357e-05  2.232895093357e-05  3.995559749458e-06 -1.086380098640e-05
  9.996124055929e-01  5.390514413979e-07  1.566162792793e-08 -4.346944241081e-09 -1.879839162298e-05  1.879839162298e-05 -9.489471432370e-06  7.524963026887e-06
  9.996322841588e-01  4.532401549721e-07 -2.197785954971e-08 -1.099009667795e-08 -1.584804860372e-05  1.584804860372e-05  4.325013586800e-06 -5.498331800284e-06
  9.996508419911e-01  3.815778619206e-07  1.407610295643e-09  1.753652031157e-08 -1.338072074256e-05  1.338072074256e-05 -7.319289727040e-06 -6.687125841620e-06
  9.996681752193e-01  3.216783822780e-07  6.536997392439e-09 -2.712665918540e-08 -1.131551919727e-05  1.131551919727e-05 -4.442741019860e-06  4.579247616842e-06
  9.996843724614e-01  2.715621320584e-07 -1.652684006102e-08  1.165631960166e-08 -9.585150729524e-06  9.585150729524e-06 -2.497751572430e-06 -1.020287679810e-05
  9.996995154270e-01  2.295868713572e-07  3.106565497148e-08  4.504898949269e-10 -8.133698996264e-06  8.133698996264e-06 -1.280607754240e-05 -1.123982801755e-05
  9.997136794725e-01  1.943902853808e-07 -6.861162702923e-09  1.888006266077e-08 -6.914650220016e-06  6.914650220016e-06  3.503546732429e-06 -1.555973067083e-05
  9.997269341125e-01  1.648419555155e-07  8.179712002818e-09  6.553524990919e-09 -5.889393414951e-06  5.889393414951e-06  6.415132437620e-06  2.145564911260e-06
  9.997393434891e-01  1.400037077721e-07 -1.291321690727e-08 -8.093262820747e-09 -5.025814889729e-06  5.025814889729e-06  2.393073261004e-06  7.041267653494e-06
  9.997509668030e-01  1.190967050938e-07 -2.548126170472e-08  1.023992984873e-08 -4.297288860318e-06  4.297288860318e-06  3.184288618563e-06  8.937304062059e-07
  9.997618587103e-01  1.014741077149e-07  1.613877219423e-08  1.926996814302e-09 -3.681609559463e-06  3.681609559463e-06 -1.014199827059e-05  2.506876072705e-06
  9.997720696862e-01  8.659840045227e-08 -1.664817910724e-08 -1.313808031903e-08 -3.160361958124e-06  3.160361958124e-06  2.646162029164e-07 -3.539999038075e-06
  9.997816463591e-01  7.402262104843e-08  1.761727679700e-08  2.019647180812e-08 -2.718228911491e-06  2.718228911491e-06 -5.631375256250e-06 -4.012643746953e-07
  9.997906318172e-01  6.337493225897e-08 -4.090648431438e-08 -1.787303010892e-08 -2.342457395977e-06  2.342457395977e-06  1.888338452242e-05 -1.207290554083e-06
  9.997990658903e-01  5.434567180062e-08  2.892707346892e-08  3.867542522455e-08 -2.022429252180e-06  2.022429252180e-06 -1.991155416741e-05 -1.582687556236e-07
  9.998069854077e-01  4.667675774475e-08 -5.407145728558e-08 -5.271484320870e-08 -1.749302891069e-06  1.749302891069e-06  3.082854235239e-05  2.173546212537e-06
  9.998144244354e-01  4.015290526057e-08  1.849757062739e-08  1.828629599843e-07 -1.515706162916e-06  1.515706162916e-06 -2.455812888661e-05 -4.039374626385e-05
  9.998214144939e-01  3.459432028820e-08 -1.866452325835e-07 -3.339562592076e-08 -1.315477312235e-06  1.315477312235e-06  1.116308672159e-04 -2.537551873367e-05
  9.998279847574e-01  2.985069821260e-08  2.871046033153e-08 -1.522307394581e-08 -1.143478622071e-06  1.143478622071e-06 -1.000387264580e-06  1.776047799973e-05
  9.998341622371e-01  2.579623723388e-08 -1.715322617173e-08  2.152943406805e-09 -9.953914336506e-07  9.953914336506e-07  4.484445686706e-06 -9.526032627745e-06
  9.998399719493e-01  2.232545373436e-08 -3.586492364999e-09 -1.846811111691e-08 -8.676334197446e-07  8.676334197446e-07 -6.817142484000e-06  9.597382597103e-06
  9.998454370700e-01  1.934990531460e-08  3.025365566620e-08  1.173478348705e-08 -7.571551178041e-07  7.571551178041e-07 -1.602237132134e-05 -6.567054110334e-06
  9.998505790760e-01  1.679516898587e-08 -1.895431061201e-09  2.513324438400e-08 -6.614374137044e-07  6.614374137044e-07 -6.556368363651e-06 -1.320534170113e-05
  9.998554178753e-01  1.459867654317e-08 -3.950158757979e-09 -2.196046185716e-08 -5.783266961603e-07  5.783266961603e-07  2.099679190085e-06 -6.895040468480e-07
  9.998599719263e-01  1.270765578313e-08  1.330795258317e-08 -2.746000154188e-08 -5.060234016913e-07  5.060234016913e-07 -9.763162082821e-06  1.956820195961e-05
  9.998642583472e-01  1.107754249014e-08 -4.917938538676e-09  3.368299568656e-08 -4.430067200682e-07  4.430067200682e-07 -2.883307004192e-06 -1.734984491171e-05
  9.998682930171e-01  9.670681946626e-09  2.119055344684e-09 -3.181422233253e-08 -3.879810894010e-07  3.879810894010e-07  6.734094424402e-06  4.587683735686e-06
  9.998720906680e-01  8.455136432377e-09  2.698869592561e-08 -8.649521347438e-09 -3.398484007626e-07  3.398484007626e-07 -1.326761241107e-05  1.341818824661e-05
  9.998756649700e-01  7.403809431954e-09 -1.644886680540e-08  2.375362334114e-08 -2.977017410075e-07  2.977017410075e-07  1.031441032015e-05 -1.383849459752e-05
  9.998790286088e-01  6.493695832646e-09 -2.394657105219e-08 -2.097445653183e-08 -2.607311889977e-07  2.607311889977e-07  1.575989046084e-05 -3.299026678454e-07
  9.998821933579e-01  5.705193882703e-09  4.275634416865e-08 -6.429365515402e-09 -2.282579658988e-07  2.282579658988e-07 -2.221307812410e-05  1.377892436184e-05
  9.998851701439e-01  5.021553627517e-09 -5.125640975789e-08  1.363734208902e-08 -1.997153945158e-07  1.997153945158e-07  2.117840599285e-05 -1.560809452005e-05
  9.998879691074e-01  4.428506192136e-09  1.612228223214e-08 -3.544709639933e-08 -1.745966280770e-07  1.745966280770e-07  8.400689581230e-07  2.359969436554e-05
  9.998905996583e-01  3.913783666667e-09 -1.701272099926e-08  3.275973850503e-08 -1.524836944770e-07  1.524836944770e-07  1.190485691507e-05 -2.143887791667e-05
  9.998930705267e-01  3.466905745852e-09 -1.007417862962e-08 -1.368368586804e-08 -1.330070620862e-07  1.330070620862e-07  1.362068859003e-05 -1.208255637187e-06
  9.998953898099e-01  3.078847511247e-09 -1.340216721753e-09  3.383865538860e-08 -1.158444083041e-07  1.158444083041e-07 -3.391027273065e-06 -2.371481358145e-05
  9.998975650157e-01  2.741859534329e-09 -2.232578090052e-08  2.120528099084e-08 -1.007222169396e-07  1.007222169396e-07  6.633955672368e-06 -1.776271576396e-05
  9.998996031014e-01  2.449233439375e-09 -2.682468061838e-08  1.865330191224e-08 -8.740146214016e-08  8.740146214016e-08  6.144381417781e-06 -1.670326758387e-05
  9.999015105105e-01  2.195212136018e-09  2.680734642647e-09 -2.150512610455e-08 -7.567089964057e-08  7.567089964057e-08  5.465949693483e-06 -2.712336128072e-06
  9.999032932057e-01  1.974777375478e-09 -3.083384396476e-08 -1.897199995554e-08 -6.535211853712e-08  6.535211853712e-08  1.801545856136e-05  6.443947573078e-06
  9.999049566996e-01  1.783633879321e-09  1.572752142784e-08 -2.816528663480e-08 -5.628122977787e-08  5.628122977787e-08 -3.125090735211e-06  1.831444528033e-05
  9.999065060825e-01  1.618007364209e-09  1.590422377480e-08  2.672294424867e-08 -4.832105164440e-08  4.832105164440e-08 -1.628564043134e-05 -5.263425227289e-06
  9.999079460480e-01  1.474647982704e-09 -9.115483527335e-09  3.226879491772e-08 -4.134673039744e-08  4.134673039744e-08  5.243566082323e-06 -1.809942694739e-05
  9.999092809168e-01  1.350727926437e-09 -1.865075128607e-09 -4.151678477427e-08 -3.524999718668e-08  3.524999718668e-08  1.438830861988e-05  1.328799285991e-05
  9.999105146572e-01  1.243788833760e-09  2.295358944665e-08  1.791071197415e-08 -2.993187896669e-08  2.993187896669e-08 -1.887289875504e-05 -2.973235428143e-06
  9.999116509053e-01  1.151692392801e-09 -4.291875408732e-08 -1.601432945860e-08 -2.530826757733e-08  2.530826757733e-08  1.488425045858e-05 -4.820464795882e-06
  9.999126929825e-01  1.072577016568e-09  4.925504619616e-08  1.322660621979e-08 -2.130174230398e-08  2.130174230398e-08 -1.534985944671e-05  8.428727831186e-06
  9.999136439114e-01  1.004827336904e-09 -7.950885545857e-10  3.831272643332e-08 -1.784282440249e-08  1.784282440249e-08  8.556595073001e-06 -1.963875323283e-05
  9.999145064304e-01  9.470351526995e-10  2.320588531644e-08 -2.807828267536e-08 -1.486796289785e-08  1.486796289785e-08 -8.031991092388e-06  2.320941067232e-05
  9.999152830068e-01  8.979785649280e-10 -4.532559828930e-08  1.714470878029e-08 -1.232586476036e-08  1.232586476036e-08  9.861775746136e-06 -1.973821612349e-05
  9.999159758483e-01  8.566084410060e-10  4.034350959893e-08  1.192202598261e-08 -1.016196661370e-08  1.016196661370e-08 -2.358159605039e-05  1.007471252844e-05
  9.999165869138e-01  8.220123308278e-10 -2.153641791271e-08 -1.630426558624e-08 -8.333172077070e-09  8.333172077070e-09  1.689282898818e-05  1.110388636218e-06
  9.999171179220e-01  7.934099288246e-10  4.365518188169e-08  3.655901673962e-08 -6.794238376133e-09  6.794238376133e-09 -2.323018968448e-05 -2.864400077974e-06
  9.999175703601e-01  7.701464489720e-10  5.399493664287e-08 -2.242040764546e-08 -5.507374139292e-09  5.507374139292e-09 -5.333394255017e-06  2.237093358052e-05
  9.999179454900e-01  7.516659755907e-10  1.872716710891e-08 -6.258780107421e-08 -4.435603430048e-09  4.435603430048e-09  8.146303668469e-06  3.411231019031e-06
  9.999182443548e-01  7.375127204542e-10 -2.574058517716e-08 -6.377398592995e-08 -3.544729188833e-09  3.544729188833e-09  6.716928329901e-06 -1.925315926015e-06
  9.999184677832e-01  7.273132723533e-10 -4.400074592422e-08 -4.944493383131e-08 -2.803656159732e-09  2.803656159732e-09  1.741314748055e-06 -2.162017843498e-06
  9.999186163933e-01  7.207857334036e-10  1.795001013806e-08 -4.451032164547e-08 -2.180833165346e-09  2.180833165346e-09 -2.090947205043e-05 -1.692356050706e-06
  9.999186905958e-01  7.177242247258e-10 -4.004964065201e-08 -5.018360673431e-08 -1.647556409852e-09  1.647556409852e-09  6.901745043612e-06  2.256202228640e-06
  9.999185792660e-01  7.227267964875e-10 -1.909346902004e-08 -4.333296812291e-08 -2.771723890107e-09  2.771723890107e-09  7.242936399554e-08 -5.941794908278e-06
  9.999186163925e-01  7.215692844335e-10 -6.234252782832e-08 -3.552507548209e-08 -2.263111753065e-09  2.263111753065e-09  5.262742076785e-06  1.906224639169e-07
  9.999185792650e-01  7.237964529175e-10 -4.772598293930e-08 -9.365680013821e-09 -1.826818664702e-09  1.826818664702e-09  1.497370578051e-06 -8.678722896261e-08
  9.999184677811e-01  7.293433291344e-10 -4.317942919116e-08 -9.629197146396e-09 -1.433289404232e-09  1.433289404232e-09  2.259365560933e-05  3.740977955200e-06
  9.999182816332e-01  7.382213839278e-10 -3.534079677629e-08 -1.569303214328e-08 -1.054799855693e-09  1.054799855693e-09  2.092843888541e-05  3.597511363117e-06
  9.999180203068e-01  7.505180255924e-10 -2.142146621605e-08 -2.909033278346e-08 -6.628902544705e-10  6.628902544705e-10  5.063797168890e-06  1.795912016437e-05
  9.999176830782e-01  7.663921803893e-10  2.221372385157e-08 -5.047965361319e-08 -2.320887518218e-10  2.320887518218e-10 -1.379273615537e-05  1.358765965095e-05
  9.999172690113e-01  7.861068824181e-10 -1.094057937523e-08  3.003884099307e-08  2.728972278756e-10 -2.728972278756e-10 -1.093486426096e-06 -1.997488810222e-05
  9.999167769532e-01  8.099905702783e-10  3.176818444927e-08  3.693003252018e-08  8.801157105883e-10 -8.801157105883e-10  6.117997954531e-06 -1.350404780044e-05
  9.999162055289e-01  8.384778639354e-10  3.767371957602e-08  2.326182071121e-08  1.622312278972e-09 -1.622312278972e-09 -1.888183321821e-05  6.590165993547e-06
  9.999155531349e-01  8.720979593464e-10 -1.564754199248e-08  3.982541705453e-08  2.530484940944e-09 -2.530484940944e-09  6.804270125719e-06 -2.561806785105e-05
  9.999148179316e-01  9.115037705966e-10 -3.553999618788e-08 -1.699246355061e-08  3.646213061144e-09 -3.646213061144e-09  2.850858972925e-06 -5.572862799722e-06
  9.999139978351e-01  9.574759244224e-10  3.245532595132e-08  1.002648928616e-08  5.006932406832e-09 -5.006932406832e-09 -4.768209068449e-06  8.263728522299e-06
  9.999130905070e-01  1.010931093869e-09 -3.998627660515e-08  1.976861037324e-08  6.656218871157e-09 -6.656218871157e-09  1.205664874764e-07 -1.276901362874e-06
  9.999120933434e-01  1.072961911063e-09  3.514745293161e-08  5.533310958343e-09  8.644767659493e-09 -8.644767659493e-09 -1.583158288248e-06 -1.009834446383e-05
  9.999110034628e-01  1.144814791327e-09  4.168625739971e-09 -3.731126790107e-08  1.101969105894e-08 -1.101969105894e-08 -1.440195441680e-05  1.066997232021e-05
  9.999098176920e-01  1.227994388312e-09 -4.121845563582e-08  1.198817127450e-08  1.384630022402e-08 -1.384630022402e-08  2.373579608072e-05  4.742420693875e-07
  9.999085325511e-01  1.324201203681e-09  1.614752854088e-08 -2.632862874116e-08  1.718083464653e-08 -1.718083464653e-08 -6.774614337835e-06 -3.430517693670e-06
  9.999071442363e-01  1.435430389766e-09  3.747257164046e-08 -6.279438391694e-09  2.109976532657e-08 -2.109976532657e-08 -2.179016773014e-06  1.664284988154e-06
  9.999056486017e-01  1.564017733451e-09 -9.231455611414e-09 -2.801925134698e-08  2.568986616018e-08 -2.568986616018e-08  7.895897667326e-07  2.134114707497e-05
  9.999040411386e-01  1.712643235280e-09  1.477837418515e-08  1.043010163969e-08  3.103854609171e-08 -3.103854609171e-08  1.390173430734e-06 -9.004488862458e-06
  9.999023169531e-01  1.884430533309e-09 -2.661075178865e-08  2.158756998066e-08  3.725038628590e-08 -3.725038628590e-08  1.450154905357e-05  4.308611547880e-07
  9.999004707422e-01  2.083007904005e-09  1.776477490271e-08 -1.214346061704e-08  4.444760530793e-08 -4.444760530793e-08 -5.297962384897e-06 -3.234031588289e-06
  9.998984967660e-01  2.312592697412e-09  1.970901620386e-08  2.214505022995e-08  5.276298533880e-08 -5.276298533880e-08  1.797481009679e-07 -5.675450479239e-06
  9.998963888193e-01  2.578092419364e-09  3.093845425089e-08 -3.089173886736e-10  6.235409697676e-08 -6.235409697676e-08 -1.161297722435e-05 -9.951283203719e-06
  9.998941401996e-01  2.885212181412e-09  2.551364052976e-08 -1.346416901561e-08  7.339751586419e-08 -7.339751586419e-08 -7.101846684002e-06 -1.744050785375e-06
  9.998917436719e-01  3.240601091568e-09 -2.295128713631e-08  1.480736244655e-08  8.610001318476e-08 -8.610001318476e-08  3.400323608657e-06 -1.301058900470e-05
  9.998891914312e-01  3.652051277921e-09  3.102780029446e-08  3.669861475683e-08  1.007001342432e-07 -1.007001342432e-07  9.174185803281e-07 -2.023828329277e-05
  9.998864750610e-01  4.128631267047e-09 -2.809304356400e-08 -4.312060908082e-08  1.174709416235e-07 -1.174709416235e-07 -4.751925807066e-06  2.140073403697e-05
  9.998835854884e-01  4.680968371533e-09 -2.304867920659e-08  5.698602551980e-08  1.367280520462e-07 -1.367280520462e-07  2.931538956601e-05 -1.877823090204e-05
  9.998805129353e-01  5.321549352661e-09  2.868052037784e-08 -3.546727009417e-08  1.588463570388e-07 -1.588463570388e-07 -2.348522970016e-05  1.142475592295e-06
  9.998772468650e-01  6.064998455041e-09 -8.890982102529e-09 -2.518339139083e-08  1.842559462765e-07 -1.842559462765e-07  6.975310396204e-06  2.186935742388e-05
  9.998737759241e-01  6.928521208266e-09  1.866036356510e-08  1.911814709816e-08  2.134573725443e-07 -2.134573725443e-07 -6.013791045298e-06 -1.654916182173e-05
  9.998700878794e-01  7.932437322991e-09 -1.971597923844e-11  2.590035492700e-08  2.470568130545e-07 -2.470568130545e-07  9.112015869724e-06 -1.140368509368e-05
  9.998661695492e-01  9.100605909176e-09  3.243122525081e-09 -2.653264749195e-08  2.857301667178e-07 -2.857301667178e-07  3.688626496057e-06  1.564215695258e-05
  9.998620067289e-01  1.046133279144e-08  2.627727756332e-08  5.083380124563e-09  3.303109504662e-07 -3.303109504662e-07 -1.667903700978e-05  1.536567227207e-07
  9.998575841086e-01  1.204803616752e-08 -2.687213119880e-08 -1.033457077487e-08  3.817517661050e-07 -3.817517661050e-07  1.469100276181e-05  4.862579430300e-06
  9.998528851855e-01  1.390035605302e-08  2.547513757999e-08  5.489935308682e-09  4.412090523883e-07 -4.412090523883e-07 -5.811572702859e-07 -5.578197072890e-06
  9.998478921667e-01  1.606531165565e-08 -1.830916064503e-08 -9.265217779763e-09  5.100250370132e-07 -5.100250370132e-07 -1.278213066405e-06  2.026681380896e-06
  9.998425858642e-01  1.859880740124e-08  1.005294528418e-08 -2.209648301059e-08  5.898038172360e-07 -5.898038172360e-07 -7.159728545931e-06  1.607579941317e-05
  9.998369455807e-01  2.156736417438e-08 -1.116220637308e-08 -6.055593127952e-09  6.824533474369e-07 -6.824533474369e-07  9.745636015263e-07  6.378006982956e-06
  9.998309489845e-01  2.505026966228e-08 -3.412080097304e-09 -3.152478450764e-08  7.902490864189e-07 -7.902490864189e-07 -3.929964306152e-06  7.146320129046e-06
  9.998245719739e-01  2.914213686024e-08  3.140659288511e-08  3.037906079047e-08  9.158991842688e-07 -9.158991842688e-07 -8.219200418348e-07 -1.153979724406e-05
  9.998177885295e-01  3.395595536167e-08  1.618931145656e-07 -9.829686298103e-08  1.062613261650e-06 -1.062613261650e-06 -1.078425999456e-04 -1.151237321183e-06
  9.998105705522e-01  3.962696074494e-08 -7.120948602192e-08  4.803080666809e-08  1.234306331490e-06 -1.234306331490e-06 -8.017960356658e-06  3.595572513183e-05
  9.998028876883e-01  4.631701965585e-08  5.360949577947e-08 -3.307981734868e-08  1.435576763560e-06 -1.435576763560e-06 -2.285017697600e-05 -1.151353140596e-05
  9.997947071379e-01  5.422021963105e-08 -3.918911831708e-08  1.594924923277e-08  1.671993111178e-06 -1.671993111178e-06  1.274376169599e-05  8.424273621771e-06
  9.997859934460e-01  6.356938833533e-08  2.496297608800e-08 -2.927312569842e-09  1.950222405223e-06 -1.950222405223e-06 -1.732397314422e-05 -8.788839109877e-06
  9.997767082754e-01  7.464413547388e-08  1.880455277431e-08  2.190291334954e-08  2.278260537127e-06 -2.278260537127e-06 -3.048209880586e-06  1.829872409683e-06
  9.997668101591e-01  8.778052816663e-08  4.966010615233e-09 -1.866462769593e-08  2.665743542523e-06 -2.665743542523e-06 -1.953266233816e-06  8.294614239961e-08
  9.997562542302e-01  1.033827470221e-07 -5.218294444793e-09  2.162743940799e-08  3.124238874205e-06 -3.124238874205e-06  6.613793667431e-06 -6.989456578685e-06
  9.997449919277e-01  1.219372607555e-07 -2.493807845613e-08 -1.232637598482e-08  3.667687676296e-06 -3.667687676296e-06  3.887444590210e-06 -4.660946831015e-07
  9.997329706764e-01  1.440298244297e-07  1.223132512154e-08 -1.728154984690e-09  4.312866705777e-06 -4.312866705777e-06 -1.585502595841e-06 -1.799647002768e-06
  9.997201335372e-01  1.703661356919e-07 -2.230309749028e-08  2.165084579859e-09  5.079977152344e-06 -5.079977152344e-06  6.315668246610e-06  7.598894799082e-06
  9.997064188276e-01  2.017967533412e-07  3.779420581619e-11  3.460095281112e-08  5.993372994015e-06 -5.993372994015e-06  6.825035250417e-06 -8.373279380920e-06
  9.996917597072e-01  2.393471045181e-07  1.135547858132e-08  1.356976637008e-08  7.082369282417e-06 -7.082369282417e-06 -1.317178465792e-05 -8.633847201691e-06
  9.996760837273e-01  2.842536719425e-07 -1.497870569509e-08 -1.689210556908e-08  8.382340892700e-06 -8.382340892700e-06 -2.699508452656e-06  4.961386010860e-06
  9.996593123406e-01  3.380076192983e-07  2.391821395057e-08  4.846071356905e-10  9.935811591350e-06 -9.935811591350e-06 -5.244246934065e-06 -9.744847469923e-06
  9.996413603676e-01  4.024075246722e-07 -2.056128031487e-08  3.965803480778e-09  1.179407552888e-05 -1.179407552888e-05  1.153689582810e-05 -4.881449300267e-06
  9.996221354175e-01  4.796223602031e-07  3.148017453383e-09 -2.059345118442e-08  1.401885574502e-05 -1.401885574502e-05 -9.886762046483e-07  1.344101762683e-06
  9.996015372576e-01  5.722675596531e-07 -1.442053527005e-08  1.721275587886e-08  1.668441879795e-05 -1.668441879795e-05  1.001072475155e-05 -8.618354348659e-06
  9.995794571303e-01  6.834962455744e-07 -1.360085526783e-08 -3.128258663484e-08  1.988011901903e-05 -1.988011901903e-05 -4.550038646372e-06  9.131890937280e-06
  9.995557770107e-01  8.171083575990e-07  6.870273727452e-09  2.989324248225e-08  2.371332423334e-05 -2.371332423334e-05  7.079637063793e-06 -7.833213478088e-06
  9.995303688034e-01  9.776816072266e-07 -2.263906169743e-08 -3.252848574501e-08  2.831299351643e-05 -2.831299351643e-05  8.412331248236e-06  3.384610704524e-06
  9.995030934720e-01  1.170727771420e-06 -6.393734593674e-09  7.517748306076e-08  3.383382305462e-05 -3.383382305462e-05  1.567077113624e-05 -2.592445243991e-05
  9.994738000977e-01  1.402879396778e-06  1.349331064185e-07 -3.089863300270e-08  4.046127916430e-05 -4.046127916430e-05 -5.634109405331e-05 -3.931937351844e-05
  9.994423248643e-01  1.682111896723e-06 -5.038550613145e-08  4.318729746146e-08  4.841734870361e-05 -4.841734870361e-05  2.687709710724e-05  1.015083359397e-05
  9.994084899615e-01  2.018008136330e-06 -4.087400460635e-09 -4.021781423012e-08  5.796754242609e-05 -5.796754242609e-05 -1.252459798326e-05  1.733274254252e-06
  9.993721024068e-01  2.422071833987e-06  1.191512943295e-08  2.076650891111e-08  6.942883454041e-05 -6.942883454041e-05  4.784342516438e-06 -9.689752073661e-06
  9.993329527791e-01  2.908099104140e-06 -3.750338668154e-08  5.549450758919e-09  8.317916255104e-05 -8.317916255104e-05  7.507825967083e-06  7.646658251956e-06
  9.992908138617e-01  3.492617082811e-06 -2.498931968835e-08 -3.148965154739e-08  9.966840641751e-05 -9.966840641751e-05  1.196343030587e-06  4.678662353110e-07
  9.992454391923e-01  4.195400814141e-06 -3.915360738226e-11 -3.779302121539e-08  1.194310878163e-04 -1.194310878163e-04 -1.281728210264e-05  1.282278189461e-05
  9.991965615180e-01  5.040080820722e-06  2.887628851181e-08  3.549578232219e-09  1.431011466444e-04 -1.431011466444e-04 -9.652703276531e-07 -8.259007286005e-06
  9.991438911546e-01  6.054854761417e-06 -4.057812776312e-08  1.998934050957e-08  1.714288317168e-04 -1.714288317168e-04  1.779049781252e-05  3.635701254663e-06
  9.990871142517e-01  7.273318780237e-06 -4.869794549150e-08  1.871798929637e-08  2.053000131850e-04 -2.053000131850e-04 -1.032124386686e-06 -5.447260701748e-06
  9.990258909662e-01  8.735435715741e-06  9.148851656575e-09  1.028982055935e-08  2.457584562664e-04 -2.457584562664e-04 -9.186212047207e-07 -9.122665421565e-06
  9.989598535495e-01  1.048865772999e-05 -3.844871682677e-08 -1.450787102420e-08  2.940305556631e-04 -2.940305556631e-04  4.691118053405e-06  1.093508306409e-05
  9.988886043592e-01  1.258922362758e-05 -2.023905146187e-08 -3.357520100999e-08  3.515534742586e-04 -3.515534742586e-04  6.621748961433e-07  4.044616027245e-06
  9.988117138038e-01  1.510365176594e-05 -3.712978633465e-08 -1.583549922933e-08  4.200064577445e-04 -4.200064577445e-04  1.310263676330e-05  1.272687640089e-06
  9.987287182432e-01  1.811044960687e-05 -1.750232789696e-08 -4.171707031861e-08  5.013453973569e-04 -5.013453973569e-04  1.069014552892e-06  9.859164628015e-06
  9.986391178625e-01  2.170206183737e-05  1.138196472773e-08 -1.720887465221e-08  5.978407117382e-04 -5.978407117382e-04 -1.336614952225e-06 -3.019411554378e-06
  9.985423745533e-01  2.598707878725e-05 -2.457266717266e-08  8.054110145006e-10  7.121184153220e-04 -7.121184153220e-04  9.105543139241e-06  2.590520481340e-06
  9.984379098376e-01  3.109272356281e-05 -1.810084414916e-08 -2.038483796087e-08  8.472038438963e-04 -8.472038438963e-04 -1.805549192991e-06  2.518640252359e-06
  9.983251028844e-01  3.716763482472e-05 -2.251592315853e-08 -1.179247353109e-08  1.006567660260e-03 -1.006567660260e-03  1.846950359552e-06  1.429893060093e-06
  9.982032886747e-01  4.438495806388e-05  7.999538935434e-09  5.755417449694e-09  1.194173276040e-03 -1.194173276040e-03 -6.353337757875e-06 -1.407835162079e-05
  9.980717563906e-01  5.294574837192e-05 -3.588828726497e-08  3.988152695031e-09  1.414524143529e-03 -1.414524143529e-03  4.190580539923e-06 -3.158256937281e-06
  9.979297481121e-01  6.308268256249e-05 -1.928789491495e-08 -4.976028684142e-09  1.672709688295e-03 -1.672709688295e-03  1.237056866062e-06 -1.073508443011e-05
  9.977764579287e-01  7.506406020719e-05 -3.867471169772e-08  8.751851998470e-09  1.974447035813e-03 -1.974447035813e-03  1.088295447603e-05 -1.215506124191e-05
  9.976110315847e-01  8.919806606324e-05 -5.061113007886e-08 -6.474790386167e-10  2.326116966256e-03 -2.326116966256e-03  1.297650185430e-05 -1.005845201121e-05
  9.974325668112e-01  1.058372305573e-04 -5.776008014715e-08 -3.272941432312e-09  2.734788065292e-03 -2.734788065292e-03  2.215337774929e-05 -1.100524668778e-05
  9.972401145045e-01  1.253830182259e-04 -8.290949488961e-08 -5.789477699167e-09  3.208228043083e-03 -3.208228043083e-03  3.460787637035e-05 -8.037774746841e-06
  9.970326809535e-01  1.482904250191e-04 -1.046685177977e-07 -1.512268934026e-08  3.754893599881e-03 -3.754893599881e-03  4.531257263852e-05 -3.326476480755e-06
  9.968092313322e-01  1.750724416158e-04 -1.316765468203e-07 -2.622983288167e-08  4.383895213341e-03 -4.383895213341e-03  6.336077808208e-05  2.693648075585e-06
  9.965686947115e-01  2.063041890287e-04 -1.671322224098e-07 -3.866744526926e-08  5.104928124334e-03 -5.104928124334e-03  8.261511291640e-05  1.135827413682e-05
  9.963099708695e-01  2.426264841634e-04 -2.102066923172e-07 -4.810400690302e-08  5.928161808869e-03 -5.928161808869e-03  1.078606972042e-04  2.018611773448e-05
  9.960319392007e-01  2.847485455286e-04 -2.619611237421e-07 -5.124143851003e-08  6.864079182779e-03 -6.864079182779e-03  1.391863323869e-04  2.325340410513e-05
  9.957334700606e-01  3.334494788947e-04 -3.277705823972e-07 -3.660567479434e-08  7.923256298472e-03 -7.923256298472e-03  1.803451575839e-04  1.867466270202e-05
  9.954134388904e-01  3.895781283346e-04 -4.165903874202e-07  1.629116676685e-08  9.116071096170e-03 -9.116071096170e-03  2.370837173609e-04 -5.844873500299e-06
  9.950707434797e-01  4.540508157055e-04 -5.083271238497e-07  1.325542456928e-07  1.045233472040e-02 -1.045233472040e-02  2.999265573663e-04 -6.975426412283e-05
  9.947043247292e-01  5.278464266969e-04 -5.616933992001e-07  3.566141010023e-07  1.194083148384e-02 -1.194083148384e-02  3.547716015719e-04 -1.960249579738e-04
  9.943131912458e-01  6.119982637540e-04 -4.828265604552e-07  6.969837009196e-07  1.358876782837e-02 -1.358876782837e-02  3.445914110627e-04 -4.058645460107e-04
  9.938964480727e-01  7.075820426724e-04 -1.135438213314e-07  1.085682822315e-06  1.540111902276e-02 -1.540111902276e-02  1.759287105096e-04 -6.783311670060e-04
  9.934533297914e-01  8.156993989407e-04  6.955160913321e-07  1.244477327716e-06  1.737987837991e-02 -1.737987837991e-02 -2.677024686661e-04 -8.806774180077e-04
  9.929832381344e-01  9.374562905715e-04  1.739196870794e-06  6.175088973498e-07  1.952321293321e-02 -1.952321293321e-02 -9.595061042506e-04 -6.836362422427e-04
  9.924857840728e-01  1.073935784266e-03  2.083137853771e-06 -1.071187115196e-06  2.182454568553e-02 -2.182454568553e-02 -1.436483615839e-03  2.169002776358e-04
  9.919608341853e-01  1.226164806756e-03  5.633841472386e-07 -2.800696164170e-06  2.427158473964e-02 -2.427158473964e-02 -8.837193207617e-04  1.473238134896e-03
  9.914085608706e-01  1.395074638001e-03 -2.385734713428e-06 -2.362016844240e-06  2.684532580708e-02 -2.684532580708e-02  8.654992740494e-04  1.785133085404e-03
  9.908294956985e-01  1.581455162159e-03 -3.611907167037e-06  1.278327848920e-06  2.951908539442e-02 -2.951908539442e-02  2.285704739994e-03  1.262462200839e-05
  9.902245848242e-01  1.785903269034e-03  2.958074891692e-07  4.365688739869e-06  3.225762281754e-02 -3.225762281754e-02  8.511936213968e-04 -2.512400546192e-03
  9.895952449621e-01  2.008766263641e-03  5.228927558546e-06  1.799098381582e-07  3.501643864010e-02 -3.501643864010e-02 -2.713079983413e-03 -1.486801615806e-03
  9.889434179812e-01  2.250081661119e-03  1.367816342417e-07 -6.415158626091e-06  3.774133289811e-02 -3.774133289811e-02 -1.793902644134e-03  3.122431978752e-03
  9.882716217539e-01  2.509515300496e-03 -7.423628789553e-06  9.706552641356e-07  4.036829809601e-02 -4.036829809601e-02  3.852821381839e-03  1.543333701103e-03
  9.875829943575e-01  2.786300420208e-03  4.083929246757e-06  7.457178932430e-06  4.282388210154e-02 -4.282388210154e-02  3.392858499276e-04 -4.719400890156e-03
  9.868813283906e-01  3.079180894723e-03  5.037040579429e-06 -8.831173253276e-06  4.502613340801e-02 -4.502613340801e-02 -4.899065765478e-03  2.159435327809e-03
  9.861710920459e-01  3.386362202852e-03 -1.155773343354e-05  2.077118662739e-06  4.688614613234e-02 -4.688614613234e-02  5.307043404714e-03  2.772229401371e-03
  9.854574329172e-01  3.705474639728e-03  1.186595612554e-05  5.536095536437e-06  4.831029908577e-02 -4.831029908577e-02 -2.509241495386e-03 -6.052471102767e-03
  9.847461603121e-01  4.033553763843e-03 -9.611401165210e-06 -1.130362175279e-05  4.920346825333e-02 -4.920346825333e-02 -6.395491487938e-04  6.910198110827e-03
  9.840437032226e-01  4.367041946594e-03  7.436332583162e-06  1.327566892612e-05  4.947267510092e-02 -4.947267510092e-02  2.468633401904e-03 -6.543590484377e-03
  9.833570398733e-01  4.701816329753e-03 -8.187848364055e-06 -1.355274223779e-05  4.903151857588e-02 -4.903151857588e-02 -2.639432715089e-03  6.157961143167e-03
  9.826935994742e-01  5.033243926779e-03  1.080049844025e-05  1.025200070235e-05  4.780478625409e-02 -4.780478625409e-02  1.340220237569e-03 -5.938513341554e-03
  9.820611337465e-01  5.356267705459e-03 -1.392113891676e-05 -3.919361318945e-06  4.573339827899e-02 -4.573339827899e-02  1.037883968942e-03  5.201528001642e-03
  9.814675613105e-01  5.665521908060e-03  1.149337669659e-05 -6.386312552712e-06  4.277924932922e-02 -4.277924932922e-02 -3.344805315201e-03 -2.907594125684e-03
  9.809207854117e-01  5.955477312400e-03 -1.086137775862e-06  1.166417562552e-05  3.892978272232e-02 -3.892978272232e-02  3.504596079021e-03 -6.734399576085e-04
  9.804284924945e-01  6.220609844128e-03 -1.006128644815e-05 -4.187503633539e-06  3.420140216520e-02 -3.420140216520e-02 -6.177991774565e-04  2.685462487356e-03
  9.799979376843e-01  6.455587071098e-03  3.493883937062e-06 -8.831948318270e-06  2.864186195583e-02 -2.864186195583e-02 -1.856918578797e-03 -7.820593101111e-04
  9.796357269272e-01  6.655463067405e-03  7.690624859165e-06  8.767152702203e-07  2.233086825867e-02 -2.233086825867e-02  4.647671445709e-04 -1.303479541793e-03
  9.793476066368e-01  6.815870690252e-03  2.386934606468e-06  5.757810470371e-06  1.537891046853e-02 -1.537891046853e-02  8.895824798874e-04  8.530640269221e-05
  9.791382714789e-01  6.933200252581e-03 -1.885096562472e-06  4.647198629809e-06  7.924233610422e-03 -7.924233610422e-03  1.570613719177e-04  5.514801429342e-04
  9.790112012043e-01  7.004753108827e-03 -2.976903489693e-06  2.567071595030e-06  1.279569640891e-04 -1.279569640891e-04 -2.998903214012e-04  3.091525461220e-04
  9.789685362663e-01  7.028859785545e-03 -2.532371842746e-06  1.497242430800e-06 -7.832398871281e-03  7.832398871281e-03 -3.906580611590e-04  4.919374060361e-05
  9.790109998755e-01  7.004954437646e-03 -1.662315073181e-06  1.244424048415e-06 -1.577057347288e-02  1.577057347288e-02 -3.674228074502e-04 -3.587196305784e-05
  9.791378714187e-01  6.933600312776e-03 -6.638843947404e-07  1.187991674173e-06 -2.349990193064e-02  2.349990193064e-02 -3.288250408838e-04  1.858554447636e-05
  9.793470129672e-01  6.816464359855e-03  3.107742119481e-07  8.122164949664e-07 -3.084172563118e-02  3.084172563118e-02 -2.487115255687e-04  1.427082271412e-04
  9.796349471909e-01  6.656242803658e-03  8.347226637369e-07 -1.247137636616e-07 -3.763326874229e-02  3.763326874229e-02 -7.586164883827e-05  2.501407074439e-04
  9.799969817471e-01  6.456543008313e-03  2.399932470288e-07 -1.117029773070e-06 -4.373442144408e-02  4.373442144408e-02  1.868222801604e-04  1.857009444329e-04
  9.804273724447e-01  6.221729893891e-03 -9.587702318357e-07 -6.618499493185e-07 -4.903298466533e-02  4.903298466533e-02  2.220500303544e-04 -1.721322939195e-04
  9.809195154543e-01  5.956747269772e-03 -3.628284870378e-07  5.117316747407e-07 -5.344808453714e-02  5.344808453714e-02 -2.068291552332e-04 -1.833408562116e-04
  9.814661576982e-01  5.666925520300e-03  4.076583308681e-07 -2.560008930888e-07 -5.693164459881e-02  5.693164459881e-02 -5.941483291405e-05  2.042827584249e-04
  9.820596143754e-01  5.357787076590e-03 -9.498741983721e-08 -5.253123057070e-07 -5.946797943646e-02  5.946797943646e-02  7.334387236900e-05 -2.398882637800e-05
  9.826919831468e-01  5.034860254197e-03 -7.701280715407e-07 -4.130948410910e-07 -6.107170202942e-02  6.107170202942e-02  1.639633204914e-04 -1.939810112399e-05
  9.833553458640e-01  4.703510339056e-03  7.011544513782e-07  7.194359444152e-07 -6.178427814529e-02  6.178427814529e-02 -4.409523698814e-04 -1.330562185254e-04
  9.840419504284e-01  4.368794740793e-03 -1.059893115094e-06 -1.632152712466e-06 -6.166957793357e-02  6.166957793357e-02  6.746487888634e-04  2.928199098450e-04
  9.847443674658e-01  4.035346610210e-03  1.114117330668e-06  1.262805290404e-06 -6.080885260409e-02  6.080885260409e-02 -8.817292032642e-04 -2.576882746596e-04
  9.854556184492e-01  3.707289107749e-03 -1.738776262004e-06 -1.026501297767e-06 -5.929547810046e-02  5.929547810046e-02  9.584769221382e-04 -6.983395291502e-05
  9.861692743307e-01  3.388179918143e-03  1.476832457041e-06 -3.964622010800e-07 -5.722992452730e-02  5.722992452730e-02 -7.101525074721e-04  5.469369291158e-04
  9.868795249652e-01  3.080984320156e-03 -8.345538580643e-07  1.010737521342e-06 -5.471509438057e-02  5.471509438057e-02  7.977233011539e-05 -7.970065929217e-04
  9.875812213425e-01  2.788073435224e-03 -6.718680576866e-07 -1.193543074664e-06 -5.185231555914e-02  5.185231555914e-02  5.577932832952e-04  4.310251421444e-04
  9.882698931849e-01  2.511243869442e-03  9.408679767996e-07 -2.977132657650e-07 -4.873802562721e-02  4.873802562721e-02 -5.460928209588e-04  3.208253050030e-04
  9.889417455018e-01  2.251754140550e-03 -1.166809380819e-07  7.818450912681e-07 -4.546123289568e-02  4.546123289568e-02 -1.730701397302e-04 -5.365638075514e-04
  9.895936378616e-01  2.010373364115e-03 -8.247413833551e-07 -1.734441480015e-07 -4.210176004309e-02  4.210176004309e-02  4.594139699977e-04 -1.116668559632e-04
  9.902230501366e-01  1.787437956612e-03 -8.067345999830e-08 -6.598294998455e-07 -3.872917623845e-02  3.872917623845e-02  1.063397868106e-04  3.498478010097e-04
  9.908280383499e-01  1.582912510796e-03  2.642315104996e-07 -1.505781348668e-07 -3.540234428261e-02  3.540234428261e-02 -2.218437267296e-04  1.067732023845e-04
  9.914071838942e-01  1.396451614379e-03 -4.904210009812e-08  5.240775748707e-08 -3.216948221981e-02  3.216948221981e-02 -6.682467354754e-05 -1.004919778627e-04
  9.919595389650e-01  1.227460027129e-03 -1.337576185381e-07 -1.802077747485e-07 -2.906862059586e-02  2.906862059586e-02  4.808394122622e-05  1.914606894164e-05
  9.924845706079e-01  1.075149249184e-03  1.005076554387e-07 -2.124483257620e-07 -2.612835053810e-02  2.612835053810e-02 -7.567101671074e-05  9.103541044024e-05
  9.929821053076e-01  9.385891173377e-04  1.628752013001e-07 -1.450992720179e-08 -2.336876539775e-02  2.336876539775e-02 -1.445659152432e-04 -2.036544854414e-05
  9.934522756100e-01  8.167535803321e-04  5.257537302310e-08  1.051622832851e-07 -2.080251477147e-02  2.080251477147e-02 -8.375022062181e-05 -1.076025995103e-04
  9.938954698665e-01  7.085602488140e-04 -5.987162836357e-08  8.749141400181e-08 -1.843589819358e-02  1.843589819358e-02 -2.084958016316e-06 -1.042273631585e-04
  9.943122858353e-01  6.129036742028e-04 -1.038777732188e-07  3.973311861333e-08 -1.626994374145e-02  1.626994374145e-02  3.412545153937e-05 -6.747885586181e-05
  9.947034885684e-01  5.286825874503e-04 -1.081269136462e-07  5.023409165276e-10 -1.430142955707e-02  1.430142955707e-02  4.078480096102e-05 -3.583427794773e-05
  9.950699727889e-01  4.548215064330e-04 -9.922757687827e-08 -2.657381394638e-08 -1.252382437948e-02  1.252382437948e-02  3.697442324377e-05 -1.466503029657e-05
  9.954127297685e-01  3.902872502099e-04 -8.493129175814e-08 -3.797616149632e-08 -1.092812673503e-02  1.092812673503e-02  2.757378502479e-05 -4.254164507358e-06
  9.957328185741e-01  3.341009654288e-04 -6.292325472776e-08 -4.108569871802e-08 -9.503596836474e-03  9.503596836474e-03  1.580503039253e-05  1.723893451288e-06
  9.960313414529e-01  2.853462933244e-04 -4.859429451634e-08 -4.352765270507e-08 -8.238378439265e-03  8.238378439265e-03  7.910954529369e-06  3.163513087832e-06
  9.963094230552e-01  2.431742984532e-04 -3.773041759408e-08 -3.700431767654e-08 -7.120014962584e-03  7.120014962584e-03  7.391225504656e-07  1.215540146774e-06
  9.965681931563e-01  2.068057442273e-04 -2.943893280446e-08 -3.240489577717e-08 -6.135867236045e-03  6.135867236045e-03 -3.517328617675e-06  4.124223550555e-07
  9.968087725211e-01  1.755312526967e-04 -2.545650664874e-08 -2.956375231659e-08 -5.273441651180e-03  5.273441651180e-03 -4.688553212615e-06 -3.417245568383e-07
  9.970322615503e-01  1.487098281992e-04 -2.852620380824e-08 -2.850734631466e-08 -4.520639785578e-03  4.520639785578e-03 -3.035391561178e-06 -6.927132675409e-07
  9.972397313622e-01  1.257661605381e-04 -2.698557027124e-08 -2.278769613005e-08 -3.865940184897e-03  3.865940184897e-03 -3.630527515291e-06 -6.010855970134e-07
  9.974322169776e-01  1.061870640727e-04 -2.415226942657e-08 -2.557551736605e-08 -3.298522799039e-03  3.298522799039e-03 -2.242703310789e-06  2.113133672818e-06
  9.976107123039e-01  8.951734678214e-05 -2.899856810641e-08 -2.372856422454e-08 -2.808346551784e-03  2.808346551784e-03 -9.483629574871e-07 -1.451363528059e-07
  9.977761666377e-01  7.535535123700e-05 -2.561166042859e-08 -1.107155294538e-08 -2.386188639372e-03  2.386188639372e-03 -2.749337439840e-06 -2.350432980338e-06
  9.979294824354e-01  6.334835931004e-05 -1.517388531926e-08 -1.995362883253e-08 -2.023653911884e-03  2.023653911884e-03 -1.894554441417e-06  2.276499006395e-06
  9.980715141325e-01  5.318800650171e-05 -3.810310536654e-08 -6.328226323787e-09 -1.713162081820e-03  1.713162081820e-03  2.352698249958e-06 -7.006582033936e-06
  9.982030678118e-01  4.460582089952e-05  1.997826572880e-09 -5.962503058242e-09 -1.447917107112e-03  1.447917107112e-03 -8.348999672100e-06  3.617864689057e-06
  9.983249015554e-01  3.736896374029e-05 -2.392502376063e-08 -1.877293520295e-08 -1.221865641013e-03  1.221865641013e-03  5.187188484967e-06 -3.479376309712e-06
  9.984377263336e-01  3.127622760119e-05 -1.898839799232e-08 -2.159456164538e-08 -1.029647513414e-03  1.029647513414e-03  2.456123985085e-06  3.247079464505e-06
  9.985422073075e-01  2.615432461877e-05 -2.616092856899e-08 -9.516289197816e-09 -8.665417084813e-04  8.665417084813e-04  1.406558616931e-06 -1.619162016892e-06
  9.986389654409e-01  2.185448344057e-05  1.110333307307e-09 -3.821545884456e-09 -7.284105922619e-04  7.284105922619e-04 -5.067450043972e-06  3.870052135298e-06
  9.987285793344e-01  1.824935834175e-05 -3.536042495132e-08 -4.015719355294e-08 -6.116442531516e-04  6.116442531516e-04  1.376342072907e-05  5.978296618994e-06
  9.988115872099e-01  1.523024570989e-05 -4.726267434687e-08 -1.928479486621e-08 -5.131063748587e-04  5.131063748587e-04  7.086298225628e-06 -5.730610204528e-06
  9.988884889867e-01  1.270459609085e-05 -2.794381604538e-08 -1.273986085299e-08 -4.300826682494e-04  4.300826682494e-04  1.503820973723e-06  5.814680247440e-06
  9.989597484012e-01  1.059380603996e-05 -4.322725098299e-08 -3.942373976123e-09 -3.602325275751e-04  3.602325275751e-04  1.224759422996e-05 -6.272174539249e-06
  9.990257951329e-01  8.831269007069e-06 -1.560231333983e-08 -2.033862176751e-08 -3.015443339576e-04  3.015443339576e-04  1.528165693581e-06  2.999189633063e-06
  9.990870269049e-01  7.360665570309e-06 -3.774387194064e-08 -3.524268375595e-08 -2.522945536123e-04  2.522945536123e-04  1.302461388668e-05  1.642516807531e-06
  9.991438115397e-01  6.134469631916e-06  2.265027002736e-08  2.035446793537e-08 -2.110109135469e-04  2.110109135469e-04 -1.540015466309e-05  4.858641637909e-06
  9.991964889478e-01  5.112651018082e-06  2.606813060281e-08  5.831859463854e-09 -1.764390211225e-04  1.764390211225e-04  6.814607050617e-07 -1.701784088971e-06
  9.992453730412e-01  4.261551897321e-06 -1.400834490695e-08 -3.832391789410e-08 -1.475129368345e-04  1.475129368345e-04  1.103221336166e-05  3.625106527103e-06
  9.992907535602e-01  3.552918580204e-06 -2.805071753759e-08  1.113067034304e-08 -1.233289085393e-04  1.233289085393e-04  3.696602822417e-06  2.641820952379e-06
  9.993328978088e-01  2.963069394125e-06 -3.342845336614e-08  1.210151873312e-08 -1.031224586332e-04  1.031224586332e-04  1.310422943938e-05 -1.405732354496e-05
  9.993720522959e-01  2.472182764738e-06 -8.459921988159e-09  2.316459438960e-08 -8.624819452972e-05  8.624819452972e-05 -3.562139950964e-06 -2.818854218956e-07
  9.994084442804e-01  2.063689181703e-06 -1.588034180084e-08 -3.969180896030e-08 -7.216229350811e-05  7.216229350811e-05  1.351385987244e-05  8.058290900169e-06
  9.994422832222e-01  1.723754008806e-06 -4.848648675327e-08  4.803768459944e-08 -6.040734481621e-05  6.040734481621e-05 -7.287650822557e-07 -2.433458113200e-05
  9.994737621387e-01  1.440838444442e-06  1.310879807705e-07 -4.113587922903e-08 -5.059922853151e-05  5.059922853151e-05 -2.818958025420e-05  3.450401338474e-05
  9.995030588720e-01  1.205327750101e-06 -6.906522309812e-09  7.246337272860e-08 -4.241587428614e-05  4.241587428614e-05 -1.204291881879e-05 -7.139821835373e-05
  9.995303372675e-01  1.009217568359e-06 -2.305384598167e-08 -3.421733075088e-08 -3.558755795286e-05  3.558755795286e-05  2.232556243971e-05  1.178551920858e-05
  9.995557482701e-01  8.458490200820e-07  9.649831332576e-09  1.777263571434e-08 -2.988876236823e-05  2.988876236823e-05 -5.003834954058e-06 -1.411971752128e-05
  9.995794309402e-01  7.096863513888e-07 -1.701115595288e-08 -2.978835889532e-08 -2.513107579734e-05  2.513107579734e-05  1.246368021056e-05  9.749623403508e-06
  9.996015133951e-01  5.961300959043e-07 -1.315180846595e-08  1.850154053351e-08 -2.115726639390e-05  2.115726639390e-05 -5.473796400401e-06 -6.136696025909e-06
  9.996221136793e-01  5.013605106383e-07 -8.845568170356e-09 -2.768500268288e-08 -1.783622174172e-05  1.783622174172e-05  7.747372643796e-06  9.182440259991e-06
  9.996413405686e-01  4.222065258845e-07 -2.081637662517e-08 -2.767990479000e-09 -1.505876332172e-05  1.505876332172e-05  5.288576656238e-07 -3.496383484955e-06
  9.996592943118e-01  3.560363541606e-07 -6.952756668416e-09 -1.322242217072e-08 -1.273393469771e-05  1.273393469771e-05  5.033291284450e-06  9.608601550309e-06
  9.996760673149e-01  3.006660850909e-07 -2.411090905504e-08 -1.932327117448e-08 -1.078609707454e-05  1.078609707454e-05  1.105466671754e-05 -1.233762096802e-06
  9.996917447706e-01  2.542836967122e-07 -7.818186278539e-09 -3.367765643755e-08 -9.152324829390e-06  9.152324829390e-06  7.918903295032e-06  8.813260578572e-06
  9.997064052387e-01  2.153856417313e-07  3.776860884298e-09 -2.836485642506e-08 -7.780305196847e-06  7.780305196847e-06  8.227606496135e-06  1.004580743449e-05
  9.997201211791e-01  1.827242647431e-07  2.765835333358e-08  1.306822905427e-08 -6.626540436417e-06  6.626540436417e-06 -1.218474848265e-05  3.145143751709e-06
  9.997329594423e-01  1.552638830816e-07 -5.646988784530e-09  1.328654943878e-08 -5.654912030652e-06  5.654912030652e-06  5.759349710100e-06 -8.577274411532e-06
  9.997449817202e-01  1.321448142667e-07 -1.581262017663e-08  1.295361568423e-08 -4.835334396539e-06  4.835334396539e-06 -1.961721880084e-06 -5.269696714385e-06
  9.997562449601e-01  1.126527938646e-07 -1.465596955289e-08  9.538771061475e-09 -4.142855399941e-06  4.142855399941e-06 -2.945022637908e-06  2.058825707649e-06
  9.997668017452e-01  9.619439206371e-08 -1.584470947399e-08 -2.388678617108e-08 -3.556734288754e-06  3.556734288754e-06  1.071261869892e-05  8.705319270545e-06
  9.997767006434e-01  8.227613826521e-08  5.184031755963e-10  1.897808934922e-08 -3.059684154654e-06  3.059684154654e-06 -4.745366411209e-06 -9.760831622057e-06
  9.997859865279e-01  7.048747247424e-08  1.643023909699e-08 -2.153879693660e-08 -2.637330869959e-06  2.637330869959e-06 -1.286696783388e-06  1.436045466354e-05
  9.997947008716e-01  6.048649186991e-08 -3.153154149132e-08  3.819486455731e-08 -2.277719360855e-06  2.277719360855e-06 -1.607456397480e-06 -1.988467935595e-05
  9.998028820171e-01  5.198826829037e-08  3.953504656629e-08 -4.611517788588e-08 -1.970882792167e-06  1.970882792167e-06 -2.359968333995e-06  2.690345238425e-05
  9.998105654240e-01  4.475513241603e-08 -5.606971056102e-08  6.021306878868e-08 -1.708499256101e-06  1.708499256101e-06  3.271602641344e-06 -3.745592745690e-05
  9.998177838968e-01  3.858858088889e-08  1.523060899470e-07 -1.104447956459e-07 -1.483637026522e-06  1.483637026522e-06 -6.439651124817e-05  9.435403567352e-05
  9.998245677934e-01  3.332270914383e-08  2.567292604707e-08  3.870410280128e-08 -1.290503354896e-06  1.290503354896e-06 -6.350550439591e-05 -4.415283998257e-05
  9.998309452161e-01  2.881860238508e-08 -3.536841794946e-09 -2.677150588014e-08 -1.124256190019e-06  1.124256190019e-06  1.258983868078e-05  6.480618102282e-06
  9.998369421881e-01  2.495989976554e-08 -2.428578028115e-08  1.067298224958e-08 -9.808214038629e-07  9.808214038629e-07  5.697240213782e-06 -9.551158318168e-06
  9.998425828141e-01  2.164889962451e-08 -1.839600624981e-08 -8.205146492380e-09 -8.567986441057e-07  8.567986441057e-07  6.471605962761e-06  9.355879292072e-06
  9.998478894284e-01  1.880353003992e-08 -2.180291528382e-08 -1.496290595236e-08 -7.493282124002e-07  7.493282124002e-07  1.331245506495e-05  1.206958403453e-05
  9.998528827312e-01  1.635468367101e-08  2.425219809966e-09 -2.405404326881e-08 -6.560015461208e-07  6.560015461208e-07 -8.401587703131e-06  9.305297026420e-06
  9.998575819125e-01  1.424412419471e-08 -1.633650671905e-08  3.195607305446e-08 -5.747928755432e-07  5.747928755432e-07  5.672647450534e-07 -1.376293409350e-05
  9.998620047675e-01  1.242266967048e-08 -1.367269201060e-08 -1.899735183015e-08 -5.039897237761e-07  5.039897237761e-07  7.656425876681e-06 -1.752962503928e-06
  9.998661678011e-01  1.084873159050e-08  2.256617958661e-08 -1.788437023745e-08 -4.421353924451e-07  4.421353924451e-07 -9.114320187433e-06  1.502884699211e-05
  9.998700863248e-01  9.487037982291e-09 -1.329653060458e-08  3.209290738740e-08 -3.880253200608e-07  3.880253200608e-07  4.342835811480e-06 -1.976446193631e-05
  9.998737745449e-01  8.307738617051e-09  1.486937971844e-08 -1.826500611725e-08 -3.405862260141e-07  3.405862260141e-07  3.107836197337e-06  8.387418721853e-07
  9.998772456447e-01  7.285369171211e-09  2.390610489548e-08 -2.197615927196e-08 -2.989408932317e-07  2.989408932317e-07 -1.713062632992e-05  1.445680758509e-05
  9.998805118586e-01  6.398266877199e-09 -2.469052241422e-08  3.540838735687e-08 -2.623405997729e-07  2.623405997729e-07  1.052218412091e-05 -5.989881559877e-06
  9.998835845414e-01  5.627961145341e-09  1.304882139725e-08 -3.375442697717e-08 -2.301257194757e-07  2.301257194757e-07  6.798619158608e-06  1.224364699381e-05
  9.998864742309e-01  4.958644132224e-09  1.867303267845e-08  3.621003407020e-08 -2.017469382996e-07  2.017469382996e-07 -1.872555206339e-05 -1.670834254404e-05
  9.998891907065e-01  4.376778814840e-09  1.913469141936e-08 -3.233637876668e-08 -1.767298204461e-07  1.767298204461e-07  5.010231683970e-07  6.175676144930e-06
  9.998917430418e-01  3.870762857459e-09  3.128311372608e-08 -1.735238303392e-08 -1.546484945445e-07  1.546484945445e-07 -2.180824039534e-05  8.442072354902e-06
  9.998941396542e-01  3.430592654698e-09 -1.163659090220e-08 -3.816801828038e-08 -1.351619389119e-07  1.351619389119e-07 -2.832010724199e-07  1.207927205755e-05
  9.998963883497e-01  3.047688284847e-09 -2.182713800539e-09 -3.272869041050e-08 -1.179552897328e-07  1.179552897328e-07 -7.719911916636e-06  1.852904376977e-05
  9.998984963639e-01  2.714615604025e-09 -8.168136423834e-09 -3.206380509709e-08 -1.027674265078e-07  1.027674265078e-07 -3.392796038912e-06  1.943403463447e-05
  9.999004704002e-01  2.424976108564e-09  1.927731696525e-08 -2.974075071883e-08 -8.935747747993e-08  8.935747747993e-08 -1.100885321449e-05  1.940117054492e-05
  9.999023166644e-01  2.173209830235e-09  2.386754515515e-08  5.941344541096e-10 -7.753040086607e-08  7.753040086607e-08 -1.498058078124e-05  2.301500453004e-06
  9.999040408967e-01  1.954523864705e-09  6.238625890742e-09  2.744393332383e-08 -6.710031427067e-08  6.710031427067e-08 -8.322169052867e-06 -1.587053481379e-05
  9.999056484010e-01  1.764727395768e-09 -3.354481751755e-08  1.074129879230e-08 -5.791901095199e-08  5.791901095199e-08  1.157211178243e-05 -1.266029565541e-05
  9.999071440716e-01  1.600191475288e-09  6.805862447184e-09 -2.268755231730e-08 -4.984588400739e-08  4.984588400739e-08  3.683517759010e-06  1.477289720414e-05
  9.999085324176e-01  1.457759551861e-09  4.182298676072e-08 -1.169675896834e-09 -4.275685111542e-08  4.275685111542e-08 -1.972249981474e-05  8.594277136747e-06
  9.999098175854e-01  1.334672746200e-09 -3.435129541675e-08  8.882903575825e-09 -3.655015130750e-08  3.655015130750e-08  1.314183915519e-05 -1.674067632351e-05
  9.999110033791e-01  1.228537363912e-09  2.275164974995e-09 -3.065098828359e-08 -3.112702546756e-08  3.112702546756e-08  8.435001835265e-06  1.414443232468e-05
  9.999120932791e-01  1.137256740969e-09  2.647371366787e-09  3.881924485894e-08 -2.640248446821e-08  2.640248446821e-08 -1.072206233246e-05 -2.061574103206e-05
  9.999130904589e-01  1.059004546843e-09  2.518580085966e-08 -2.131756711485e-08 -2.230210323332e-08  2.230210323332e-08  3.135501838198e-06  1.522237283997e-05
  9.999139978004e-01  9.921796168899e-10 -1.182118389141e-09  4.239380661984e-08 -1.875926725123e-08  1.875926725123e-08 -1.151087839147e-05 -1.067467498911e-05
  9.999148179077e-01  9.354043080585e-10 -1.538171256109e-08 -4.278758975246e-08 -1.570812961866e-08  1.570812961866e-08  1.281730519016e-05  2.795351293061e-05
  9.999155531195e-01  8.874638137997e-10 -3.125866789919e-08  4.251246410064e-08 -1.309816802999e-08  1.309816802999e-08 -1.296854037510e-06 -2.573333637249e-05
  9.999162055201e-01  8.473148279492e-10  2.975626546090e-08 -1.293272771186e-08 -1.087606133432e-08  1.087606133432e-08 -1.208514126834e-05  2.279039055236e-05
  9.999167769492e-01  8.140396716602e-10 -2.687999994185e-08  2.786167147213e-08 -8.998967128631e-09  8.998967128631e-09  8.536291829118e-06 -1.904635837626e-05
  9.999172690106e-01  7.868688107590e-10  3.780084014070e-08  4.550576468012e-08 -7.420489927787e-09  7.420489927787e-09 -2.315305758561e-05 -9.876055615056e-06
  9.999176830795e-01  7.651340573707e-10  4.346226476629e-08 -5.223008107977e-08 -6.104403116088e-09  6.104403116088e-09 -5.458769110526e-06  3.095389442888e-05
  9.999180203091e-01  7.482757887393e-10 -5.345583350644e-09 -6.961993513457e-08 -5.015052122097e-09  5.015052122097e-09  1.529379302770e-05  2.947239891906e-06
  9.999182816356e-01  7.358261773137e-10 -3.871349024382e-08 -5.600959489383e-08 -4.117552336156e-09  4.117552336156e-09  9.217819543401e-06 -3.171886549864e-06
  9.999184677831e-01  7.274075245269e-10 -4.553864117916e-08 -4.964892117342e-08 -3.380102157416e-09  3.380102157416e-09  4.379350158049e-06 -2.437645581668e-06
  9.999185792660e-01  7.227267964875e-10 -1.909346904245e-08 -4.333296812183e-08 -2.771723890109e-09  2.771723890109e-09  7.242937136808e-08 -5.941794907687e-06
  9.999183933751e-01  7.311427436325e-10 -1.887354751151e-08 -6.137438706550e-08 -3.956832858009e-09  3.956832858009e-09  4.380313531874e-06 -1.590419738423e-06
  9.999184677820e-01  7.284409028386e-10 -4.636295666174e-08 -3.494627736056e-08 -3.385728291930e-09  3.385728291930e-09  2.235081408678e-05  2.900171510774e-06
  9.999184677811e-01  7.293433291344e-10 -4.317942919116e-08 -9.629197146396e-09 -2.923915293728e-09  2.923915293728e-09  2.581589969103e-06 -1.997074843379e-06
  9.999183933725e-01  7.336953094715e-10  2.542300703979e-08  1.729752730974e-09 -2.545425745189e-09  2.545425745189e-09  9.163732451808e-07 -2.140541435462e-06
  9.999182443509e-01  7.414241343409e-10  2.820544464986e-08 -4.769698259387e-09 -2.221124979982e-09  2.221124979982e-09  2.616403793503e-07 -1.636778653288e-06
  9.999180203048e-01  7.525307979917e-10 -6.045963093755e-09  2.543999277090e-08 -1.924563376171e-09  1.924563376171e-09  1.173547632403e-05 -6.627509539963e-06
  9.999177206145e-01  7.670968850228e-10 -1.966596657612e-08 -9.222648954452e-09 -1.626093660157e-09  1.626093660157e-09  1.491316140363e-05  7.219994285763e-06
  9.999173444490e-01  7.852782686251e-10 -1.426079608176e-08 -3.061207849279e-08 -1.296876338794e-09  1.296876338794e-09 -5.308265023724e-06  7.457296023695e-06
  9.999168907629e-01  8.073182235384e-10  5.034461899328e-08 -4.073096593044e-09 -9.085957806633e-10  9.085957806633e-10 -1.084112339719e-05 -1.020906416410e-05
  9.999163582906e-01  8.335519424028e-10 -1.965829351977e-08  4.327192665161e-08 -4.296984363101e-10  4.296984363101e-10  9.149900663207e-06  1.143662356438e-06
  9.999157455412e-01  8.644145001135e-10  5.012660830341e-09 -3.796021872305e-08  1.729431058488e-10 -1.729431058488e-10 -1.843013526651e-05  1.692512172385e-05
  9.999150507913e-01  9.004325609023e-10 -2.688376656859e-08 -3.391367238252e-08  9.308947585087e-10 -9.308947585087e-10  1.114644761016e-05 -6.843455721174e-07
  9.999142720768e-01  9.422730830986e-10  1.797733424381e-08  3.511813088605e-08  1.882903061747e-09 -1.882903061747e-09 -1.475649962744e-05 -5.734384868269e-06
  9.999134071841e-01  9.907204277180e-10 -3.962019353689e-08  1.589148018084e-08  3.071111370891e-09 -3.071111370891e-09  2.263307378771e-05 -7.800861669368e-06
  9.999124536392e-01  1.046713298074e-09  3.034041694811e-08 -2.512888218545e-08  4.538658509461e-09 -4.538658509461e-09 -2.099567979157e-05  6.284159759366e-06
  9.999114086963e-01  1.111355059701e-09 -3.956086967960e-08 -4.913407707941e-09  6.327163730849e-09 -6.327163730849e-09  1.362426953061e-05  8.448965989118e-06
  9.999102693247e-01  1.185952058174e-09  3.085192842127e-08  1.342814017045e-08  8.496106906887e-09 -8.496106906887e-09 -2.752797495622e-06  5.287940024088e-06
  9.999090321939e-01  1.272034031904e-09 -4.422628680981e-09 -3.674490999234e-08  1.110710934536e-08 -1.110710934536e-08 -9.287765850050e-06  5.160059858670e-06
  9.999076936581e-01  1.371363939860e-09  3.085629573533e-08 -1.226072670619e-09  1.422030738528e-08 -1.422030738528e-08 -4.001808899800e-06  3.570027955399e-06
  9.999062497379e-01  1.486014092273e-09 -6.833978082434e-09  3.678012006156e-08  1.791075927570e-08 -1.791075927570e-08  1.538999162827e-05 -1.609727494009e-05
  9.999046961013e-01  1.618399084808e-09  1.899943897347e-08 -1.691075384914e-08  2.226162094016e-08 -2.226162094016e-08 -3.769479859174e-06 -3.485907179538e-06
  9.999030280416e-01  1.771325009620e-09  1.742114864390e-08  2.289581887171e-08  2.737008970460e-08 -2.737008970460e-08 -3.318282942639e-06 -1.833129069433e-05
  9.999012404547e-01  1.948049043806e-09  1.678262257372e-09 -2.196313962962e-08  3.333824332701e-08 -3.333824332701e-08 -1.443204946971e-05  5.864361241365e-06
  9.998993278130e-01  2.152385363121e-09  2.025479586199e-08  4.912348434541e-09  4.029231079024e-08 -4.029231079024e-08 -7.680857112646e-07 -6.013117226252e-06
  9.998972841375e-01  2.388763032586e-09 -4.322706813983e-09 -3.052457983850e-08  4.837182481852e-08 -4.837182481852e-08 -8.271425923232e-06  1.184755240420e-05
  9.998951029672e-01  2.662351016816e-09  3.949888621463e-09 -1.875973228594e-08  5.773687157716e-08 -5.773687157716e-08  5.120831498229e-07 -1.759978260870e-06
  9.998927773255e-01  2.979170592399e-09 -1.262668594910e-08 -2.469744890205e-08  6.857041935371e-08 -6.857041935371e-08 -4.135534543021e-06  1.290682160896e-05
  9.998902996844e-01  3.346289578384e-09  3.381341191669e-08 -2.475206693113e-08  8.108420258385e-08 -8.108420258385e-08 -1.511006245442e-05 -7.217267745798e-07
  9.998876619242e-01  3.771947385472e-09 -4.252159345386e-08  2.185968970093e-08  9.552704559614e-08 -9.552704559614e-08  1.717517034774e-05  5.995603345480e-06
  9.998848552909e-01  4.265813000766e-09  6.596335045616e-08 -3.141381193709e-11  1.121815196676e-07 -1.121815196676e-07 -2.448969769081e-05 -1.894883723729e-05
  9.998818703488e-01  4.839234880506e-09 -4.262905434227e-08 -3.199830472083e-08  1.313848936288e-07 -1.313848936288e-07 -1.394904172221e-07  2.568359462429e-05
  9.998786969295e-01  5.505531362899e-09  1.228856028410e-08  4.121981595307e-08  1.535179033628e-07 -1.535179033628e-07  1.325481798643e-05 -9.515011362357e-06
  9.998753240764e-01  6.280388119881e-09  4.003385463566e-10 -3.113103958424e-08  1.790260255736e-07 -1.790260255736e-07 -9.944883334636e-06  1.470085696060e-05
  9.998717399835e-01  7.182284290828e-09  2.764763004244e-08 -8.725320216689e-09  2.084565730182e-07 -2.084565730182e-07 -7.322634482667e-06  1.021994627080e-05
  9.998679319300e-01  8.233026714359e-09  1.444311460919e-08  2.096254732772e-08  2.424176409028e-07 -2.424176409028e-07 -1.132524531618e-05 -1.277981530117e-05
  9.998638862084e-01  9.458390358942e-09 -2.436625673860e-08  5.549937006910e-09  2.816498947005e-07 -2.816498947005e-07  1.858766250299e-05  1.259617100180e-06
  9.998595880458e-01  1.088890098182e-08  1.773501859414e-08  4.429963174530e-09  3.270104793005e-07 -3.270104793005e-07 -7.953594785792e-06  4.961638812448e-06
  9.998550215193e-01  1.256068723606e-08  2.371053581460e-08 -1.144747028842e-08  3.795163323927e-07 -3.795163323927e-07 -5.481750105601e-06 -3.721252834018e-06
  9.998501694633e-01  1.451669284501e-08 -2.219027363949e-08 -3.111486723691e-09  4.403798164677e-07 -4.403798164677e-07  1.005406533806e-05  7.709743562989e-06
  9.998450133682e-01  1.680795162029e-08 -1.168655670240e-08  2.671540574140e-08  5.110338359338e-07 -5.110338359338e-07  7.691738655677e-06 -1.457696206474e-05
  9.998395332706e-01  1.949519121319e-08 -8.203081985121e-09  1.331032201630e-08  5.931891913886e-07 -5.931891913886e-07  1.015716286536e-05 -4.754463168766e-06
  9.998337076341e-01  2.265079020243e-08 -1.534486027084e-08 -9.825995280447e-09  6.888617909020e-07 -6.888617909020e-07 -2.756485257729e-07  9.934720724275e-09
  9.998275132181e-01  2.636113866901e-08  2.891094905342e-08 -4.659899625777e-09  8.004771569359e-07 -8.004771569359e-07 -7.788324031843e-06 -6.292192040659e-06
  9.998209249364e-01  3.072948064766e-08 -1.655556707780e-07 -1.017924321036e-07  9.309268853593e-07 -9.309268853593e-07  6.482689355676e-05  4.813130294429e-05
  9.998139157024e-01  3.587916433432e-08 -9.555488738506e-08  1.572052750740e-07  1.083652215790e-06 -1.083652215790e-06  9.385629238850e-05 -4.956929825588e-05
  9.998064562599e-01  4.195809407605e-08 -1.577183126059e-08 -6.803902526650e-08  1.262798890460e-06 -1.262798890460e-06 -2.165893819379e-05  2.808390282672e-05
  9.997985150003e-01  4.914344928580e-08 -4.944903113958e-10  4.152836329569e-08  1.473326766735e-06 -1.473326766735e-06  2.027569879838e-05 -1.029044469393e-05
  9.997900577614e-01  5.764781413309e-08 -2.763881546989e-08 -2.961337811872e-08  1.721179051512e-06 -1.721179051512e-06 -4.053757056395e-06  9.111861712897e-06
  9.997810476101e-01  6.772651993091e-08  9.549095066750e-09  2.745906183063e-08  2.013505820423e-06 -2.013505820423e-06  5.997779717807e-06 -1.022200620212e-05
  9.997714446040e-01  7.968637534133e-08 -9.648057415528e-10 -1.841277347884e-08  2.358901235160e-06 -2.358901235160e-06 -2.303685157734e-06  1.228603202344e-05
  9.997612055328e-01  9.389643804033e-08  1.486355358192e-08  4.049441412107e-10  2.767706358126e-06 -2.767706358126e-06  2.414815604231e-06 -2.119630506974e-07
  9.997502836353e-01  1.108008464329e-07 -1.313440337970e-08 -1.374160649590e-08  3.252361313254e-06 -3.252361313254e-06 -4.307174015585e-06  1.286277569551e-07
  9.997386282927e-01  1.309344153347e-07  7.417170979961e-09 -7.192528297285e-09  3.827841828289e-06 -3.827841828289e-06 -6.747881573110e-06 -3.485544417397e-06
  9.997261846926e-01  1.549415043408e-07 -3.126465092427e-09  2.523805271275e-08  4.512204478958e-06 -4.512204478958e-06 -1.240971172771e-06 -1.503322110136e-06
  9.997128934642e-01  1.835987248441e-07  2.076104738966e-08  9.176675540283e-09  5.327180718635e-06 -5.327180718635e-06 -1.500161349914e-05 -3.000932954552e-06
  9.996986902809e-01  2.178424929820e-07 -2.863878054465e-08 -1.264568819483e-08  6.299032274672e-06 -6.299032274672e-06  4.803428965590e-06  1.610003009976e-05
  9.996835054275e-01  2.588018806742e-07 -2.317538088924e-08 -1.827559427796e-09  7.459294520747e-06 -7.459294520747e-06  6.829171567075e-06  6.703577003659e-06
  9.996672633289e-01  3.078389342088e-07  7.994800666140e-09 -2.910424243762e-08  8.846054232328e-06 -8.846054232328e-06 -2.009972838834e-06  1.373003841804e-05
  9.996498820378e-01  3.665964842473e-07  1.446887036264e-08 -1.085602615700e-08  1.050518910612e-05 -1.050518910612e-05  7.436014859647e-08  7.342353609531e-06
  9.996312726772e-01  4.370560896576e-07  1.460421442420e-10 -1.651227649287e-08  1.249193217460e-05 -1.249193217460e-05  6.616544444839e-06  7.308166725847e-06
  9.996113388354e-01  5.216076843134e-07  1.597561302345e-08 -8.955656831447e-09  1.487278587614e-05 -1.487278587614e-05 -3.182070486547e-06 -2.874364428190e-06
  9.995899759075e-01  6.231330789913e-07 -2.741640337936e-08 -3.554892784630e-09  1.772779741463e-05 -1.772779741463e-05  3.129048849295e-06  4.307898047310e-06
  9.995670703823e-01  7.451062061247e-07  2.836658926864e-08  6.108798857646e-09  2.115317928215e-05 -2.115317928215e-05 -1.406476112681e-05 -1.048940655229e-05
  9.995424990681e-01  8.917132112396e-07  2.903791039172e-09 -2.225159456641e-08  2.526457836723e-05 -2.526457836723e-05  1.060862748693e-06  1.768959531028e-05
  9.995161282540e-01  1.067996158233e-06  4.118834314322e-08 -3.538446140025e-09  3.020083535196e-05 -3.020083535196e-05 -1.657853853512e-05 -1.116729300049e-05
  9.994878128035e-01  1.280024451492e-06 -3.613864836105e-08 -1.502863434768e-07  3.612847281961e-05 -3.612847281961e-05 -2.707524594446e-05  7.664288965204e-05
  9.994573951736e-01  1.535099472778e-06  3.122299371711e-08  7.400886641701e-08  4.324697626394e-05 -4.324697626394e-05  3.387177968082e-05 -1.976858407053e-05
  9.994247043576e-01  1.841997901355e-06 -4.211656888393e-08 -3.495497237071e-08  5.179507221916e-05 -5.179507221916e-05 -6.917598421841e-06  2.030807073147e-05
  9.993895547454e-01  2.211261008307e-06  2.644210807094e-08 -8.655051292382e-09  6.205802113960e-05 -6.205802113960e-05 -6.292838180575e-06 -9.681797059701e-06
  9.993517448984e-01  2.655537354359e-06 -1.470693616261e-08  2.876744585366e-08  7.437625648789e-05 -7.437625648789e-05 -3.888269633464e-06 -1.648662970675e-05
  9.993110562354e-01  3.189988078735e-06 -2.135679346571e-08 -3.006904196886e-08  8.915531518385e-05 -8.915531518385e-05 -5.280967986109e-06  6.839800248118e-06
  9.992672516258e-01  3.832765226188e-06 -3.895701591812e-08  1.141540434965e-09  1.068775359614e-04 -1.068775359614e-04  1.563647489660e-05 -1.145315996091e-05
  9.992200738883e-01  4.605574450571e-06  2.594538183414e-08 -2.152772800215e-08  1.281154996653e-04 -1.281154996653e-04 -5.755231655852e-06 -4.487617718523e-06
  9.991692441940e-01  5.534335386449e-06  1.344019989502e-08  3.102863259184e-08  1.535475383074e-04 -1.535475383074e-04 -2.004026681646e-06  3.796564954111e-08
  9.991144603738e-01  6.649954358549e-06 -5.183184505358e-08  2.178153451007e-09  1.839756289881e-04 -1.839756289881e-04  1.380827286260e-06 -4.473654650496e-06
  9.990553951324e-01  7.989224960130e-06  6.359588435654e-09 -1.740986131863e-08  2.203455154777e-04 -2.203455154777e-04 -1.869907329665e-05 -1.825865373493e-06
  9.989916941726e-01  9.595875579393e-06 -2.420480107116e-08  1.869496040581e-08  2.637700583237e-04 -2.637700583237e-04  1.492601921470e-05 -1.545189200214e-06
  9.989229742374e-01  1.152178127931e-05 -1.822845114681e-08 -2.129429711885e-08  3.155549527015e-04 -3.155549527015e-04 -1.822907921660e-06 -1.683743003726e-07
  9.988488210808e-01  1.382836162555e-05  2.654514999933e-09 -1.197116340954e-08  3.772279620130e-04 -3.772279620130e-04 -1.741279573959e-06 -6.449421673037e-06
  9.987687873812e-01  1.658818529309e-05 -1.425641656845e-08 -1.178111288088e-08  4.505711463576e-04 -4.505711463576e-04  1.919483357082e-06  4.018688839530e-07
  9.986823906186e-01  1.988680316421e-05  7.323522676081e-09 -2.637689031979e-08  5.376563143858e-04 -5.376563143858e-04 -6.043383402539e-06 -3.791660508391e-06
  9.985891109405e-01  2.382483204769e-05  3.075025319386e-09  8.671159665316e-09  6.408837843297e-04 -6.408837843297e-04  3.122387978083e-06 -6.289501821452e-06
  9.984883890514e-01  2.852030904607e-05 -2.358313862668e-08 -1.273734344787e-08  7.630237349873e-04 -7.630237349873e-04  1.637666028669e-06  5.431954485974e-06
  9.983796241693e-01  3.411133464386e-05 -1.690791990072e-08 -7.450805712115e-09  9.072600636345e-04 -9.072600636345e-04 -1.459321999734e-06 -1.677594691349e-06
  9.982621720993e-01  4.075901999371e-05 -1.129147159977e-08 -3.699150389858e-08  1.077235998119e-03 -1.077235998119e-03 -6.925953535736e-06  7.943985377644e-06
  9.981353434933e-01  4.865074609201e-05 -2.316418279815e-08 -5.601447318669e-09  1.277100232271e-03 -1.277100232271e-03  6.600681112161e-06  5.355464287039e-06
  9.979984023719e-01  5.800373643229e-05 -1.553174689555e-08 -3.757159257979e-08  1.511552258980e-03 -1.511552258980e-03 -8.271032106500e-06  1.171416893528e-05
  9.978505650069e-01  6.906893134412e-05 -5.630161344480e-09 -2.815527043226e-08  1.785884597563e-03 -1.785884597563e-03 -6.085153641863e-06  6.715420853902e-06
  9.976909992751e-01  8.213514124919e-05 -1.120981953606e-08 -3.118854439840e-08  2.106020434037e-03 -2.106020434037e-03 -1.080928839636e-05  1.037344968622e-05
  9.975188246203e-01  9.753343381459e-05  9.505514700543e-09 -3.668881477122e-08  2.478541711875e-03 -2.478541711875e-03 -2.079424257969e-05  7.993670250891e-06
  9.973331127793e-01  1.156416880249e-04  2.217242159340e-08 -3.019504265259e-08  2.910705679643e-03 -2.910705679643e-03 -2.702073742737e-05  3.837838288550e-06
  9.971328894543e-01  1.368892222570e-04  3.291669322984e-08 -2.522306417958e-08  3.410443446345e-03 -3.410443446345e-03 -3.857450168853e-05 -4.971534208320e-07
  9.969171371403e-01  1.617613645144e-04  6.070948459837e-08 -1.805095189272e-08  3.986335950834e-03 -3.986335950834e-03 -5.345442278571e-05 -8.962739764419e-06
  9.966847993441e-01  1.908037975839e-04  8.371687051964e-08 -4.179654066374e-09  4.647560148296e-03 -4.647560148296e-03 -6.950381584432e-05 -2.154417442115e-05
  9.964347864619e-01  2.246264601968e-04  1.172970427896e-07  1.318828145327e-08  5.403797427469e-03 -5.403797427469e-03 -8.911711947348e-05 -3.488569937548e-05
  9.961659836050e-01  2.639067409723e-04  1.606584672127e-07  1.936423061487e-08  6.265097579878e-03 -6.265097579878e-03 -1.163363631285e-04 -4.575184832354e-05
  9.958772606980e-01  3.093916329952e-04  2.198219536066e-07  2.009729436221e-08  7.241686076940e-03 -7.241686076940e-03 -1.534085445751e-04 -5.451465861087e-05
  9.955674851856e-01  3.618984691920e-04  3.032807517562e-07 -1.455964043470e-09  8.343708126916e-03 -8.343708126916e-03 -2.043967790948e-04 -5.233309384210e-05
  9.952355377095e-01  4.223137812690e-04  4.023574011101e-07 -7.924470083742e-08  9.580897870422e-03 -9.580897870422e-03 -2.738205029205e-04 -2.127601129616e-05
  9.948803311077e-01  4.915897825938e-04  5.155203370016e-07 -2.385879287885e-07  1.096216499510e-02 -1.096216499510e-02 -3.593521446174e-04  5.631538336028e-05
  9.945008331022e-01  5.707378942715e-04  5.634764686748e-07 -5.353665268409e-07  1.249508913946e-02 -1.249508913946e-02 -4.247967119411e-04  2.190952499421e-04
  9.940960929810e-01  6.608187253982e-04  4.206387984542e-07 -9.739737216565e-07  1.418532025639e-02 -1.418532025639e-02 -4.020466505393e-04  4.867194631979e-04
  9.936652725626e-01  7.629278590502e-04 -1.173245508855e-07 -1.429574957295e-06  1.603587762433e-02 -1.603587762433e-02 -1.624195897107e-04  8.192213234882e-04
  9.932076816316e-01  8.781768187838e-04 -1.174207558672e-06 -1.458255756434e-06  1.804635646300e-02 -1.804635646300e-02  4.282915021462e-04  9.989630096305e-04
  9.927228179052e-01  1.007668641421e-03 -2.278541254576e-06 -4.126001329800e-07  2.021205126887e-02 -2.021205126887e-02  1.227419570039e-03  6.000813970838e-04
  9.922104114276e-01  1.152467576298e-03 -2.119904444784e-06  1.672582837236e-06  2.252301519355e-02 -2.252301519355e-02  1.532691620166e-03 -5.954544739138e-04
  9.916704730555e-01  1.313562607206e-03  2.422312865219e-07  3.058287013301e-06  2.496308885212e-02 -2.496308885212e-02  5.016990457611e-04 -1.843783636891e-03
  9.911033465119e-01  1.491824638954e-03  3.328311643922e-06  1.316660726133e-06  2.750892440580e-02 -2.750892440580e-02 -1.555787441195e-03 -1.554259600198e-03
  9.905097631023e-01  1.687957564692e-03  2.880336400371e-06 -3.262859788840e-06  3.012907673107e-02 -3.012907673107e-02 -2.351457550936e-03  9.815886331523e-04
  9.898908978285e-01  1.902443805674e-03 -3.008955667162e-06 -4.334552752582e-06  3.278322331602e-02 -3.278322331602e-02  4.311311359137e-04  2.942622701134e-03
  9.892484251685e-01  2.135485447554e-03 -5.310149746702e-06  3.065663973478e-06  3.542159970808e-02 -3.542159970808e-02  3.461570376684e-03 -1.575097017455e-04
  9.885845723100e-01  2.386942679059e-03  4.274917816942e-06  5.656769527525e-06  3.798475455214e-02 -3.798475455214e-02 -4.161644010789e-04 -3.989356416767e-03
  9.879021672550e-01  2.656271765623e-03  5.114122690713e-06 -6.872613652418e-06  4.040371938733e-02 -4.040371938733e-02 -4.362356726974e-03  1.482759139826e-03
  9.872046787842e-01  2.942465415862e-03 -9.838278960654e-06 -2.274353633980e-06  4.260066539781e-02 -4.260066539781e-02  3.469519619479e-03  3.930231271559e-03
  9.864962448495e-01  3.243999058713e-03  4.556352442694e-06  1.049460072113e-05  4.449013227917e-02 -4.449013227917e-02  1.573868643754e-03 -5.685059326554e-03
  9.857816855205e-01  3.558787256791e-03  4.246999607316e-06 -1.284137600012e-05  4.598104602283e-02 -4.598104602283e-02 -5.740701734570e-03  3.153827388293e-03
  9.850664969740e-01  3.884154399192e-03 -1.155330160201e-05  9.678216398508e-06  4.697942974968e-02 -4.697942974968e-02  7.037720299227e-03  6.405868209492e-04
  9.843568219266e-01  4.216825173467e-03  1.493198837521e-05 -6.593017075297e-06  4.739182396089e-02 -4.739182396089e-02 -6.510930857744e-03 -3.302423831833e-03
  9.836593933971e-01  4.552939065951e-03 -1.620211208719e-05  5.145034870145e-06  4.712958963174e-02 -4.712958963174e-02  5.801478834260e-03  4.205867543600e-03
  9.829814505358e-01  4.888091461979e-03  1.486988743037e-05 -7.779454227515e-06  4.611315110612e-02 -4.611315110612e-02 -5.639331089216e-03 -3.538054669227e-03
  9.823306245539e-01  5.217404716958e-03 -1.076975119866e-05  1.187434197574e-05  4.427708907759e-02 -4.427708907759e-02  5.696584727773e-03  1.527366373244e-03
  9.817147965689e-01  5.535628774569e-03  1.337348946650e-06 -1.521481043024e-05  4.157476174159e-02 -4.157476174159e-02 -4.817580210822e-03  1.350806580881e-03
  9.811419274376e-01  5.837272539217e-03  9.555072003709e-06  9.619370546338e-06  3.798328583400e-02 -3.798328583400e-02  2.025357117848e-03 -3.536148603923e-03
  9.806198645102e-01  6.116762129016e-03 -1.193714617655e-05  3.966522975743e-06  3.350735378443e-02 -3.350735378443e-02  1.541906182885e-03  2.790830328387e-03
  9.801561319656e-01  6.368620112659e-03 -2.144386407085e-06 -1.120656068195e-05  2.818219889690e-02 -2.818219889690e-02 -2.318963409088e-03  4.732141826725e-04
  9.797577123182e-01  6.587658547757e-03  9.101824487458e-06 -3.081115799279e-06  2.207499604599e-02 -2.207499604599e-02 -2.068602557392e-04 -1.634350088338e-03
  9.794308301670e-01  6.769174806108e-03  5.088025851014e-06  6.016831283646e-06  1.528445389547e-02 -1.528445389547e-02  1.041334418018e-03 -2.549902249480e-04
  9.791807486684e-01  6.909139439212e-03 -1.408201944902e-06  6.321689999972e-06  7.938610740101e-03 -7.938610740101e-03  3.081551778894e-04  6.108777730819e-04
  9.790115897275e-01  7.004364585623e-03 -3.887477989275e-06  3.505769528543e-06  1.907230036713e-04 -1.907230036713e-04 -3.584447163332e-04  3.744184792762e-04
  9.789261884468e-01  7.052641755731e-03 -3.718549732335e-06  1.646612258820e-06 -7.786581659205e-03  7.786581659205e-03 -4.993516968089e-04 -2.139789009177e-05
  9.789259906515e-01  7.052839551048e-03 -2.777942404753e-06  1.135503911687e-06 -1.580853884215e-02  1.580853884215e-02 -4.566581393553e-04 -1.964729015941e-04
  9.790109998755e-01  7.004954437646e-03 -1.662315073176e-06  1.244424048455e-06 -2.368640189916e-02  2.368640189916e-02 -4.299746923739e-04 -1.660488648436e-04
  9.791797772147e-01  6.910110892867e-03 -4.444031204743e-07  1.245529820679e-06 -3.123595174243e-02  3.123595174243e-02 -4.011094173050e-04 -3.641771377495e-07
  9.794294940774e-01  6.770510895714e-03  6.043795082604e-07  6.348030771678e-07 -3.828573996852e-02  3.828573996852e-02 -2.714186636493e-04  2.094138856989e-04
  9.797560344793e-01  6.589336386688e-03  8.072526486430e-07 -5.531751486227e-07 -4.468447308890e-02  4.468447308890e-02  8.939370636053e-06  3.078497854355e-04
  9.801541404690e-01  6.370611609266e-03 -2.845467546409e-07 -1.184505287662e-06 -5.030702911430e-02  5.030702911430e-02  2.920376841866e-04  8.385312803134e-05
  9.806175918285e-01  6.119034810776e-03 -9.908359320448e-07 -4.495687598638e-08 -5.505873747220e-02  5.505873747220e-02  7.748177610765e-05 -3.003725710204e-04
  9.811394095786e-01  5.839790398195e-03  2.272536032474e-07  3.642747785533e-07 -5.887772289968e-02  5.887772289968e-02 -2.830139785775e-04  1.808850409712e-05
  9.817120721674e-01  5.538353176101e-03  1.277108638813e-07 -5.981509804353e-07 -6.173530115647e-02  6.173530115647e-02  1.182393061247e-04  1.597856964514e-04
  9.823277334406e-01  5.220295830291e-03 -2.722766643705e-07 -4.719944285845e-07 -6.363456744565e-02  6.363456744565e-02  1.544042127156e-05 -3.684121436569e-05
  9.829784324461e-01  4.891109551633e-03 -6.377349854944e-07  3.154295762403e-07 -6.460744662126e-02  6.460744662126e-02  6.977362182682e-05 -2.115566403320e-04
  9.836562867806e-01  4.556045682417e-03  9.885824090336e-07 -7.430465164774e-07 -6.471058126105e-02  6.471058126105e-02 -2.777157635703e-04  4.111618585711e-04
  9.843536630189e-01  4.219984081241e-03 -1.563128551354e-06  4.803713303819e-07 -6.402043251303e-02  6.402043251303e-02  4.065569380994e-04 -6.147973648399e-04
  9.850633199418e-01  3.887331431378e-03  1.171503201699e-06 -1.238542208032e-06 -6.262800970162e-02  6.262800970162e-02 -2.924266258601e-04  7.991158697762e-04
  9.857785222965e-01  3.561950480808e-03 -6.794450816843e-07  1.264234343596e-06 -6.063360869846e-02  6.063360869846e-02 -1.058700715267e-04 -8.498185402332e-04
  9.864931249511e-01  3.247118957154e-03 -5.923364726017e-07 -1.409260150215e-06 -5.814188565045e-02  5.814188565045e-02  5.663503945381e-04  5.281016329407e-04
  9.872016285504e-01  2.945515649671e-03  1.021792269308e-06  1.152037407778e-07 -5.525748965698e-02  5.525748965698e-02 -6.807085938669e-04  1.140623642707e-04
  9.878992090372e-01  2.659229983461e-03 -7.172655529745e-07  6.764273473483e-07 -5.208135523463e-02  5.208135523463e-02  1.788159856584e-04 -5.957668951746e-04
  9.885817242517e-01  2.389790737400e-03 -6.421839124399e-07 -8.473549385037e-07 -4.870780378441e-02  4.870780378441e-02  4.600299784128e-04  3.089647819774e-04
  9.892457012188e-01  2.138209397314e-03  5.702040883000e-07 -5.125047452678e-07 -4.522240821846e-02  4.522240821846e-02 -3.278605522756e-04  3.581450608461e-04
  9.898883080175e-01  1.905033616611e-03  2.422122460435e-07  4.024338131081e-07 -4.170061327110e-02  4.170061327110e-02 -2.966102744233e-04 -2.721591467477e-04
  9.905073139503e-01  1.690406716606e-03 -4.093655549489e-07  1.736235761982e-07 -3.820703061031e-02  3.820703061031e-02  1.720358132162e-04 -2.425460731205e-04
  9.911010414586e-01  1.494129692276e-03 -2.519457596460e-07 -2.527219046736e-07 -3.479529268474e-02  3.479529268474e-02  1.595861978388e-04  7.487076722305e-05
  9.916683128849e-01  1.315722777754e-03  1.224246080907e-08 -1.220734472915e-07 -3.150836178983e-02  3.150836178983e-02 -3.529783629724e-05  5.661329329993e-05
  9.922083947178e-01  1.154484286091e-03 -1.292566725741e-07  6.396780837189e-08 -2.837918592998e-02  2.837918592998e-02  8.971697226341e-06 -7.713037967964e-05
  9.927209414819e-01  1.009545064694e-03 -2.760787313050e-07 -7.634672817024e-08 -2.543159266639e-02  2.543159266639e-02  1.247120224290e-04 -1.877382409720e-05
  9.932059409794e-01  8.799174710158e-04 -2.017203137343e-07 -2.215577747182e-07 -2.268132889841e-02  2.268132889841e-02  9.805890151950e-05  8.833320889853e-05
  9.936636621783e-01  7.645382433473e-04 -6.620230817173e-08 -2.289802167177e-07 -2.013717200248e-02  2.013717200248e-02  1.255840214549e-05  1.121247564125e-04
  9.940946066517e-01  6.623050547188e-04 -2.606714287316e-10 -1.651568729064e-07 -1.780204780782e-02  1.780204780782e-02 -3.734277001425e-05  7.345115406334e-05
  9.944994641431e-01  5.721068533666e-04  1.571035976808e-08 -1.083033703105e-07 -1.567410724324e-02  1.567410724324e-02 -4.835421703083e-05  3.654576016627e-05
  9.948790725643e-01  4.928483259179e-04  1.304002410742e-08 -7.110210202606e-08 -1.374772730101e-02  1.374772730101e-02 -4.312367768929e-05  1.294004063128e-05
  9.952343825310e-01  4.234689597316e-04 -1.207397691711e-09 -5.089332967744e-08 -1.201441698732e-02  1.201441698732e-02 -3.239534956429e-05 -2.435940704236e-07
  9.955664263632e-01  3.629572916122e-04 -1.493351776887e-08 -3.585134033858e-08 -1.046361408148e-02  1.046361408148e-02 -2.206378470727e-05 -6.432566240161e-06
  9.958762913680e-01  3.103609629864e-04 -2.457380119685e-08 -3.392209313444e-08 -9.083370269925e-03  9.083370269925e-03 -1.166041731065e-05 -5.572232742933e-06
  9.961650971302e-01  2.647932157670e-04 -3.548617662167e-08 -3.331350212871e-08 -7.860925087364e-03  7.860925087364e-03 -3.685302957932e-06 -4.325397912817e-06
  9.964339764858e-01  2.254364363146e-04 -4.011880313486e-08 -3.115263369076e-08 -6.783175258196e-03  6.783175258196e-03  7.624311245761e-07 -2.433942620278e-06
  9.966840598301e-01  1.915433116059e-04 -3.969263462845e-08 -3.060135054879e-08 -5.837048581347e-03  5.837048581347e-03  3.024620215000e-06 -4.071274799662e-07
  9.969164623940e-01  1.624361108326e-04 -3.774274050387e-08 -3.061067207055e-08 -5.009791854238e-03  5.009791854238e-03  3.613590806806e-06  7.195663185226e-07
  9.971322741360e-01  1.375045405326e-04 -3.800915302646e-08 -2.461280743791e-08 -4.289184944413e-03  4.289184944413e-03  2.938223315720e-06 -1.218036954126e-06
  9.973325519058e-01  1.162025615154e-04 -3.096192048630e-08 -1.915928616630e-08 -3.663691342940e-03  3.663691342940e-03  1.008643381975e-06 -1.345210887715e-06
  9.975183135606e-01  9.804449345395e-05 -3.187813794848e-08 -2.416925021004e-08 -3.122556213656e-03  3.122556213656e-03  2.521893637816e-06 -6.077428435198e-07
  9.976905337412e-01  8.260067518095e-05 -3.395963428706e-08 -1.820830989329e-08 -2.655861537158e-03  2.655861537158e-03  1.450530484271e-06 -2.346081557131e-06
  9.978501410403e-01  6.949289788511e-05 -2.092643163141e-08 -1.304136192821e-08 -2.254547227150e-03  2.254547227150e-03 -2.755734704092e-06  1.552338396091e-07
  9.979980163277e-01  5.838978059721e-05 -3.095947024816e-08 -2.760272061065e-08 -1.910405886445e-03  1.910405886445e-03  3.415013836027e-06  1.459104426281e-06
  9.981349920232e-01  4.900221618526e-05 -2.335272879988e-08  5.022630818043e-09 -1.616058035976e-03  1.616058035976e-03 -6.097755293586e-06 -3.451003259619e-06
  9.982618521335e-01  4.107898575575e-05 -8.174860378003e-09 -2.933756872387e-08 -1.364913019564e-03  1.364913019564e-03  1.161140524338e-07  9.542569551869e-06
  9.983793328975e-01  3.440260648828e-05 -1.153072527323e-08 -1.173526460412e-08 -1.151120238263e-03  1.151120238263e-03 -6.943101012469e-06 -3.214306386674e-07
  9.984881239047e-01  2.878545582327e-05 -2.189011248276e-08 -1.443264540560e-08 -9.695153023110e-04  9.695153023110e-04  7.912277208831e-07 -1.932925225993e-06
  9.985888695734e-01  2.406619906861e-05 -1.427626125296e-08  7.929319465220e-09 -8.155622149593e-04  8.155622149593e-04 -4.053298275723e-06 -4.700709696598e-06
  9.986821708923e-01  2.010652951398e-05  6.430253335197e-09 -2.200494233403e-08 -6.852956769043e-04  6.852956769043e-04 -1.320511039791e-06  4.743437623036e-06
  9.987685873459e-01  1.678822056662e-05 -2.574613313092e-08 -3.668498135742e-08 -5.752641686257e-04  5.752641686257e-04  6.191754034609e-06 -7.432523571824e-07
  9.988486389612e-01  1.401048121776e-05 -2.337767658409e-08  4.915592420078e-09 -4.824754831458e-04  4.824754831458e-04 -6.109253610550e-06 -9.158220099460e-06
  9.989228084176e-01  1.168760110476e-05 -6.039165235739e-09 -2.298694388983e-08 -4.043450389118e-04  4.043450389118e-04 -4.379978294649e-06  3.294567452252e-06
  9.989915431825e-01  9.746865681588e-06 -1.096225458365e-08 -1.123200710079e-08 -3.386481299288e-04  3.386481299288e-04 -1.695780566584e-06 -5.942915940983e-06
  9.990552576351e-01  8.126722260067e-06  1.803523976333e-09 -3.025541403319e-08 -2.834758687195e-04  2.834758687195e-04 -2.378129810286e-06 -4.713706787533e-07
  9.991143351537e-01  6.775174393949e-06 -2.411011910528e-08  3.510704533573e-08 -2.371952927325e-04  2.371952927325e-04 -9.352944555780e-06 -8.242651011164e-06
  9.991691301462e-01  5.648383123789e-06  2.813728954598e-08  6.646330326315e-10 -1.984133724772e-04  1.984133724772e-04 -5.539068699167e-06  9.592501191384e-06
  9.992199700087e-01  4.709454043721e-06  1.948940891899e-08 -2.731679520195e-08 -1.659448095185e-04  1.659448095185e-04  2.449838287769e-06  6.856694986832e-06
  9.992671570017e-01  3.927389348893e-06 -1.682650646786e-08  1.915218561055e-08 -1.387835096042e-04  1.387835096042e-04  6.476727512494e-06  1.878642409728e-06
  9.993109700373e-01  3.276186138696e-06  6.360683903861e-09 -3.058155384026e-08 -1.160774577903e-04  1.160774577903e-04  3.984857820942e-06  1.692304487683e-06
  9.993516663726e-01  2.734063195580e-06 -1.927585558727e-08  2.230868921806e-08 -9.710653577911e-05  9.710653577911e-05 -5.183229910775e-06 -1.245689831775e-05
  9.993894832066e-01  2.282799768510e-06  2.515258027972e-08 -1.522394961217e-08 -8.126341756990e-05  8.126341756990e-05 -5.170287039628e-06  1.114562011724e-05
  9.994246391832e-01  1.907172358288e-06 -5.069927873998e-08 -2.585082548414e-08 -6.803674867050e-05  6.803674867050e-05  1.152998199113e-05 -4.456523627748e-06
  9.994573357973e-01  1.594475837553e-06  4.549431168017e-08  6.363067200409e-08 -5.699670773672e-05  5.699670773672e-05 -3.239871408431e-05 -6.710337514530e-06
  9.994877587104e-01  1.334117546724e-06 -4.347314015095e-08 -1.443272080569e-07 -4.778263211011e-05  4.778263211011e-05  5.792948515032e-05  4.336391364803e-05
  9.995160789760e-01  1.117274149254e-06  4.473456329894e-08  1.567729618946e-09 -4.009221321359e-05  4.009221321359e-05 -5.219797659823e-05  2.467663365398e-05
  9.995424541793e-01  9.366020150750e-07 -5.543605014403e-09 -2.509988733378e-08 -3.367248844707e-05  3.367248844707e-05  1.881034945275e-06 -5.015642208640e-06
  9.995670294952e-01  7.859933047484e-07  2.083304427892e-08 -1.850078759016e-10 -2.831195520992e-05  2.831195520992e-05 -4.301884213638e-06  6.892334379095e-06
  9.995899386695e-01  6.603711396603e-07 -2.977221620309e-08 -1.316680567895e-10 -2.383401818411e-05  2.383401818411e-05  7.945922303416e-06 -9.033610241919e-06
  9.996113049254e-01  5.555176725334e-07  1.467823191509e-08  1.961770284887e-10 -2.009135213982e-05  2.009135213982e-05 -1.067770635764e-05  2.966071892767e-06
  9.996312418030e-01  4.679303285465e-07 -1.921057520425e-08 -1.338426387951e-08 -1.696110071374e-05  1.696110071374e-05  6.132495686640e-06 -4.082797362563e-06
  9.996498539331e-01  3.947011438774e-07  8.330119655090e-09  1.595273595869e-08 -1.434098936192e-05  1.434098936192e-05 -9.486315223667e-06 -4.044935608045e-06
  9.996672377513e-01  3.334165416585e-07  9.455021206881e-09 -2.306941509353e-08 -1.214583970680e-05  1.214583970680e-05  2.818256463016e-06  5.382216548007e-06
  9.996834821559e-01  2.820734351825e-07  1.622644234243e-08 -6.917438556806e-09 -1.030477396837e-05  1.030477396837e-05 -1.181879566764e-05 -4.579029148992e-06
  9.996986691139e-01  2.390094368512e-07  2.875882306625e-08  2.137815467843e-09 -8.758858245288e-06  8.758858245288e-06 -9.575911184423e-06 -1.058692236458e-05
  9.997128742181e-01  2.028448165291e-07 -9.338910200259e-09  2.261801273667e-08 -7.459065761998e-06  7.459065761998e-06  6.624322058867e-06 -1.546152522256e-05
  9.997261671998e-01  1.724342227859e-07  1.184046114613e-08 -1.275712985894e-08 -6.364644592313e-06  6.364644592313e-06  1.112789046561e-06  1.093005312491e-05
  9.997386124005e-01  1.468266225287e-07 -2.176911090608e-08 -3.047072254716e-09 -5.441722068005e-06  5.441722068005e-06  6.845149265460e-07  1.190904509621e-06
  9.997502692042e-01  1.252319877012e-07 -2.359811380830e-08  1.579010381443e-08 -4.662146247156e-06  4.662146247156e-06  1.035561204371e-06 -4.321184873484e-06
  9.997611924353e-01  1.069939121349e-07  1.668264040982e-08  2.545683211209e-09 -4.002448480469e-06  4.002448480469e-06 -1.595441725691e-05  1.525330271957e-06
  9.997714327239e-01  9.156643598135e-08 -1.389023003748e-08 -1.065929383885e-08 -3.443151615957e-06  3.443151615957e-06  7.026371290523e-06 -3.586699652315e-06
  9.997810368412e-01  7.849535424223e-08  1.252336649712e-08  2.206469035813e-08 -2.968077785676e-06  2.968077785676e-06 -1.308192763333e-06  2.568285189606e-07
  9.997900480067e-01  6.740246420775e-08 -3.641235524315e-08 -2.218214884312e-08 -2.563694440612e-06  2.563694440612e-06  1.670171677269e-05  1.963952488178e-07
  9.997985061711e-01  5.797257483227e-08  3.236933686710e-08  3.557334602969e-08 -2.218752669080e-06  2.218752669080e-06 -2.174897737231e-05 -1.042812456144e-06
  9.998064482753e-01  4.994274850144e-08 -4.613595236551e-08 -5.351655156419e-08 -1.923887995772e-06  1.923887995772e-06  3.104890766864e-05  5.386386538797e-06
  9.998139084881e-01  4.309343465234e-08 -4.322479858142e-08  1.760478741261e-07 -1.671266957352e-06  1.671266957352e-06 -9.576936940568e-06 -4.285115723223e-05
  9.998209184248e-01  3.724113985911e-08 -1.671525463318e-07 -9.535974422259e-08 -1.454333290497e-06  1.454333290497e-06  1.152052432711e-04  2.078503513113e-05
  9.998275073470e-01  3.223224712308e-08  3.469042076895e-08 -7.094026600722e-09 -1.267647229544e-06  1.267647229544e-06 -7.164283865753e-06  1.886191500354e-05
  9.998337023468e-01  2.793802508425e-08 -6.986917041995e-09 -1.832775763879e-08 -1.106609995929e-06  1.106609995929e-06  3.176269893303e-06 -4.195686623417e-06
  9.998395285154e-01  2.425044739356e-08  1.254108943977e-09  2.020265628274e-08 -9.673964217974e-07  9.673964217974e-07 -8.343653825190e-06 -8.185940049838e-06
  9.998450090974e-01  2.107875905979e-08  1.861846961565e-08  2.168467704084e-08 -8.467657631919e-07  8.467657631919e-07 -8.974359961927e-06 -1.735869499341e-05
  9.998501656335e-01  1.834653948281e-08 -2.308501167310e-08  4.200173618582e-09 -7.420199531071e-07  7.420199531071e-07  4.046832655082e-06 -7.665140039206e-06
  9.998550180906e-01  1.598940137660e-08 -1.461408763949e-08 -9.833127632032e-09 -6.508654287703e-07  6.508654287703e-07  1.274069394209e-05  2.976618842243e-06
  9.998595849817e-01  1.395296310702e-08  9.574961093617e-09 -2.431997427206e-08 -5.713838297860e-07  5.713838297860e-07 -9.426220947531e-06  8.689369606446e-06
  9.998638834755e-01  1.219121310789e-08 -5.108163169533e-09  2.774859572557e-08 -5.019395518619e-07  5.019395518619e-07 -6.068565219764e-06 -1.038854785444e-05
  9.998679294978e-01  1.066522192630e-08 -1.101245634320e-10 -2.791908283985e-08 -4.411519887470e-07  4.411519887470e-07  6.336520007005e-06  7.041172404016e-06
  9.998717378239e-01  9.341880468873e-09  2.430588429436e-08 -1.571828517949e-08 -3.878446839461e-07  3.878446839461e-07 -1.412127274674e-05  1.446741012687e-05
  9.998753221637e-01  8.193060866586e-09 -2.810861643668e-08  2.191989002648e-08 -3.410353525645e-07  3.410353525645e-07  1.225842530806e-05 -1.270959297195e-05
  9.998786952402e-01  7.194826963707e-09  7.258599837018e-09  1.722096010527e-08 -2.998585845679e-07  2.998585845679e-07  5.809766390440e-06 -8.685437706940e-06
  9.998818688613e-01  6.326705309119e-09  3.369186585855e-08  3.421673546395e-09 -2.635910912667e-07  2.635910912667e-07 -1.772208268318e-05  3.983049718755e-06
  9.998848539855e-01  5.571220145101e-09 -3.818445481851e-08 -1.452248233715e-08 -2.316115697241e-07  2.316115697241e-07  1.265459439845e-05 -1.350988926435e-06
  9.998876607828e-01  4.913393891519e-09  2.065597733052e-08 -1.358481256415e-08 -2.033776665222e-07  2.033776665222e-07 -4.656644216566e-06  1.505501175382e-05
  9.998902986903e-01  4.340331114524e-09 -3.493452041420e-08  8.280774362042e-09 -1.784438055377e-07  1.784438055377e-07  1.652634042040e-05  2.632160454546e-06
  9.998927764637e-01  3.840992744679e-09 -1.249649086028e-08 -1.491018976992e-09 -1.564040330296e-07  1.564040330296e-07  1.277785080340e-05  3.497163930334e-06
  9.998951022237e-01  3.405842820877e-09 -2.562313327612e-08  2.353212747641e-08 -1.369127902373e-07  1.369127902373e-07  1.789785686705e-05 -9.617273813970e-06
  9.998972834996e-01  3.026654343816e-09 -1.846988121134e-08  2.694488941319e-08 -1.196698530936e-07  1.196698530936e-07  1.111784673788e-05 -3.617965456912e-06
  9.998993272691e-01  2.696297436842e-09 -1.414950708136e-08  2.916815663672e-08 -1.044216596198e-07  1.044216596198e-07  1.358349900546e-05 -1.628523429216e-05
  9.999012399941e-01  2.408619914966e-09 -2.161886729256e-08  7.582314711115e-09 -9.094079097048e-08  9.094079097048e-08  1.785833712292e-05 -9.923696106289e-06
  9.999030276547e-01  2.158264468281e-09 -1.903046210565e-08 -2.074469853549e-08 -7.902633513923e-08  7.902633513923e-08  1.645434420057e-05  1.085362920367e-05
  9.999046957791e-01  1.940590271794e-09  1.592261419052e-09 -2.769989639907e-08 -6.850695186220e-08  6.850695186220e-08  4.479703860149e-06  2.119635937303e-05
  9.999062494724e-01  1.751541444418e-09  1.799034257459e-08  2.216825835438e-08 -5.922941069588e-08  5.922941069588e-08 -1.095827710096e-05 -1.789170641568e-05
  9.999076934419e-01  1.587584676347e-09 -1.806159142575e-08  2.492562976859e-08 -5.106078240000e-08  5.106078240000e-08  1.143676553545e-05 -1.649190928361e-05
  9.999090320203e-01  1.445652105523e-09  5.552038430169e-09 -4.194778977475e-08 -4.387872653320e-08  4.387872653320e-08  1.171250585763e-05  1.926116183870e-05
  9.999102691876e-01  1.323050169481e-09  2.788685373919e-08  1.229657776571e-08 -3.757982284514e-08  3.757982284514e-08 -1.965189596785e-05 -2.669729727490e-06
  9.999114085902e-01  1.217424146739e-09 -2.990865277315e-08 -2.377753381026e-08 -3.207091669239e-08  3.207091669239e-08  1.955151782399e-05 -3.499123032864e-06
  9.999124535592e-01  1.126721725565e-09  3.470630823688e-08  2.490301268395e-08 -2.726680808036e-08  2.726680808036e-08 -1.421095472878e-05  6.173201836198e-06
  9.999134071257e-01  1.049139475781e-09 -3.613327080411e-08  9.981667438419e-09 -2.309402146719e-08  2.309402146719e-08  2.761955609701e-05 -2.971668629155e-06
  9.999142720360e-01  9.830998195377e-10  2.353621985165e-08  4.208929433447e-08 -1.948656025537e-08  1.948656025537e-08 -6.523794385425e-06 -1.673579572121e-06
  9.999150507645e-01  9.272345464583e-10 -3.519638156303e-08 -3.562316822146e-08 -1.638026433892e-08  1.638026433892e-08  1.740332404020e-05 -8.386301865179e-08
  9.999157455253e-01  8.803384482537e-10 -6.938554870040e-09  5.626706631797e-08 -1.372282222980e-08  1.372282222980e-08 -1.309134451561e-05 -1.521835813867e-05
  9.999163582828e-01  8.413637611860e-10 -9.607584529247e-10 -2.996989897101e-08 -1.146324371102e-08  1.146324371102e-08  6.849562508240e-06  2.580444032129e-05
  9.999168907608e-01  8.094000777605e-10 -3.250014098573e-08  1.551852015182e-08 -9.557670218425e-09  9.557670218425e-09  7.246459008136e-06 -1.422218714070e-05
  9.999173444507e-01  7.836692131126e-10  2.688748526714e-08  4.175703660380e-08 -7.962762389284e-09  7.962762389284e-09 -1.443454356449e-05 -3.088592498857e-06
  9.999177206181e-01  7.635032844288e-10  4.109185373584e-08 -6.067105850133e-08 -6.639103783326e-09  6.639103783326e-09 -1.669234936307e-06  2.962340794654e-05
  9.999180203090e-01  7.483285419799e-10 -1.072488634772e-08 -6.564057929633e-08 -5.552761087860e-09  5.552761087860e-09  1.591799195496e-05  3.215780036022e-06
  9.999182443547e-01  7.376707261406e-10 -3.224136449470e-08 -5.705048683687e-08 -4.668958268090e-09  4.668958268090e-09  1.219324789083e-05 -6.869145247998e-07
  9.999183933751e-01  7.311427436325e-10 -1.887354751153e-08 -6.137438706263e-08 -3.956832858009e-09  3.956832858009e-09  4.380313531082e-06 -1.590419740016e-06
  9.999181324089e-01  7.431571063594e-10 -5.573345678845e-09 -6.620347141432e-08 -5.228711022120e-09  5.228711022120e-09  1.167583896076e-05  4.870260057740e-06
  9.999182443536e-01  7.387211874131e-10  2.150212566982e-08 -2.614031720224e-08 -4.563287525734e-09  4.563287525734e-09  1.295652962551e-06  1.059399432718e-05
  9.999182816332e-01  7.382213839278e-10 -3.534079677629e-08 -1.569303214328e-08 -4.049799135210e-09  4.049799135210e-09  4.584218553578e-06 -4.412292236093e-06
  9.999182443509e-01  7.414241343409e-10  2.820544464986e-08 -4.769698259387e-09 -3.657889533987e-09  3.657889533987e-09 -1.128042316294e-05  9.949316565158e-06
  9.999181324039e-01  7.481682658544e-10  2.899987861619e-08 -9.739544889254e-09 -3.361327930176e-09  3.361327930176e-09  1.934127817361e-07  4.958585678483e-06
  9.999179454833e-01  7.583744621853e-10  2.958714914270e-08  5.316498439268e-09 -3.129989323916e-09  3.129989323916e-09 -1.674312691179e-06  4.272844712289e-06
  9.999176830726e-01  7.720342881839e-10  2.561573647737e-08  1.269984141812e-08 -2.937436609691e-09  2.937436609691e-09 -2.078617606220e-06  3.887271891686e-06
  9.999173444451e-01  7.892160500036e-10 -3.037859123115e-08 -7.969054992440e-09 -2.755876106757e-09  2.755876106757e-09  1.318372615667e-06 -2.657592677439e-06
  9.999169286609e-01  8.100770459786e-10  1.742708278810e-08 -3.507147442998e-08 -2.555690764294e-09  2.555690764294e-09  1.000804864412e-05  1.562541222425e-05
  9.999164345624e-01  8.348566608638e-10  8.124084313227e-09  4.674449546623e-08 -2.309470585990e-09  2.309470585990e-09 -2.654360284506e-06 -5.977258375221e-07
  9.999158607688e-01  8.638893828596e-10 -5.094783539083e-08  1.343051697012e-08 -1.982482986123e-09  1.982482986123e-09  3.248547546394e-06 -1.613933228994e-06
  9.999152056700e-01  8.976060307731e-10  6.960843378555e-09 -3.599159081604e-08 -1.547354271380e-09  1.547354271380e-09  4.485391325028e-06  1.652926311307e-06
  9.999144674189e-01  9.365559145511e-10 -2.682868750796e-08  1.770648316285e-08 -9.626768398888e-10  9.626768398888e-10  2.016216557174e-05 -1.407829299366e-06
  9.999136439227e-01  9.813954328778e-10  2.910193041149e-08 -7.794731757269e-09 -2.022897693234e-10  2.022897693234e-10 -1.368379401334e-05 -6.828479255052e-06
  9.999127328334e-01  1.032932304137e-09 -3.340999196897e-08 -6.047920847840e-09  7.826898371854e-10 -7.826898371854e-10  1.672949162917e-05  1.276287334427e-05
  9.999117315362e-01  1.092143522893e-09  1.807295695146e-09  2.074068123225e-08  2.038242588001e-09 -2.038242588001e-09 -4.348962496049e-06 -1.743170021831e-05
  9.999106371376e-01  1.160154832512e-09  2.249344859332e-08  2.948422133625e-08  3.604537007656e-09 -3.604537007656e-09 -1.459558852531e-05 -5.967758775459e-06
  9.999094464512e-01  1.238308867028e-09 -3.262361463355e-08 -2.107711884233e-08  5.539409149310e-09 -5.539409149310e-09  2.016152497069e-05  1.174369295521e-05
  9.999081559824e-01  1.328185989932e-09  1.870536962563e-08  9.613811737100e-09  7.902090072244e-09 -7.902090072244e-09  1.836756985138e-06 -4.351004848893e-06
  9.999067619117e-01  1.431630607710e-09  3.989555243397e-08 -1.209697608721e-08  1.076052048004e-08 -1.076052048004e-08 -1.599497966708e-05  1.282370112763e-05
  9.999052600756e-01  1.550804824837e-09  7.553947100254e-09 -2.749521743158e-08  1.418935141219e-08 -1.418935141219e-08 -4.171223228753e-06  1.222082608568e-06
  9.999036459467e-01  1.688219607552e-09  7.345652322950e-09 -3.276454980139e-08  1.827271167647e-08 -1.827271167647e-08 -8.662624221762e-06  6.814876184478e-06
  9.999019146106e-01  1.846822188292e-09 -4.214261252921e-08 -4.156837052807e-09  2.310687053048e-08 -2.310687053048e-08  2.345764852738e-05  4.505637398898e-06
  9.999000607418e-01  2.030043466378e-09  1.792261235269e-08 -1.334563062808e-08  2.880296919507e-08 -2.880296919507e-08  3.128555435031e-06  1.824951875661e-06
  9.998980785765e-01  2.241888835472e-09 -2.943772048194e-08  5.448835546579e-09  3.548563872458e-08 -3.548563872458e-08  1.543308353245e-05  5.244431951625e-06
  9.998959618835e-01  2.487041181213e-09  5.504756600249e-09 -2.410365708044e-08  4.329682754318e-08 -4.329682754318e-08  3.607415148097e-06  5.772929865316e-06
  9.998937039318e-01  2.770966222890e-09 -2.518365104028e-08  1.449228744178e-08  5.240301394287e-08 -5.240301394287e-08  1.517460131142e-05  1.659898964750e-07
  9.998912974561e-01  3.100088877918e-09 -1.206615329836e-08 -2.694348809313e-08  6.299834719631e-08 -6.299834719631e-08  1.728318703123e-06  1.824826470910e-05
  9.998887346183e-01  3.481893037156e-09  9.628379481460e-09  4.006449034437e-08  7.529904241381e-08 -7.529904241381e-08  6.934674359462e-06 -8.603808917835e-06
  9.998860069666e-01  3.925189700032e-09 -8.396149095355e-09 -5.756687512457e-08  8.956227705734e-08 -8.956227705734e-08 -1.317779049665e-05  1.835559877565e-05
  9.998831053898e-01  4.440303253737e-09 -4.305259724377e-08  4.598629382580e-08  1.060827304707e-07 -1.060827304707e-07  3.007551629428e-05  1.610820329242e-06
  9.998800200682e-01  5.039395985878e-09  5.253493835545e-08  1.232883117798e-08  1.252108144642e-07 -1.252108144642e-07 -2.438072714054e-05 -2.398388850398e-05
  9.998767404205e-01  5.736800941451e-09 -2.979589160715e-08  1.350603108810e-08  1.473545092511e-07 -1.473545092511e-07  2.744889165116e-07  3.595327817364e-06
  9.998732550452e-01  6.549335422142e-09  5.413487244756e-09  2.230609959643e-08  1.729737796525e-07 -1.729737796525e-07  8.117141632080e-06 -1.183857323022e-05
  9.998695516571e-01  7.496959871576e-09 -1.994438925638e-08 -1.784155234526e-08  2.026354924430e-07 -2.026354924430e-07  6.321812418230e-06  1.615754810242e-05
  9.998656170186e-01  8.603200332382e-09  3.207254863192e-08  9.374585982919e-09  2.369903469505e-07 -2.369903469505e-07 -1.345489673968e-05 -1.251509159135e-05
  9.998614368642e-01  9.895979962711e-09 -6.414945826572e-09  1.949527691205e-08  2.768174057517e-07 -2.768174057517e-07  3.241260669906e-06 -1.235130159652e-05
  9.998569958190e-01  1.140833962832e-08  7.065977777774e-09 -2.274652762820e-08  3.230239106833e-07 -3.230239106833e-07 -6.717730134046e-06  1.848749498510e-05
  9.998522773096e-01  1.317954188551e-08  8.337472208375e-09  2.029805798578e-08  3.766930281075e-07 -3.766930281075e-07  3.402563575070e-06 -1.310221731031e-05
  9.998472634668e-01  1.525626973456e-08  1.166831865532e-08 -1.754547562187e-08  4.391023827831e-07 -4.391023827831e-07 -1.072037320203e-05  2.353287607502e-06
  9.998419350204e-01  1.769405622296e-08  2.263770490686e-08 -1.125932213094e-09  5.117702990164e-07 -5.117702990164e-07 -9.686305826604e-06 -6.863788185770e-06
  9.998362711842e-01  2.055915891002e-08 -1.618182799038e-08 -9.795829907621e-09  5.965194689630e-07 -5.965194689630e-07  1.331478812312e-06  3.380150149931e-06
  9.998302495303e-01  2.393060312122e-08  5.262805876453e-09 -2.376524984825e-08  6.955016181844e-07 -6.955016181844e-07 -7.481930287555e-06  3.829827292898e-06
  9.998238458531e-01  2.790285296984e-08  3.128201269279e-08  4.435145439457e-08  8.113139484148e-07 -8.113139484148e-07 -1.095227011305e-06 -1.172909981113e-05
  9.998170340204e-01  3.258880781496e-08  1.894264553772e-07  6.695119417367e-09  9.470220862251e-07 -9.470220862251e-07 -7.597921652539e-05 -6.461240802280e-05
  9.998097858117e-01  3.812378404436e-08 -8.153613040551e-08  1.723376927810e-08  1.106344573086e-06 -1.106344573086e-06  1.392905665257e-05  2.090084179972e-05
  9.998020707413e-01  4.466990116637e-08  6.106979826170e-08  1.028288500258e-08  1.293698862261e-06 -1.293698862261e-06 -9.315969069153e-06 -2.224634103293e-05
  9.997938558663e-01  5.242169764424e-08 -3.994747480177e-08 -1.946500172416e-09  1.514399260437e-06 -1.514399260437e-06  8.038552312402e-06  9.421983491769e-06
  9.997851055771e-01  6.161279459869e-08  2.776050395660e-08 -3.578612672287e-09  1.774844944822e-06 -1.774844944822e-06 -8.011948518694e-06 -9.136594225661e-06
  9.997757813687e-01  7.252390573666e-08 -7.959619545139e-09  1.889202318590e-08  2.082707073432e-06 -2.082707073432e-06 -4.681093478216e-06 -6.921967926706e-07
  9.997658415919e-01  8.549268956234e-08  2.219579925138e-08 -2.386516504671e-10  2.447224078510e-06 -2.447224078510e-06 -1.171599067894e-06  6.746006631236e-06
  9.997552411823e-01  1.009255118058e-07 -2.621252742695e-08 -1.335104652426e-08  2.879510283358e-06 -2.879510283358e-06  1.549683043595e-05  6.449713182184e-06
  9.997439313643e-01  1.193117156057e-07 -1.307181598690e-08 -1.777589040385e-08  3.392979283623e-06 -3.392979283623e-06  2.112160953887e-06 -1.244911648286e-06
  9.997318593298e-01  1.412408343217e-07 -6.894498349927e-09  2.067342798011e-08  4.003755183917e-06 -4.003755183917e-06  5.363451589013e-06 -4.417428537882e-06
  9.997189678865e-01  1.674234948654e-07 -2.478922792794e-08  6.476752469864e-11  4.731320260358e-06 -4.731320260358e-06  4.062771381801e-09  3.911202953866e-06
  9.997051950766e-01  1.987163733574e-07 -1.405384860625e-08  3.623977360619e-08  5.599094676764e-06 -5.599094676764e-06  6.629986950328e-06 -1.948745524380e-05
  9.996904737602e-01  2.361527890205e-07 -2.439568365528e-09  1.852690298699e-08  6.635354665048e-06 -6.635354665048e-06 -7.029100565346e-06 -1.230693790554e-05
  9.996747311630e-01  2.809791430417e-07  1.891802732282e-09  1.258507518803e-08  7.874195513228e-06 -7.874195513228e-06  9.521237792226e-06 -4.836180411247e-06
  9.996578883828e-01  3.346989649521e-07  1.469465442523e-08  1.143799097739e-08  9.356672745513e-06 -9.356672745513e-06 -1.391446195278e-05 -7.796247337745e-07
  9.996398598540e-01  3.991261063372e-07  2.023624251708e-08  5.677937009719e-09  1.113227003018e-05 -1.113227003018e-05 -1.519113986699e-06 -7.596791706133e-06
  9.996205527649e-01  4.764485758324e-07  6.313706539160e-09 -1.768325743752e-08  1.326062732508e-05 -1.326062732508e-05  1.202846945645e-06  4.391857704298e-07
  9.995998664242e-01  5.693051322136e-07 -1.791548958927e-08  9.525429682442e-09  1.581349065546e-05 -1.581349065546e-05  1.207807775667e-05 -6.523539749282e-06
  9.995776915739e-01  6.808775723047e-07 -1.433906646894e-08 -2.574079894746e-08  1.887719696309e-05 -1.887719696309e-05 -2.389266324293e-06  7.352155765021e-06
  9.995539096439e-01  8.150008962292e-07  6.124950568441e-09  3.146035693042e-08  2.255556372153e-05 -2.255556372153e-05  6.531077335619e-06 -5.973613033461e-06
  9.995283919434e-01  9.762955978107e-07 -9.150041769938e-09 -3.744635016341e-08  2.697328804553e-05 -2.697328804553e-05 -7.875485733788e-06  1.581823780008e-05
  9.995009987863e-01  1.170325459191e-06 -1.183487990980e-07  8.242893911504e-08  3.228003185616e-05 -3.228003185616e-05  5.319229131132e-05 -2.337243561704e-05
  9.994715785447e-01  1.403786152675e-06  1.340698568260e-07  1.398435991289e-08  3.865522104826e-05 -3.865522104826e-05 -3.535708567875e-05 -5.378815914269e-05
  9.994399666274e-01  1.684729498205e-06 -6.312087703182e-08  2.670760899368e-08  4.631369070478e-05 -4.631369070478e-05  2.259430154008e-05  1.564567816579e-05
  9.994059843782e-01  2.022830613887e-06  7.334795936101e-09 -3.805245722234e-08  5.551243613748e-05 -5.551243613748e-05 -1.095245762575e-05 -2.797674223728e-06
  9.993694378900e-01  2.429704382438e-06 -2.651311636606e-08 -2.129187091549e-08  6.655830126850e-05 -6.655830126850e-05  1.661922742320e-05  9.475797318631e-06
  9.993301167313e-01  2.919280587645e-06 -3.739170502536e-08 -9.300956960075e-09  7.981718796150e-05 -7.981718796150e-05  3.389887186577e-06  9.620069117413e-06
  9.992877925813e-01  3.508246720989e-06  8.520926143104e-09 -3.363435813792e-08  9.572465983229e-05 -9.572465983229e-05 -8.535828958632e-06  6.097981609010e-08
  9.992422177710e-01  4.216569875660e-06  8.470435792127e-09 -3.515374380442e-08  1.147982837914e-04 -1.147982837914e-04 -1.005041806457e-05  2.050144948862e-05
  9.991931237283e-01  5.068110027114e-06  7.355256625553e-09  3.114390991113e-08  1.376518637128e-04 -1.376518637128e-04  5.538753170580e-06 -5.514120122181e-06
  9.991402193273e-01  6.091338410163e-06 -4.763915850964e-08 -1.140546547222e-08  1.650117876054e-04 -1.650117876054e-04  3.368457184122e-06  1.025389003243e-05
  9.990831891418e-01  7.320177001017e-06 -5.041750003520e-08 -2.295384300168e-08  1.977357768455e-04 -1.977357768455e-04  2.442906913106e-06 -2.304388705752e-06
  9.990216916069e-01  8.794975144391e-06  2.111594290510e-08  1.400321218209e-08  2.368340978424e-04 -2.368340978424e-04  6.207783237365e-06 -7.642754066833e-06
  9.989553570929e-01  1.056364334473e-05 -2.376345294612e-08 -2.180554184188e-08  2.834938166013e-04 -2.834938166013e-04  2.156033229631e-06  1.686370134493e-05
  9.988837859025e-01  1.268296233046e-05 -2.632633879306e-09 -3.155391914864e-08  3.391055922170e-04 -3.391055922170e-04 -1.405696172745e-06  8.126910548661e-06
  9.988065462017e-01  1.522008980337e-05 -8.428177133565e-09 -1.056089491521e-08  4.052939268655e-04 -4.052939268655e-04  4.789031721804e-06  5.816350938922e-06
  9.987231719025e-01  1.825428589212e-05 -1.102635534545e-08 -3.788973059380e-08  4.839503817926e-04 -4.839503817926e-04 -9.693246201148e-07  1.344965307855e-05
  9.986331605208e-01  2.187887917905e-05  1.255571431715e-08 -1.042602208744e-08  5.772697139063e-04 -5.772697139063e-04 -4.346062355461e-06 -5.333504819593e-06
  9.985359710395e-01  2.620349551101e-05 -1.861059760712e-08  3.756017240500e-09  6.877894527264e-04 -6.877894527264e-04  7.107756667142e-06  4.161412291585e-06
  9.984310218136e-01  3.135656791923e-05 -2.133894452809e-08 -1.254458446243e-08  8.184312921091e-04 -8.184312921091e-04  1.616863851207e-06  2.570840094387e-06
  9.983176885671e-01  3.748814541084e-05 -3.232114886800e-08 -1.287071708512e-08  9.725450339836e-04 -9.725450339836e-04  4.361830326715e-06  5.119443349711e-06
  9.981953025389e-01  4.477301206084e-05 -3.122149188905e-09  1.065966171085e-08  1.153953058863e-03 -1.153953058863e-03 -7.437637125191e-07 -1.381519716065e-05
  9.980631488508e-01  5.341412201798e-05 -4.064556479476e-08 -2.003177212377e-09  1.366995178227e-03 -1.366995178227e-03  5.384301976557e-06 -8.767486427512e-07
  9.979204651850e-01  6.364634562632e-05 -2.410686878349e-08 -7.764845843180e-09  1.616570911533e-03 -1.616570911533e-03  5.086131687694e-06 -7.825400575531e-06
  9.977664408761e-01  7.574050839184e-05 -4.403069326873e-08  3.089668011609e-10  1.908177944294e-03 -1.908177944294e-03  1.442245784744e-05 -6.542416396832e-06
  9.976002165386e-01  9.000769284223e-05 -5.363325864407e-08 -1.241716687501e-08  2.247943746393e-03 -2.247943746393e-03  1.558401213914e-05 -2.666897154770e-06
  9.974208843825e-01  1.068037423543e-04 -5.987222174925e-08 -1.854199008742e-08  2.642645960907e-03 -2.642645960907e-03  2.404317127504e-05  3.412401679177e-07
  9.972274893786e-01  1.265338936155e-04 -8.420931939889e-08 -2.673260015018e-08  3.099718680762e-03 -3.099718680762e-03  3.525390901796e-05  6.923326629245e-06
  9.970190314761e-01  1.496574198235e-04 -1.015973015998e-07 -4.526504215659e-08  3.627237765751e-03 -3.627237765751e-03  4.339414248152e-05  1.840009152921e-05
  9.967944690920e-01  1.766921392398e-04 -1.273216252738e-07 -6.959548926503e-08  4.233880381692e-03 -4.233880381692e-03  5.720225557087e-05  3.265351238024e-05
  9.965527241261e-01  2.082185944299e-04 -1.532944724338e-07 -9.273720524795e-08  4.928850571501e-03 -4.928850571501e-03  7.017591339248e-05  4.886088951709e-05
  9.962926887820e-01  2.448836592437e-04 -1.925804274073e-07 -1.195547788334e-07  5.721763932727e-03 -5.721763932727e-03  8.959620343215e-05  6.916860752530e-05
  9.960132345011e-01  2.874032785700e-04 -2.459813709403e-07 -1.454287478007e-07  6.622481401220e-03 -6.622481401220e-03  1.182810354245e-04  8.810587733616e-05
  9.957132233425e-01  3.365639808470e-04 -3.173411275059e-07 -1.603579936729e-07  7.640884575302e-03 -7.640884575302e-03  1.588417698893e-04  1.042364012690e-04
  9.953915221630e-01  3.932227414410e-04 -4.290597858709e-07 -1.438462966762e-07  8.786580120863e-03 -8.786580120863e-03  2.245887679459e-04  1.076732131561e-04
  9.950470199513e-01  4.583047207148e-04 -5.756015696007e-07 -6.759424088797e-08  1.006852795089e-02 -1.006852795089e-02  3.163745606253e-04  7.957987820336e-05
  9.946786486885e-01  5.327983252743e-04 -7.263586003353e-07  1.298851779981e-07  1.149458085832e-02 -1.149458085832e-02  4.301557487435e-04 -1.364739940035e-05
  9.942854080672e-01  6.177470089335e-04 -8.001189302817e-07  5.038810139269e-07  1.307093209532e-02 -1.307093209532e-02  5.244416897827e-04 -2.166222037418e-04
  9.938663943745e-01  7.142371871575e-04 -6.104886381164e-07  1.057874598252e-06  1.480146686039e-02 -1.480146686039e-02  5.010497315260e-04 -5.590554024175e-04
  9.934208337911e-01  8.233816125604e-04  1.262389459699e-07  1.574953979530e-06  1.668701529674e-02 -1.668701529674e-02  1.795905772606e-04 -9.715151450374e-04
  9.929481202296e-01  9.462976095590e-04  1.448344479994e-06  1.409462063977e-06  1.872452074630e-02 -1.872452074630e-02 -5.776068482302e-04 -1.125951805815e-03
  9.924478576998e-01  1.084079629687e-03  2.533896646649e-06 -1.354303626386e-07  2.090613484549e-02 -2.090613484549e-02 -1.475659038246e-03 -5.024822821845e-04
  9.919199069896e-01  1.237765722421e-03  1.765569403605e-06 -2.540100939521e-06  2.321827002088e-02 -2.321827002088e-02 -1.567435248164e-03  9.636463473222e-04
  9.913644362327e-01  1.408297684974e-03 -1.395616637938e-06 -3.402628482864e-06  2.564062780525e-02 -2.564062780525e-02 -6.184152394984e-05  2.123659595883e-03
  9.907819746730e-01  1.596474889163e-03 -4.259531511098e-06 -2.824048870205e-07  2.814526552149e-02 -2.814526552149e-02  2.165263831508e-03  1.148205363503e-03
  9.901734685338e-01  1.802902189839e-03 -1.699887016648e-06  4.600304434624e-06  3.069575847180e-02 -3.069575847180e-02  2.062893900548e-03 -1.963358788089e-03
  9.895403374829e-01  2.027932775371e-03  5.200418579713e-06  2.587408065864e-06  3.324654997788e-02 -3.324654997788e-02 -1.834053175438e-03 -2.773424455477e-03
  9.888845297408e-01  2.271607350107e-03  3.011293537619e-06 -6.456346380587e-06  3.574256912047e-02 -3.574256912047e-02 -3.277006306443e-03  2.065321313954e-03
  9.882085734531e-01  2.533591592450e-03 -8.131555846373e-06 -2.370425467620e-06  3.811919681306e-02 -3.811919681306e-02  2.885308010038e-03  3.418305289799e-03
  9.875156214326e-01  2.813114527193e-03  6.964261159784e-07  9.659237142214e-06  4.030268679900e-02 -4.030268679900e-02  2.727237409118e-03 -4.320337801602e-03
  9.868094859756e-01  3.108911071387e-03  9.335181736013e-06 -6.767276978638e-06  4.221118675593e-02 -4.221118675593e-02 -5.774866034246e-03 -4.563985750692e-04
  9.860946604038e-01  3.419172320980e-03 -1.318382838601e-05 -3.265225684743e-06  4.375638340103e-02 -4.375638340103e-02  3.632714467236e-03  5.386951009058e-03
  9.853763233963e-01  3.741508012556e-03  9.815739618551e-06  1.162326757988e-05  4.484579775481e-02 -4.484579775481e-02  7.483143938947e-04 -7.079259693590e-03
  9.846603214342e-01  4.072926610199e-03 -4.837531294193e-06 -1.662035945177e-05  4.538609011736e-02 -4.538609011736e-02 -4.205940719509e-03  6.245713625884e-03
  9.839531266674e-01  4.409836740094e-03  1.413256963942e-06  1.791555615916e-05  4.528685352749e-02 -4.528685352749e-02  5.748490664788e-03 -4.915021290291e-03
  9.832617660076e-01  4.748075407788e-03 -2.253142951369e-06 -1.852225627886e-05  4.446497413609e-02 -4.446497413609e-02 -5.686308907995e-03  4.413885446257e-03
  9.825937222168e-01  5.082963605150e-03  6.527121750043e-06  1.651197370889e-05  4.284933930968e-02 -4.284933930968e-02  4.335579078596e-03 -4.830848883719e-03
  9.819568048188e-01  5.409392897095e-03 -1.329055124423e-05 -1.111327750757e-05  4.038563455782e-02 -4.038563455782e-02 -1.747499794646e-03  5.315477261122e-03
  9.813589935059e-01  5.721941669820e-03  1.570478212254e-05 -1.117644007588e-06  3.704126419167e-02 -3.704126419167e-02 -1.510805096714e-03 -4.358129319959e-03
  9.808082544743e-01  6.015021793543e-03 -7.255366370110e-06  1.244048411532e-05  3.280974711906e-02 -3.280974711906e-02  3.439358854498e-03  1.223014351932e-03
  9.803123374479e-01  6.283048856015e-03 -9.185590457665e-06 -9.769712818477e-06  2.771407486942e-02 -2.771407486942e-02 -1.921987708189e-03  1.960670720108e-03
  9.798785589986e-01  6.520630947853e-03  8.473722610168e-06 -8.043588435532e-06  2.180890791928e-02 -2.180890791928e-02 -1.075120118892e-03 -1.609278280764e-03
  9.795135826583e-01  6.722765725974e-03  8.249890369196e-06  5.242589569557e-06  1.518091966321e-02 -1.518091966321e-02  1.066086123469e-03 -6.861772980156e-04
  9.792232064845e-01  6.885034971724e-03 -4.725323788106e-07  8.176533863992e-06  7.947399424632e-03 -7.947399424632e-03  4.901172294264e-04  6.358146718794e-04
  9.790121688309e-01  7.003785482227e-03 -4.975844618375e-06  4.642638227100e-06  2.529449187948e-04 -2.529449187948e-04 -4.176890123267e-04  4.422404494865e-04
  9.788839834179e-01  7.076284608440e-03 -5.234760456685e-06  1.581640595275e-06 -7.735695312650e-03  7.735695312650e-03 -6.027003453850e-04 -1.330870571456e-04
  9.788408135482e-01  7.100839940917e-03 -4.164520186860e-06  5.389417645168e-07 -1.583634526876e-02  1.583634526876e-02 -4.843444202595e-04 -4.322776475471e-04
  9.788833931831e-01  7.076874843265e-03 -2.967872346622e-06  7.402401811509e-07 -2.385927903066e-02  2.385927903066e-02 -4.286993726226e-04 -4.615546544100e-04
  9.790109998755e-01  7.004954437646e-03 -1.662315073197e-06  1.244424048364e-06 -3.161571619147e-02  3.161571619147e-02 -4.726925261022e-04 -3.043269651238e-04
  9.792214813319e-01  6.886760124266e-03 -2.197448338491e-07  1.270658690263e-06 -3.892633787106e-02  3.892633787106e-02 -4.750988007576e-04 -8.640166393897e-06
  9.795113339219e-01  6.725014462366e-03  8.343957818574e-07  3.815671365225e-07 -4.562919287921e-02  4.562919287921e-02 -2.730732664239e-04  2.903593186803e-04
  9.798758281662e-01  6.523361780219e-03  6.021843238911e-07 -9.298971371258e-07 -5.158643999255e-02  5.158643999255e-02  1.251986860593e-04  3.306742006608e-04
  9.803091734326e-01  6.286212871365e-03 -7.555734895081e-07 -9.569956582559e-07 -5.668948094211e-02  5.668948094211e-02  3.338720808861e-04 -7.523156497553e-05
  9.808047120006e-01  6.018564267306e-03 -6.320782708657e-07  4.191979601000e-07 -6.086220139569e-02  6.086220139569e-02 -1.288221346969e-04 -3.082598599482e-04
  9.813551314988e-01  5.725803676986e-03  4.867277754723e-07 -1.129843371543e-07 -6.406221906675e-02  6.406221906675e-02 -1.903594095472e-04  2.133613229934e-04
  9.819526845315e-01  5.413513184347e-03 -2.253940113826e-07 -5.838575596729e-07 -6.628022159780e-02  6.628022159780e-02  1.831716523887e-04  3.393167517132e-06
  9.825894049064e-01  5.087280915556e-03 -4.258772620369e-07 -3.269322079066e-07 -6.753760382586e-02  6.753760382586e-02  1.329634985468e-05 -1.223566748720e-05
  9.832573112153e-01  4.752530200071e-03  1.453378146177e-07  5.053882508283e-07 -6.788275069957e-02  6.788275069957e-02 -1.928787428817e-04 -1.834696983794e-04
  9.839485903475e-01  4.414373059939e-03 -3.286759730514e-07 -1.386373819038e-06 -6.738635411221e-02  6.738635411221e-02  3.214552844426e-04  4.054766714653e-04
  9.846557555290e-01  4.077492515362e-03  2.835911568455e-07  1.187859984043e-06 -6.613617519350e-02  6.613617519350e-02 -5.062962787521e-04 -4.987249017744e-04
  9.853717755603e-01  3.746055848532e-03 -1.000904563773e-06 -1.316119328350e-06 -6.423162591287e-02  6.423162591287e-02  7.059619944599e-04  3.208772501363e-04
  9.860901741641e-01  3.423658560645e-03  1.127306311084e-06  1.942456845072e-07 -6.177859306886e-02  6.177859306886e-02 -7.367069621858e-04  1.154862809643e-04
  9.868050998538e-01  3.113297193128e-03 -1.045082994707e-06  4.615379598406e-07 -5.888468988680e-02  5.888468988680e-02  3.801073989455e-04 -5.558150611162e-04
  9.875113683154e-01  2.817367644453e-03 -1.743161310078e-07 -1.132534475450e-06 -5.565520607050e-02  5.565520607050e-02  2.407116871474e-04  5.463971458852e-04
  9.882044799584e-01  2.537685087073e-03  7.546319815472e-07  9.077287576899e-08 -5.218977829904e-02  5.218977829904e-02 -5.446060811183e-04  2.185246483867e-05
  9.888806162540e-01  2.275520836847e-03 -4.252980570387e-07  5.749520223734e-07 -4.857988013964e-02  4.857988013964e-02  8.479835906239e-05 -4.841474714773e-04
  9.895366186338e-01  2.031651624435e-03 -6.584028553109e-07 -4.239389010850e-07 -4.490710663380e-02  4.490710663380e-02  4.053859208555e-04  1.020106390367e-04
  9.901699537683e-01  1.806416955336e-03  1.129968333992e-07 -5.628332328293e-07 -4.124216726969e-02  4.124216726969e-02 -6.179317628644e-05  3.255230977776e-04
  9.907786688903e-01  1.599780671861e-03  2.326151343447e-07 -2.538742092324e-08 -3.764450792157e-02  3.764450792157e-02 -2.318271457651e-04 -5.811173626545e-06
  9.913613404606e-01  1.411393457072e-03 -9.493442130079e-08  4.982480195980e-08 -3.416245121556e-02  3.416245121556e-02 -1.871028171091e-05 -1.199474754945e-04
  9.919170190460e-01  1.240653665969e-03 -1.020153842454e-07 -1.702276686653e-07 -3.083373300614e-02  3.083373300614e-02  3.821493834235e-05  2.323047935890e-05
  9.924451728345e-01  1.086764494976e-03  1.025916668744e-07 -1.333507868630e-07 -2.768632815536e-02  2.768632815536e-02 -8.776307294211e-05  4.268359286228e-05
  9.929456317244e-01  9.487861147754e-04  9.602165660844e-08  4.665350703794e-08 -2.473946527854e-02  2.473946527854e-02 -1.042109175354e-04 -7.151860936375e-05
  9.934185334888e-01  8.256819149186e-04 -2.807049819616e-08  1.114707304288e-07 -2.200474579716e-02  2.200474579716e-02 -2.338386504312e-05 -1.185857611602e-04
  9.938642731094e-01  7.163584523023e-04 -1.136467052289e-07  5.786715648694e-08 -1.948729531839e-02  1.948729531839e-02  4.110389631997e-05 -8.388197473213e-05
  9.942834560154e-01  6.196990607200e-04 -1.311103737915e-07  2.662655934633e-09 -1.718689174723e-02  1.718689174723e-02  5.474880958884e-05 -3.963365430581e-05
  9.946768556605e-01  5.345913533321e-04 -1.178989173316e-07 -3.181150082442e-08 -1.509902853754e-02  1.509902853754e-02  4.702035621768e-05 -1.156303983493e-05
  9.950453756363e-01  4.599490357971e-04 -9.957128979889e-08 -5.163296858189e-08 -1.321588886555e-02  1.321588886555e-02  3.578735941206e-05  3.790448452954e-06
  9.953900163302e-01  3.947285742317e-04 -8.192707602992e-08 -5.538291694231e-08 -1.152721138769e-02  1.152721138769e-02  2.395729078498e-05  8.055838404307e-06
  9.957118459927e-01  3.379413307002e-04 -5.997900736674e-08 -5.084138888812e-08 -1.002104242588e-02  1.002104242588e-02  1.181582304319e-05  8.919517019540e-06
  9.960119759779e-01  2.886618017695e-04 -4.667607725283e-08 -4.644696045959e-08 -8.684372405078e-03  8.684372405078e-03  5.594291914580e-06  5.853683920878e-06
  9.962915398536e-01  2.460325875590e-04 -3.780378897741e-08 -3.854295583626e-08 -7.503662324492e-03  7.503662324492e-03  1.555184338042e-07  2.139180895424e-06
  9.965516760373e-01  2.092666831578e-04 -3.050880360038e-08 -3.183753549669e-08 -6.465267206736e-03  6.465267206736e-03 -3.115230991920e-06 -5.872908444841e-07
  9.967935135968e-01  1.776476344635e-04 -2.677058366590e-08 -2.842581082747e-08 -5.555767607688e-03  5.555767607688e-03 -3.786499829479e-06 -1.827774699185e-06
  9.970181608526e-01  1.505280433123e-04 -2.908765395016e-08 -2.831120418774e-08 -4.762219439159e-03  4.762219439159e-03 -2.223854005597e-06 -1.862311896808e-06
  9.972266964307e-01  1.273268415377e-04 -2.789931767035e-08 -2.324382855897e-08 -4.072334359217e-03  4.072334359217e-03 -3.080810109458e-06 -1.816015858780e-06
  9.974201624316e-01  1.075256932752e-04 -2.422076499118e-08 -2.601457530432e-08 -3.474601300062e-03  3.474601300062e-03 -2.039137120279e-06  4.106734409033e-07
  9.975995594087e-01  9.066482269614e-05 -2.955530385161e-08 -2.533185436076e-08 -2.958360175612e-03  2.958360175612e-03 -5.746966606297e-07 -6.578294910990e-07
  9.977658428732e-01  7.633851131990e-05 -2.929382987699e-08 -1.257001635373e-08 -2.513836475341e-03  2.513836475341e-03 -1.738874281394e-06 -3.163004577078e-06
  9.979199210731e-01  6.419045757778e-05 -2.059026426553e-08 -2.317235661427e-08 -2.132145856276e-03  2.132145856276e-03 -5.632323648463e-07  1.275881327033e-06
  9.980626538252e-01  5.390914759448e-05 -4.186769937008e-08 -5.455851953599e-09 -1.805275972822e-03  1.805275972822e-03  3.794635315162e-06 -8.093665900590e-06
  9.981948522000e-01  4.522335088216e-05 -7.822296498330e-09 -3.629074082861e-10 -1.526050866178e-03  1.526050866178e-03 -7.152420432154e-06  3.337355141891e-07
  9.983172788924e-01  3.789782010511e-05 -3.261246842666e-08 -1.271124322719e-08 -1.288084512215e-03  1.288084512215e-03  8.942328998291e-06 -3.922932702158e-06
  9.984306491298e-01  3.172925176545e-05 -1.948766153792e-08 -2.030169917220e-08 -1.085725918098e-03  1.085725918098e-03  6.111705899541e-07  7.147742495791e-06
  9.985356319967e-01  2.654253825920e-05 -2.658352756229e-08 -6.343719956868e-09 -9.140014132086e-04  9.140014132086e-04  2.530015156755e-07 -1.657492209169e-06
  9.986328520672e-01  2.218733280616e-05  2.420708533508e-09 -7.602165613139e-09 -7.685539247161e-04  7.685539247161e-04 -5.514904637922e-06  4.277697632637e-06
  9.987228912596e-01  1.853492876323e-05 -6.945748692846e-09 -3.894176190319e-08 -6.455838281499e-04  6.455838281499e-04  3.768778990671e-06  8.105938335594e-06
  9.988062908418e-01  1.547544970882e-05 -4.192756016572e-08 -2.289204620316e-08 -5.417909624050e-04  5.417909624050e-04  6.527354533360e-06 -2.088484589040e-06
  9.988835535273e-01  1.291533756436e-05 -1.933834916804e-08 -1.298345629758e-08 -4.543201308466e-04  4.543201308466e-04 -1.848600572451e-08  8.845183556823e-06
  9.989551456134e-01  1.077512277906e-05 -1.611125216918e-08 -2.927682990046e-08 -3.807096722169e-04  3.807096722169e-04  7.182611688530e-06  4.882032185146e-06
  9.990214991254e-01  8.987456598197e-06 -5.417330474138e-09 -3.168666435804e-08 -3.188442556107e-04  3.188442556107e-04  1.484585673013e-05  2.073503060071e-06
  9.990830139345e-01  7.495384315944e-06 -5.250901096918e-08  1.007940261404e-08 -2.669116959730e-04  2.669116959730e-04  2.546906597937e-06 -1.686332274068e-05
  9.991400598285e-01  6.250837236045e-06  1.131869171551e-08  2.979090470181e-08 -2.233639402924e-04  2.233639402924e-04 -1.878674646730e-05 -3.727978319378e-06
  9.991929785164e-01  5.213321961763e-06  2.692799600816e-08 -6.497411711179e-09 -1.868821539184e-04  1.868821539184e-04 -3.098225619326e-06  7.499098057116e-06
  9.992420855551e-01  4.348785825503e-06  2.839159586537e-09  2.485641729145e-08 -1.563455201014e-04  1.563455201014e-04  5.972986379736e-06 -1.014956493723e-05
  9.992876721892e-01  3.628638903915e-06  1.846014046270e-08 -2.544311087614e-08 -1.308036929813e-04  1.308036929813e-04 -1.388031545618e-05  1.622488017853e-05
  9.993300070985e-01  3.028913442197e-06 -3.501399931986e-08 -1.551491875645e-08 -1.094526831136e-04  1.094526831136e-04  4.027228332665e-06 -5.478907768982e-06
  9.993693380497e-01  2.529544629905e-06  9.453735742794e-09  1.861814776986e-08 -9.161363479780e-05  9.161363479780e-05 -1.285591322998e-05 -1.283263926302e-06
  9.994058934525e-01  2.113756312330e-06 -1.569012094952e-08 -3.938242848237e-08 -7.671440959224e-05  7.671440959224e-05  1.159222571575e-05  7.338941810136e-06
  9.994398838186e-01  1.767538270454e-06 -5.287979631567e-08  4.325568225526e-08 -6.427370399281e-05  6.427370399281e-05  1.056359182868e-06 -2.376627228986e-05
  9.994715031281e-01  1.479202743602e-06  1.324215392950e-07 -1.265882414409e-08 -5.388718852349e-05  5.388718852349e-05 -3.580445555605e-05  2.828542003536e-05
  9.995009301033e-01  1.239008478037e-06 -1.137572019507e-07  7.649483375443e-08 -4.521578221714e-05  4.521578221714e-05  3.957292095469e-05 -7.334738156335e-05
  9.995283293953e-01  1.038843758570e-06  1.678912619285e-10 -4.032917473751e-08 -3.797542022424e-05  3.797542022424e-05  1.410858673480e-05  1.953271471968e-05
  9.995538526863e-01  8.719585480647e-07  7.770981966294e-09  2.074258958331e-08 -3.192852318401e-05  3.192852318401e-05  1.168367852504e-06 -8.204712381072e-06
  9.995776397117e-01  7.327397612272e-07 -5.645548188773e-09 -2.756094649107e-08 -2.687650498965e-05  2.687650498965e-05 -4.490097987672e-07  1.804103766917e-05
  9.995998192071e-01  6.165222185794e-07 -1.774311158764e-08  9.202234365926e-09 -2.265359965420e-05  2.265359965420e-05 -3.065107027397e-06 -5.775825374989e-06
  9.996205097831e-01  5.194303093482e-07 -5.901203494127e-10 -2.578109998926e-08 -1.912153164956e-05  1.912153164956e-05  4.018747951414e-06  1.121264254535e-05
  9.996398207346e-01  4.382455275399e-07 -2.047373335794e-08  3.670861705695e-09 -1.616508154020e-05  1.616508154020e-05  1.116109450081e-05 -2.933633022421e-06
  9.996578527861e-01  3.702956642035e-07  1.801225792101e-08 -6.727076611427e-09 -1.368823565634e-05  1.368823565634e-05 -3.182234238178e-06  9.341124110953e-06
  9.996746987797e-01  3.133624222886e-07 -1.965965728373e-08 -2.082101222479e-08 -1.161110704760e-05  1.161110704760e-05  9.053812234534e-07  7.594090837957e-06
  9.996904443085e-01  2.656044697497e-07 -3.170753957587e-10 -3.000787529403e-08 -9.867185744766e-06  9.867185744766e-06  3.907652721045e-06  1.299880006363e-05
  9.997051682997e-01  2.254932135892e-07  1.077490579634e-08 -2.432871941037e-08 -8.401172336594e-06  8.401172336594e-06  3.425051740346e-06  1.376584978461e-05
  9.997189435504e-01  1.917595649230e-07  1.521928752665e-08  2.043042887292e-08 -7.167071949351e-06  7.167071949351e-06 -1.031411609132e-05 -5.325156573782e-07
  9.997318372210e-01  1.633496410969e-07 -1.969067825182e-08  5.689406690486e-10 -6.126613866612e-06  6.126613866612e-06  9.970704100864e-06 -5.335475283503e-06
  9.997439112881e-01  1.393879346693e-07 -2.045377883593e-08  2.669437780961e-09 -5.247972891483e-06  5.247972891483e-06  5.749752146514e-07 -4.440307850071e-06
  9.997552229610e-01  1.191467802407e-07 -3.176068861115e-08  7.177132611093e-09 -4.504703246127e-06  4.504703246127e-06  1.012299117522e-05  2.811096592738e-06
  9.997658250635e-01  1.020210783487e-07  7.444351525051e-09 -2.154979949372e-08 -3.874803529137e-06  3.874803529137e-06  3.067873103940e-06  9.811948698908e-06
  9.997757663851e-01  8.750750218947e-08  8.551224397763e-09  2.284451379171e-08 -3.339899092193e-06  3.339899092193e-06 -4.423255644759e-06 -9.684869141994e-07
  9.997850920031e-01  7.518675938419e-08  1.430004294764e-08 -2.158582247761e-08 -2.884768989709e-06  2.884768989709e-06 -7.687227197299e-06  1.355179138620e-05
  9.997938435785e-01  6.470950315962e-08 -3.366835349479e-08  3.240699365801e-08 -2.496698858956e-06  2.496698858956e-06  1.206353488705e-06 -1.937100353769e-05
  9.998020596268e-01  5.578436199806e-08  4.813965956771e-08 -3.716155149548e-08 -2.165089188259e-06  2.165089188259e-06 -6.011480227982e-06  2.504466240297e-05
  9.998097757674e-01  4.816800013431e-08 -7.230381160673e-08  4.593640246888e-08 -1.881084432396e-06  1.881084432396e-06  1.472868416132e-05 -3.584202044214e-05
  9.998170249522e-01  4.165701697723e-08  1.826518629959e-07 -3.224892799183e-08 -1.637316566677e-06  1.637316566677e-06 -6.278529157152e-05  4.293879680052e-05
  9.998238376746e-01  3.608127844992e-08  1.293708719872e-08  5.017750765642e-08 -1.427592163520e-06  1.427592163520e-06 -2.851042932699e-05 -7.517611535058e-05
  9.998302421628e-01  3.129808965242e-08  2.657376762218e-09 -3.106736600519e-08 -1.246742434215e-06  1.246742434215e-06  1.106860928338e-05  1.442797981761e-05
  9.998362645556e-01  2.718780965507e-08 -2.408021452156e-08 -4.652791634573e-09 -1.090436682490e-06  1.090436682490e-06  5.734220944692e-06 -5.298824936811e-06
  9.998419290647e-01  2.364984340649e-08 -8.630903732653e-09 -3.102254249587e-08 -9.550384196566e-07  9.550384196566e-07  5.963771908362e-06  1.647513452366e-05
  9.998472581235e-01  2.059957800810e-08 -1.079737730538e-08 -1.907393880631e-08 -8.374901525379e-07  8.374901525379e-07  2.024570622809e-07  1.742401534652e-05
  9.998522725234e-01  1.796566209528e-08  2.407122556585e-08 -7.950459758483e-10 -7.352109004808e-07  7.352109004808e-07 -9.890567615721e-06 -6.095480847317e-06
  9.998569915395e-01  1.568788920415e-08 -1.904642415865e-08  2.064066213498e-09 -6.460253742413e-07  6.460253742413e-07  1.234135384514e-05 -6.765684248436e-08
  9.998614330449e-01  1.371528148769e-08 -2.353450221359e-08 -3.794758924042e-09 -5.681057768497e-07  5.681057768497e-07  1.343610370703e-05  5.759250611832e-06
  9.998656136171e-01  1.200471747760e-08  1.912982125247e-08 -6.539559791875e-09 -4.998830765884e-07  4.998830765884e-07 -1.241005864540e-05  8.020379888512e-06
  9.998695486346e-01  1.051951593690e-08 -1.857136097567e-08  2.820995723584e-08 -4.400588133930e-07  4.400588133930e-07  8.605403534412e-06 -1.178746847624e-05
  9.998732523660e-01  9.228566427587e-09  9.112356345645e-09 -1.667098948659e-08 -3.874993928297e-07  3.874993928297e-07  6.553623436499e-06  5.089427498344e-06
  9.998767380520e-01  8.105305098889e-09  2.489913287905e-08 -9.151141724148e-09 -3.412442884934e-07  3.412442884934e-07 -1.916595476878e-05  4.116949256509e-06
  9.998800179806e-01  7.127062335991e-09 -2.011872894623e-08  1.551564005896e-08 -3.004863391518e-07  3.004863391518e-07  1.795629985680e-06 -1.016597955372e-05
  9.998831035556e-01  6.274475882777e-09  2.394293133420e-10 -1.862456892628e-08 -2.645215368022e-07  2.645215368022e-07  7.192490748216e-06  1.622962698743e-05
  9.998860053609e-01  5.530921379750e-09  6.516736499340e-09  3.212759899315e-08 -2.327542342688e-07  2.327542342688e-07 -4.416608672430e-06 -2.028344266031e-05
  9.998887332181e-01  4.882150464251e-09  1.524537231432e-08  1.627295689571e-08 -2.046644271801e-07  2.046644271801e-07  3.019916399108e-06 -7.711468746528e-06
  9.998912962403e-01  4.315891445788e-09  2.630164389339e-08  9.127624135404e-09 -1.798038364360e-07  1.798038364360e-07 -1.650652376069e-05 -1.146648426450e-05
  9.998937028812e-01  3.821559123005e-09  2.872117495019e-08 -5.669362753703e-09 -1.577946476899e-07  1.577946476899e-07 -1.512866050825e-05 -4.599318539313e-06
  9.998959609805e-01  3.390014908728e-09  1.528788623671e-08  1.595944956957e-08 -1.382996380697e-07  1.382996380697e-07 -1.326537050696e-05 -1.175957525924e-05
  9.998980778051e-01  3.013359021256e-09  2.709486436644e-08 -2.027965147152e-08 -1.210331197700e-07  1.210331197700e-07 -1.831488027749e-05  4.284976379969e-06
  9.999000600871e-01  2.684748750477e-09  3.260544482628e-08 -2.254958342341e-08 -1.057325536960e-07  1.057325536960e-07 -2.000798458261e-05 -1.280749372331e-07
  9.999019140592e-01  2.398216745623e-09  3.093082429528e-08  1.221080978039e-08 -9.218984204646e-08  9.218984204646e-08 -9.484023716200e-06 -1.670595555729e-05
  9.999036454863e-01  2.148601931251e-09  1.519424791089e-08  3.665984765298e-08 -8.020391693885e-08  8.020391693885e-08 -4.618680553466e-06 -2.427296859872e-05
  9.999052596950e-01  1.931383163727e-09 -1.528291426435e-08 -3.215737489717e-08 -6.960733751971e-08  6.960733751971e-08  1.963474310700e-05  1.289963663468e-05
  9.999067616007e-01  1.742623512429e-09  1.666452779553e-08 -2.514971768818e-08 -6.025241714907e-08  6.025241714907e-08 -1.592215156209e-05  1.513220386187e-05
  9.999081557317e-01  1.578883645870e-09  4.111540409777e-08  1.653600096816e-08 -5.200342296057e-08  5.200342296057e-08 -2.664244141783e-05 -3.383807970915e-06
  9.999094462524e-01  1.437155980638e-09 -3.178334586297e-08  4.190321454162e-09 -4.474467961692e-08  4.474467961692e-08  2.425013989231e-05 -8.841884115633e-06
  9.999106369830e-01  1.314802944367e-09  2.945676280771e-08 -3.440212546010e-08 -3.837390091323e-08  3.837390091323e-08 -2.914536924031e-06  2.145353287237e-05
  9.999117314188e-01  1.209513527605e-09 -8.443243673574e-09  4.364706599835e-08 -3.279743287857e-08  3.279743287857e-08  9.114355521892e-07 -2.828695924922e-05
  9.999127327471e-01  1.119261202093e-09  4.772960064239e-08  9.586164033779e-10 -2.793420385999e-08  2.793420385999e-08 -6.993055848827e-06  1.024082998637e-05
  9.999136438618e-01  1.042268000659e-09  3.727641901783e-09  3.700770692520e-08 -2.370810885283e-08  2.370810885283e-08 -1.073411614560e-05 -1.861621124664e-05
  9.999144673785e-01  9.769708998483e-10  1.764634775525e-08 -3.587780640347e-08 -2.005350782833e-08  2.005350782833e-08 -8.362581047430e-06  2.625258109819e-05
  9.999152056456e-01  9.220058549455e-10 -4.668856889337e-08  1.005867659122e-08 -1.691113281619e-08  1.691113281619e-08  2.146590603492e-05 -1.689606792941e-05
  9.999158607565e-01  8.761702776384e-10  1.983696827649e-08  4.838163042405e-08 -1.422781934476e-08  1.422781934476e-08 -1.998033977465e-05 -8.812479076151e-06
  9.999164345588e-01  8.384205901120e-10 -1.049729423080e-08 -2.766513738703e-08 -1.195208815140e-08  1.195208815140e-08  1.179687592074e-05  2.492539273221e-05
  9.999169286632e-01  8.078470136633e-10 -1.694096248510e-08  3.237896279362e-08 -1.003890259345e-08  1.003890259345e-08  7.884121318059e-06 -1.893594508868e-05
  9.999173444507e-01  7.836619830388e-10  3.602345819806e-08  2.927622536170e-08 -8.447428409628e-09  8.447428409628e-09 -2.151577303499e-05 -1.626416982300e-06
  9.999176830794e-01  7.651887148099e-10  3.760784240130e-08 -5.587631853798e-08 -7.138577563405e-09  7.138577563405e-09 -4.411285231532e-06  2.963250599042e-05
  9.999179454898e-01  7.518473568457e-10  4.781706288637e-09 -5.913620553147e-08 -6.077266108235e-09  6.077266108235e-09  1.495024949045e-05  2.954082050827e-06
  9.999181324089e-01  7.431571063594e-10 -5.573345681266e-09 -6.620347141628e-08 -5.228711022117e-09  5.228711022117e-09  1.167583896046e-05  4.870260059046e-06
  9.999177956449e-01  7.590333470469e-10  2.987868614806e-08 -5.141561632719e-08 -6.616423761763e-09  6.616423761763e-09  6.990574489339e-06  1.310351384105e-05
  9.999179454891e-01  7.525769638709e-10  2.543619243962e-08  6.026846572758e-09 -5.826323973325e-09  5.826323973325e-09  1.836163057736e-06  3.396990622100e-06
  9.999180203068e-01  7.505180255924e-10 -2.142146621605e-08 -2.909033278346e-08 -5.228024050961e-09  5.228024050961e-09  1.437089571450e-05 -7.044399223923e-06
  9.999180203048e-01  7.525307979917e-10 -6.045963093755e-09  2.543999277090e-08 -4.797222548313e-09  4.797222548313e-09 -4.485637609757e-06 -1.141585973734e-05
  9.999179454833e-01  7.583744621853e-10  2.958714914270e-08  5.316498439268e-09 -4.498752832299e-09  4.498752832299e-09 -1.307952530155e-06  2.431644088385e-06
  9.999177956361e-01  7.678782315934e-10  2.450333572121e-08  1.829038641774e-08 -4.306200118073e-09  4.306200118073e-09 -1.712257445196e-06  2.046071267783e-06
  9.999175703493e-01  7.809533985387e-10  1.930430842672e-08  2.450299211993e-08 -4.192568860473e-09  4.192568860473e-09  2.012879603620e-06 -1.481863270323e-05
  9.999172689998e-01  7.975838775983e-10 -2.637553945154e-08 -1.603845886999e-08 -4.128972802399e-09  4.128972802399e-09  2.136615258797e-05 -3.373168214615e-06
  9.999168907524e-01  8.178370391252e-10  4.781510546029e-08  1.237287739301e-08 -4.089829315162e-09  4.089829315162e-09 -2.258613764388e-06  5.385220146967e-07
  9.999164345554e-01  8.418690413012e-10  6.449513915129e-11  4.492958559236e-08 -4.044080517480e-09  4.044080517480e-09  6.408486779813e-06 -3.567050546374e-06
  9.999158991365e-01  8.699089117480e-10 -4.108408072677e-08  8.530037236450e-09 -3.963492032467e-09  3.963492032467e-09 -6.916476215780e-07 -6.180812449257e-06
  9.999152829965e-01  9.023043529289e-10  2.058009905221e-08 -3.097271410894e-08 -3.818737774309e-09  3.818737774309e-09 -8.827268696076e-07  1.395263800547e-06
  9.999145844024e-01  9.394789464704e-10  3.439087349755e-08  1.343180882932e-08 -3.577276603326e-09  3.577276603326e-09 -1.882668644467e-05 -8.653049679757e-06
  9.999138013791e-01  9.820096571202e-10 -1.244697262703e-08 -2.852844217355e-08 -3.199231767498e-09  3.199231767498e-09  6.833653530501e-06  9.378826603437e-07
  9.999129317008e-01  1.030555777267e-09  1.738674064088e-08  3.270473697182e-08 -2.655002973419e-09  2.655002973419e-09  1.523273029844e-06 -1.747889550997e-06
  9.999119728795e-01  1.085954687868e-09 -1.139771315622e-08 -3.218820833309e-08 -1.899765366271e-09  1.899765366271e-09 -2.519170197386e-06  5.958991820645e-07
  9.999109221543e-01  1.149210166253e-09 -2.182398938016e-08  1.136396678718e-08 -8.911398529308e-10  8.911398529308e-10  6.923386838478e-07  4.924107721729e-07
  9.999097764774e-01  1.221489235469e-09  2.859400127757e-08  1.458094203131e-08  4.201298685508e-10 -4.201298685508e-10 -6.158694714473e-06 -1.067248173528e-05
  9.999085324998e-01  1.304192412282e-09  2.428242214531e-08 -3.597398429503e-09  2.088487884004e-09 -2.088487884004e-09 -1.457735961517e-05  9.538858051560e-06
  9.999071865552e-01  1.398957810850e-09 -8.670938602252e-09  2.684037668406e-08  4.173182170041e-09 -4.173182170041e-09  1.325972901607e-05 -2.695052350831e-06
  9.999057346420e-01  1.507720868339e-09 -5.111381632003e-09 -2.378453662486e-08  6.745260935449e-09 -6.745260935449e-09  9.878402421048e-06  2.240591376277e-06
  9.999041724038e-01  1.632737105772e-09 -1.895717958888e-08 -1.207214318286e-08  9.874978285449e-09 -9.874978285449e-09  9.206718245672e-06 -4.760098536381e-06
  9.999024951076e-01  1.776661447619e-09  2.908321586497e-08  9.523892957523e-09  1.365589052750e-08 -1.365589052750e-08 -6.551027455621e-06  3.968880154497e-06
  9.999006976206e-01  1.942587328619e-09  2.742202796023e-08 -7.804422651848e-09  1.818474594683e-08 -1.818474594683e-08 -1.084351509286e-05  8.083613147291e-06
  9.998987743842e-01  2.134141717882e-09  1.742265250014e-08  2.137281061064e-08  2.357038052807e-08 -2.357038052807e-08 -5.724720496468e-06 -1.602160039144e-05
  9.998967193857e-01  2.355576494759e-09  1.645816192496e-08 -6.574972931274e-09  2.994581790759e-08 -2.994581790759e-08 -9.514472678701e-06 -9.245676491006e-06
  9.998945261277e-01  2.611851890775e-09  2.089187727602e-08  1.499629225998e-08  3.745775626783e-08 -3.745775626783e-08 -1.498096295127e-05 -2.060244194386e-06
  9.998921875944e-01  2.908803316568e-09 -6.818358268296e-09  2.846478393145e-08  4.627890916321e-08 -4.627890916321e-08  1.270544318445e-06 -1.557879072888e-05
  9.998896962153e-01  3.253258156428e-09  3.068453629616e-08  1.394024277528e-08  5.660181427814e-08 -5.660181427814e-08 -2.635709300419e-06 -1.103884157550e-05
  9.998870438248e-01  3.653246526835e-09 -4.840864410028e-08 -1.832698404313e-09  6.865917950443e-08 -6.865917950443e-08  9.700294247592e-06  1.277848258686e-05
  9.998842216195e-01  4.118198062875e-09  4.826744960332e-08  5.087732168012e-08  8.271560960949e-08 -8.271560960949e-08  7.461969243532e-06 -2.491675779634e-05
  9.998812201102e-01  4.659211076307e-09 -2.149368754926e-08 -6.049485039504e-08  9.908194708398e-08 -9.908194708398e-08 -1.689484435551e-05  1.863430003930e-05
  9.998780290709e-01  5.289379837977e-09 -2.896244487694e-08  2.442273494447e-08  1.181200846247e-07 -1.181200846247e-07  1.699368242940e-05  6.268505852235e-06
  9.998746374828e-01  6.024125031517e-09  3.006003850768e-08 -1.364005179821e-08  1.402548315992e-07 -1.402548315992e-07 -1.594080857470e-05 -7.590909051383e-06
  9.998710334729e-01  6.881685889852e-09 -7.491009513538e-10  3.121855472689e-08  1.659854958016e-07 -1.659854958016e-07  1.301780437514e-05 -7.890751152850e-06
  9.998672042481e-01  7.883612699236e-09 -8.781340244596e-09 -2.862571762734e-08  1.958954216904e-07 -1.958954216904e-07 -7.934881064647e-06  7.867018925954e-06
  9.998631360225e-01  9.055463104613e-09  3.426683268778e-09 -1.800770156985e-08  2.306791558569e-07 -2.306791558569e-07 -6.791353437918e-06  1.581318047997e-05
  9.998588139391e-01  1.042752326036e-08 -1.333145861350e-08  3.338813325694e-08  2.711493467818e-07 -2.711493467818e-07  1.138944081654e-05 -1.805503915627e-05
  9.998542219841e-01  1.203576684148e-08  1.866887473644e-08 -1.948496973921e-08  3.182673675673e-07 -3.182673675673e-07 -5.676458437989e-06  2.483061256232e-06
  9.998493428932e-01  1.392299752157e-08 -2.088257667922e-08 -1.040005100275e-08  3.731934207896e-07 -3.731934207896e-07 -3.400140528344e-07  7.132130654638e-06
  9.998441580509e-01  1.614013817135e-08 -6.773391255397e-09 -2.196685319812e-08  4.372830298135e-07 -4.372830298135e-07  1.090969441773e-05  1.300647762055e-05
  9.998386473791e-01  1.874791200348e-08 -1.213898110036e-08  4.675174285178e-10  5.121575460681e-07 -5.121575460681e-07 -6.522495539804e-06  1.602698040774e-06
  9.998327892171e-01  2.181881093340e-08 -1.745501607815e-08 -1.213652153710e-08  5.997519607639e-07 -5.997519607639e-07  4.354600258228e-06  1.333757867805e-05
  9.998265601905e-01  2.543941303910e-08  2.795651094572e-08  8.737703536698e-09  7.023730308153e-07 -7.023730308153e-07 -2.362920849796e-06 -1.026920164748e-05
  9.998199350678e-01  2.971330933862e-08 -4.127367773487e-08 -1.894913090985e-07  8.227683591937e-07 -8.227683591937e-07  7.477963924143e-06  8.613687873848e-05
  9.998128866054e-01  3.476452539508e-08 -3.924252208963e-08  8.069621606100e-08  9.642713206191e-07 -9.642713206191e-07  3.561955103924e-05  3.096348134630e-05
  9.998053853773e-01  4.074176774543e-08  3.278317722760e-08 -5.726497969325e-08  1.130820029784e-06 -1.130820029784e-06 -3.466513066209e-05  5.256862702858e-06
  9.997973995905e-01  4.782343871311e-08 -1.553954888061e-08  2.666201864541e-08  1.327197578406e-06 -1.327197578406e-06  8.243631464628e-06  8.760284412508e-06
  9.997888948835e-01  5.622372922333e-08  3.433356688222e-09 -3.132058739173e-08  1.559101289079e-06 -1.559101289079e-06  5.684408375317e-06  3.942374921824e-06
  9.997798341069e-01  6.620006059786e-08 -2.217309709756e-08  1.679026563282e-08  1.833403147296e-06 -1.833403147296e-06  1.675912434092e-05 -4.861310302166e-06
  9.997701770837e-01  7.806204014943e-08  1.863840456797e-08  2.024464232086e-08  2.158363174507e-06 -2.158363174507e-06 -1.568433863967e-05 -6.106773680467e-06
  9.997598803490e-01  9.218228653906e-08  2.084140400170e-08  6.232594341098e-09  2.543941451249e-06 -2.543941451249e-06 -5.426890636267e-06  5.033224938555e-06
  9.997488968657e-01  1.090094144216e-07 -6.658538310453e-09 -2.155588835732e-08  3.002127908064e-06 -3.002127908064e-06 -8.842393420330e-07  2.588780453455e-06
  9.997371757145e-01  1.290839985958e-07  9.390862991115e-09  7.260531686797e-09  3.547363831829e-06 -3.547363831829e-06  6.825861636991e-06 -4.384651895701e-06
  9.997246617573e-01  1.530575108006e-07 -2.477689189789e-08  1.194058150843e-08  4.197077790377e-06 -4.197077790377e-06  1.346205283438e-05 -9.920343343952e-06
  9.997112952688e-01  1.817155151450e-07  6.077168031186e-09 -2.293112502051e-08  4.972257994100e-06 -4.972257994100e-06 -1.143161250864e-05  4.029832237704e-06
  9.996970115373e-01  2.160054740773e-07 -2.378243698462e-08 -1.884137142871e-08  5.898247873358e-06 -5.898247873358e-06 -2.372462007605e-06  1.707483477750e-05
  9.996817404281e-01  2.570702632700e-07  3.080169318007e-08 -2.099301877848e-09  7.005568871869e-06 -7.005568871869e-06 -1.820967648322e-05  1.279487458458e-05
  9.996654059098e-01  3.062887529680e-07 -2.755463915121e-08  9.070770860040e-09  8.331053032304e-06 -8.331053032304e-06  5.552847109783e-06  7.044337940725e-06
  9.996479255381e-01  3.653245446043e-07  1.562366798721e-08 -1.738864537921e-08  9.919090001937e-06 -9.919090001937e-06 -1.031218475935e-05  4.133889190084e-06
  9.996292098950e-01  4.361845585267e-07  9.965980978987e-09 -1.634973202975e-08  1.182315974083e-05 -1.182315974083e-05  2.008565794661e-06  1.099638092789e-05
  9.996091619785e-01  5.212897068642e-07  1.875788338858e-08 -1.028237510083e-08  1.410765550264e-05 -1.410765550264e-05 -2.025406560831e-06  6.271304508216e-06
  9.995876765408e-01  6.235596365412e-07 -2.159373536738e-08 -3.417018955807e-09  1.685015807360e-05 -1.685015807360e-05  1.010243415849e-05  8.057262885889e-06
  9.995646393691e-01  7.465141206221e-07  2.595564216538e-08  1.332232675583e-08  2.014390975598e-05 -2.014390975598e-05 -7.514234155910e-06 -1.487833444533e-05
  9.995399265064e-01  8.943950277977e-07 -3.306283911367e-08  1.058348921847e-08  2.410104017970e-05 -2.410104017970e-05  4.497369317244e-06  4.654954332129e-06
  9.995134034069e-01  1.072311712977e-06  4.316206199328e-08  1.146184765783e-08  2.885617446128e-05 -2.885617446128e-05 -1.057867268025e-05 -1.635426114206e-05
  9.994849240218e-01  1.286415047139e-06  2.671307235828e-08 -1.493357694796e-07  3.457085233259e-05 -3.457085233259e-05 -5.972089239437e-05  5.373650884900e-05
  9.994543298127e-01  1.544104533917e-06  5.483520476402e-09  7.421349547869e-08  4.143861049732e-05 -4.143861049732e-05  3.254540658689e-05 -1.776215823424e-06
  9.994214486852e-01  1.854274961539e-06 -2.592079089033e-08 -4.654719888110e-08  4.969109659054e-05 -4.969109659054e-05 -1.253909068168e-05  1.437337673862e-05
  9.993860938408e-01  2.227609524600e-06  2.394881459462e-08  7.480045968129e-09  5.960517066001e-05 -5.960517066001e-05 -2.819666449392e-06 -1.420302558309e-05
  9.993480625424e-01  2.676926997684e-06 -2.709879255611e-08  1.990902081316e-08  7.151122450386e-05 -7.151122450386e-05  6.479071511688e-06  1.194159160958e-06
  9.993071347897e-01  3.217592345025e-06 -1.739690990513e-08 -3.344920156047e-08  8.580292646532e-05 -8.580292646532e-05 -1.665955164859e-06  1.876576407265e-06
  9.992630719007e-01  3.868001141171e-06 -2.204623562621e-08  2.709600477561e-08  1.029484600767e-04 -1.029484600767e-04  1.641652012498e-05 -9.647781131582e-06
  9.992156149985e-01  4.650149633024e-06  2.417289639814e-08  1.440106490222e-08  1.235036098557e-04 -1.235036098557e-04 -1.657326021814e-05 -1.512789057715e-05
  9.991644834008e-01  5.590303481053e-06 -3.741131520858e-08  1.972901976699e-08  1.481268059193e-04 -1.481268059193e-04  8.177608207082e-06  4.380946346449e-06
  9.991093729124e-01  6.719780311957e-06 -4.299995908378e-08 -2.995079302921e-08  1.775963957833e-04 -1.775963957833e-04  6.544396556137e-06 -4.525988451721e-06
  9.990499540236e-01  8.075861939539e-06  3.996499774778e-08 -9.202928407317e-09  2.128302545286e-04 -2.128302545286e-04 -1.703666710831e-05 -1.386041861135e-05
  9.989858700176e-01  9.702854510400e-06 -1.721696331623e-08  2.939869956717e-08  2.549080302294e-04 -2.549080302294e-04  1.366421836766e-05  1.443660993691e-06
  9.989167349942e-01  1.165331621352e-05 -6.900831275881e-09 -6.877705953694e-09  3.050964457637e-04 -3.050964457637e-04 -2.159014136068e-06  1.425860990926e-07
  9.988421318207e-01  1.398947217985e-05  6.113039612579e-09  7.099631175988e-09  3.648771184421e-04 -3.648771184421e-04  4.720292862905e-07 -7.263380045992e-06
  9.987616100248e-01  1.678483908015e-05 -1.396957230814e-08  2.948236648126e-09  4.359777190649e-04 -4.359777190649e-04  8.691985391556e-07 -7.101776009215e-07
  9.986746836483e-01  2.012608142817e-05 -6.404886679512e-10 -2.662045430329e-08  5.204062015606e-04 -5.204062015606e-04 -7.680588770726e-06  2.511439736509e-06
  9.985808290910e-01  2.411512022165e-05  2.971099128199e-09  1.639155645117e-08  6.204875797026e-04 -6.204875797026e-04  3.887227501752e-06 -9.176469545042e-06
  9.984794829748e-01  2.887151718210e-05 -1.642956637502e-08 -4.738592520056e-09  7.389039650736e-04 -7.389039650736e-04 -1.316621812681e-06  3.415238978938e-06
  9.983700400737e-01  3.453515011742e-05 -1.907706867076e-08  2.673747786307e-09  8.787359867097e-04 -8.787359867097e-04  1.985764784262e-06 -4.947957658296e-06
  9.982518513618e-01  4.126919698536e-05 -5.380482392758e-09 -3.128822837916e-08  1.043506314878e-03 -1.043506314878e-03 -1.080630303042e-05  2.576222791147e-06
  9.981242222459e-01  4.926343471160e-05 -2.429689420414e-08 -4.665300327597e-09  1.237222889790e-03 -1.237222889790e-03  4.326624079184e-06  4.158139000771e-06
  9.979864110599e-01  5.873785694308e-05 -8.663550057188e-09 -3.152556669540e-08  1.464421515185e-03 -1.464421515185e-03 -1.215543290380e-05  6.016185134332e-06
  9.978376279213e-01  6.994659624215e-05 -2.389420851086e-10 -1.955615424966e-08  1.730204698467e-03 -1.730204698467e-03 -8.031779313843e-06  9.762324651399e-07
  9.976770340590e-01  8.318212994177e-05 -6.314612317704e-09 -2.051482248055e-08  2.040275592580e-03 -2.040275592580e-03 -1.223233998863e-05  1.776904928829e-06
  9.975037417530e-01  9.877972206520e-05  1.313146356426e-08 -1.750586263360e-08  2.400962036551e-03 -2.400962036551e-03 -2.094800303504e-05 -4.060394765722e-06
  9.973168150398e-01  1.171220367293e-04  2.283418374706e-08 -5.710899111565e-09  2.819228742647e-03 -2.819228742647e-03 -2.476725500700e-05 -1.218082331403e-05
  9.971152713699e-01  1.386438259269e-04  3.016286788581e-08  1.060423051016e-08  3.302671006717e-03 -3.302671006717e-03 -3.109193449118e-05 -2.281695652928e-05
  9.968980844264e-01  1.638365609342e-04  4.636492452238e-08  2.955227767963e-08  3.859485633592e-03 -3.859485633592e-03 -3.850040879819e-05 -3.828959084669e-05
  9.966641883426e-01  1.932528375435e-04  5.978475240257e-08  5.562196757661e-08  4.498411860012e-03 -4.498411860012e-03 -4.538955825852e-05 -5.829385353865e-05
  9.964124835910e-01  2.275103332043e-04  7.946575842336e-08  9.046590436132e-08  5.228634030603e-03 -5.228634030603e-03 -5.439529667710e-05 -8.196998635975e-05
  9.961418448318e-01  2.672950514697e-04  1.131622457610e-07  1.220922738541e-07  6.059640146035e-03 -6.059640146035e-03 -7.084130799099e-05 -1.078424264194e-04
  9.958511310525e-01  3.133635167039e-04  1.649594164195e-07  1.561410799895e-07  7.001023650561e-03 -7.001023650561e-03 -9.691471689106e-05 -1.373988304769e-04
  9.955391983353e-01  3.665435349924e-04  2.528722085618e-07  1.830881696644e-07  8.062222188617e-03 -8.062222188617e-03 -1.434160251215e-04 -1.667958063975e-04
  9.952049156191e-01  4.277330611909e-04  3.850249883886e-07  1.740387915930e-07  9.252182865540e-03 -9.252182865540e-03 -2.220914238975e-04 -1.856856437038e-04
  9.948471838175e-01  4.978966580111e-04  5.797484251414e-07  8.844678204885e-08  1.057894417567e-02 -1.057894417567e-02 -3.453798483749e-04 -1.685470054585e-04
  9.944649586519e-01  5.780589743342e-04  7.922740052514e-07 -1.538616362826e-07  1.204912939578e-02 -1.204912939578e-02 -5.028307309203e-04 -6.925340530433e-05
  9.940572775263e-01  6.692946287698e-04  9.108779282285e-07 -6.396179747546e-07  1.366734591886e-02 -1.366734591886e-02 -6.499938393493e-04  1.774674247063e-04
  9.936232907253e-01  7.727138533198e-04  6.715403056626e-07 -1.374914201930e-06  1.543548715779e-02 -1.543548715779e-02 -6.470969477873e-04  6.185472882567e-04
  9.931622971394e-01  8.894432535104e-04 -3.054769315309e-07 -2.009331171308e-06  1.735194367695e-02 -1.735194367695e-02 -2.400919008046e-04  1.142094439823e-03
  9.926737845719e-01  1.020601111320e-03 -1.946733085004e-06 -1.661146666224e-06  1.941073751521e-02 -1.941073751521e-02  7.079572496443e-04  1.285443778931e-03
  9.921574745369e-01  1.167266732968e-03 -2.993725794905e-06  3.858747518165e-07  2.160059567178e-02 -2.160059567178e-02  1.709965543744e-03  4.252803644943e-04
  9.916133711958e-01  1.330443549090e-03 -1.583389669295e-06  3.045563191909e-06  2.390400069341e-02 -2.390400069341e-02  1.579179652454e-03 -1.299386937935e-03
  9.910418139384e-01  1.511015775484e-03  2.314985534424e-06  3.203958125311e-06  2.629623894784e-02 -2.629623894784e-02 -3.906185456904e-04 -2.321090561309e-03
  9.904435326807e-01  1.709698865439e-03  4.563798228033e-06 -1.361156534210e-06  2.874452711290e-02 -2.874452711290e-02 -2.661465043563e-03 -6.106835845236e-04
  9.898197046244e-01  1.926984333729e-03 -3.684242046371e-07 -5.833702605117e-06  3.120727953287e-02 -3.120727953287e-02 -1.465252805207e-03  2.836696450989e-03
  9.891720107168e-01  2.163080099749e-03 -6.938872121865e-06 -1.852906387977e-07  3.363359451836e-02 -3.363359451836e-02  3.121788443101e-03  2.039463677964e-03
  9.885026896070e-01  2.417848048609e-03  6.292733964851e-07  8.008774548356e-06  3.596306273579e-02 -3.596306273579e-02  2.158243125140e-03 -3.744003763525e-03
  9.878145864313e-01  2.690741125170e-03  8.977296360297e-06 -3.458856877423e-06  3.812601275660e-02 -3.812601275660e-02 -4.744684191816e-03 -1.479095788403e-03
  9.871111934612e-01  2.980742779468e-03 -8.199381315970e-06 -8.153066630541e-06  4.004425333384e-02 -4.004425333384e-02  5.130863378085e-04  5.647438086371e-03
  9.863966792097e-01  3.286312258232e-03 -2.153605260858e-06  1.309148831799e-05  4.163237049578e-02 -4.163237049578e-02  5.037168414369e-03 -3.949600902594e-03
  9.856759020040e-01  3.605340097372e-03  1.208789032207e-05 -9.871902130111e-06  4.279980614158e-02 -4.279980614158e-02 -7.049141149274e-03 -9.653349959570e-04
  9.849544043102e-01  3.935118173756e-03 -1.760827477149e-05  2.343865645098e-06  4.345374289894e-02 -4.345374289894e-02  5.710740030384e-03  5.124870918667e-03
  9.842383834199e-01  4.272329621505e-03  1.886773494104e-05  2.991789927118e-06  4.350256413628e-02 -4.350256413628e-02 -3.488016101293e-03 -7.077395402267e-03
  9.835346344564e-01  4.613063809602e-03 -1.951881482826e-05 -5.120118081598e-06  4.286026950147e-02 -4.286026950147e-02  2.249024175250e-03  7.353611521952e-03
  9.828504657545e-01  4.952857653357e-03  1.969149374927e-05  1.843785071469e-06  4.145074846246e-02 -4.145074846246e-02 -2.487290853397e-03 -6.622110101395e-03
  9.821935836578e-01  5.286767635946e-03 -1.859658694286e-05  5.026416579498e-06  3.921278423578e-02 -3.921278423578e-02  3.761862315248e-03  4.923196519914e-03
  9.815719495664e-01  5.609471115760e-03  1.111743636067e-05 -1.435048662183e-05  3.610475329574e-02 -3.610475329574e-02 -4.785702070602e-03 -1.971599724458e-03
  9.809936077994e-01  5.915399641935e-03  3.187759814108e-06  1.615399402885e-05  3.210953415045e-02 -3.210953415045e-02  3.849475295678e-03 -1.520803287181e-03
  9.804664906227e-01  6.198898991699e-03 -1.502143400010e-05 -3.816413787462e-06  2.723823300112e-02 -2.723823300112e-02 -5.856108382701e-04  3.095621354581e-03
  9.799982058424e-01  6.454411286871e-03  5.209272594986e-06 -1.292993407800e-05  2.153305945715e-02 -2.153305945715e-02 -1.944337281973e-03 -1.123330625234e-03
  9.795958155376e-01  6.676671012877e-03  1.148690993640e-05  3.159109359706e-06  1.506847119432e-02 -1.506847119432e-02  9.211036179674e-04 -1.158987690988e-03
  9.792656170896e-01  6.860903818640e-03  1.015639192837e-06  1.010709509041e-05  7.950533368012e-03 -7.950533368012e-03  6.950783445562e-04  6.167768224577e-04
  9.790129368623e-01  7.003017450795e-03 -6.244098163882e-06  5.985438735315e-06  3.144483732803e-04 -3.144483732803e-04 -4.775930981229e-04  5.118005368557e-04
  9.788419478742e-01  7.099772951963e-03 -7.064774719342e-06  1.177540589997e-06 -7.679861481070e-03  7.679861481070e-03 -6.879524804704e-04 -2.869255729383e-04
  9.787555221647e-01  7.148924761064e-03 -5.635163440843e-06 -7.736081062382e-07 -1.585389538604e-02  1.585389538604e-02 -4.073658191623e-04 -7.216564239096e-04
  9.787551267599e-01  7.149320165816e-03 -4.269557292216e-06 -6.612051756235e-07 -2.401806624677e-02  2.401806624677e-02 -2.334957671140e-04 -8.066580802380e-04
  9.788407697427e-01  7.100951083405e-03 -3.097579000358e-06  3.203783083006e-07 -3.198008871926e-02  3.198008871926e-02 -3.034064526528e-04 -7.144757938662e-04
  9.790109998755e-01  7.004954437646e-03 -1.662315073298e-06  1.244424048366e-06 -3.955365155677e-02  3.955365155677e-02 -4.945654572026e-04 -4.475601939742e-04
  9.792629598623e-01  6.863561045924e-03  5.247472697403e-09  1.263202095834e-06 -4.656676604392e-02  4.656676604392e-02 -5.491981908795e-04 -6.184397519619e-06
  9.795924898494e-01  6.679996701153e-03  9.823324072776e-07  7.414825315107e-08 -5.286917192473e-02  5.286917192473e-02 -2.491525694878e-04  3.786042164981e-04
  9.799942746757e-01  6.458342453604e-03  2.581818112864e-07 -1.185425653296e-06 -5.833829926091e-02  5.833829926091e-02  2.564169169409e-04  3.042252796811e-04
  9.804620258900e-01  6.203363724389e-03 -1.023228442998e-06 -5.167894582406e-07 -6.288341790070e-02  6.288341790070e-02  2.841127039740e-04 -2.491626845273e-04
  9.809886879067e-01  5.920319534638e-03 -9.127161870396e-08  5.348571103695e-07 -6.644778575462e-02  6.644778575462e-02 -3.030113107154e-04 -1.801911794089e-04
  9.815666569895e-01  5.614763692638e-03  3.307807758935e-07 -5.735546869444e-07 -6.900879684029e-02  6.900879684029e-02  1.245377800811e-05  2.854011819873e-04
  9.821880020068e-01  5.292349286950e-03 -3.855047783281e-07 -3.640840797881e-07 -7.057629578353e-02  7.057629578353e-02  1.045970410113e-04 -1.276541423046e-04
  9.828446768468e-01  4.958646561078e-03 -4.403111785176e-07 -5.169151089853e-08 -7.118933567326e-02  7.118933567326e-02  3.155382313303e-05 -3.942262359738e-05
  9.835287160830e-01  4.618982182993e-03  6.473774834317e-07 -1.552013174154e-07 -7.091178815695e-02  7.091178815695e-02 -2.757960636957e-04  1.035986091498e-04
  9.842324073943e-01  4.278305647142e-03 -1.253705807295e-06 -3.264475659331e-07 -6.982719471906e-02  6.982719471906e-02  4.925884544874e-04 -1.825596672089e-04
  9.849484363978e-01  3.941086086086e-03  1.142649075524e-06 -3.418209911946e-07 -6.803328847806e-02  6.803328847806e-02 -5.531485401659e-04  3.645591938010e-04
  9.856700015901e-01  3.611240511292e-03 -1.109600069545e-06  5.449034249984e-07 -6.563654781419e-02  6.563654781419e-02  3.437651699462e-04 -6.059405212073e-04
  9.863908992514e-01  3.292092216509e-03  1.090593029339e-07 -1.226115775603e-06 -6.274714904530e-02  6.274714904530e-02  1.123326360599e-04  6.333013855291e-04
  9.871055794432e-01  2.986356797487e-03  5.565708247426e-07  5.265230938743e-07 -5.947449991103e-02  5.947449991103e-02 -5.180615108076e-04 -2.655146498257e-04
  9.878091755971e-01  2.696151959348e-03 -8.989872732081e-07  1.571247911697e-07 -5.592350919612e-02  5.592350919612e-02  4.206850531366e-04 -3.167603731261e-04
  9.884975108911e-01  2.423026764485e-03 -1.678198463119e-07 -8.950932245179e-07 -5.219167997496e-02  5.219167997496e-02  1.626495186422e-04  4.476701955012e-04
  9.891670851212e-01  2.168005695349e-03  5.724940949340e-07 -1.141980392963e-07 -4.836700200806e-02  4.836700200806e-02 -4.179219272977e-04  8.686196114785e-05
  9.898150460013e-01  1.931642956788e-03 -7.462939712313e-08  4.255715628852e-07 -4.452662778072e-02  4.452662778072e-02 -7.541971909019e-05 -3.526001743922e-04
  9.904391486560e-01  1.714082890094e-03 -4.712951694570e-07 -4.303222683846e-08 -4.073623369703e-02  4.073623369703e-02  2.569934149008e-04 -9.075865125736e-05
  9.910377068107e-01  1.515122903140e-03 -1.517455425345e-07 -3.143787240634e-07 -3.704995169388e-02  3.704995169388e-02  8.567560153178e-05  1.470503129850e-04
  9.916095388144e-01  1.334275930506e-03  1.401886519310e-08 -9.969160728641e-08 -3.351076297863e-02  3.351076297863e-02 -6.226207367448e-05  3.803859534418e-05
  9.921539111595e-01  1.170830110324e-03 -1.638884777754e-07 -3.748100689818e-09 -3.015123717864e-02  3.015123717864e-02  3.022081447858e-05 -5.090158272207e-05
  9.926704816850e-01  1.023903998243e-03 -2.204000393051e-07 -1.705026240034e-07 -2.699450620177e-02  2.699450620177e-02  9.535705233116e-05  4.418065821806e-05
  9.931592441831e-01  8.924962098883e-04 -9.907229348736e-08 -2.485981428231e-07 -2.405537805837e-02  2.405537805837e-02  2.546430735545e-05  1.112085796281e-04
  9.936204757133e-01  7.755288653381e-04  1.115945606219e-08 -1.968285829714e-07 -2.134151471390e-02  2.134151471390e-02 -4.912970642134e-05  8.866051009978e-05
  9.940546875311e-01  6.718846240252e-04  3.512663466264e-08 -1.176793236515e-07 -1.885460807063e-02  1.885460807063e-02 -6.669366006699e-05  3.427719290241e-05
  9.944625802107e-01  5.804374156209e-04  2.487173672968e-08 -6.692103407693e-08 -1.659150642820e-02  1.659150642820e-02 -5.561294149652e-05  1.393558723246e-06
  9.948450032644e-01  5.000772111048e-04  9.091959937707e-09 -4.012380854260e-08 -1.454525672661e-02  1.454525672661e-02 -3.965441786662e-05 -1.309401210260e-05
  9.952029193608e-01  4.297293194771e-04 -9.184154664689e-09 -3.092250425062e-08 -1.270604369202e-02  1.270604369202e-02 -2.443358199009e-05 -1.733152952119e-05
  9.955373730632e-01  3.683688071510e-04 -2.410193369383e-08 -2.375853836918e-08 -1.106201268760e-02  1.106201268760e-02 -1.392647461001e-05 -1.685765146869e-05
  9.958494639002e-01  3.150306689606e-04 -2.968980194780e-08 -2.867307805465e-08 -9.599974482583e-03  9.599974482583e-03 -6.412458387818e-06 -1.036059277433e-05
  9.961403234875e-01  2.688163957667e-04 -3.733157927295e-08 -3.204763593308e-08 -8.305993055500e-03  8.305993055500e-03 -1.214845371640e-06 -5.852790926617e-06
  9.964110963726e-01  2.288975516164e-04 -3.996776142302e-08 -3.362076099168e-08 -7.165864659761e-03  7.165864659761e-03  1.014264263324e-06 -1.742054308799e-06
  9.966629242439e-01  1.945169361653e-04 -3.826775426909e-08 -3.397558990765e-08 -6.165496860147e-03  6.165496860147e-03  1.881458746435e-06  1.325820259431e-06
  9.968969331389e-01  1.649878483585e-04 -3.584007176354e-08 -3.396585057839e-08 -5.291199146603e-03  5.291199146603e-03  2.068958798651e-06  2.679692188388e-06
  9.971142232876e-01  1.396919082192e-04 -3.725376135704e-08 -2.875790358519e-08 -4.529896793013e-03  4.529896793013e-03  2.258124451309e-06  6.932683530876e-07
  9.973158612484e-01  1.180758281554e-04 -3.041231613629e-08 -2.476762354811e-08 -3.869279570744e-03  3.869279570744e-03  4.623713002252e-07  7.739827146935e-07
  9.975028740105e-01  9.964746449633e-05 -3.130028889053e-08 -2.732926046867e-08 -3.297896460992e-03  3.297896460992e-03  2.471536604987e-06  9.189406447612e-07
  9.976762447691e-01  8.397141984416e-05 -3.457367542592e-08 -2.217403190346e-08 -2.805206576972e-03  2.805206576972e-03  1.994523087863e-06 -1.479746319742e-06
  9.978369101009e-01  7.066441658068e-05 -2.230043959354e-08 -1.929832361626e-08 -2.381595443390e-03  2.381595443390e-03 -2.753340597322e-06  7.976667707914e-07
  9.979857583044e-01  5.939061247764e-05 -3.034582651651e-08 -3.003112248178e-08 -2.018364440200e-03  2.018364440200e-03  3.122179627327e-06  1.711967237837e-06
  9.981236286923e-01  4.985698826437e-05 -2.953960843218e-08  6.504332270692e-10 -1.707700908024e-03  1.707700908024e-03 -4.612072694586e-06 -3.504001374620e-06
  9.982513116524e-01  4.180890634707e-05 -5.460352564190e-09 -2.462267293080e-08 -1.442633460581e-03  1.442633460581e-03 -3.188625230580e-06  7.722083803467e-06
  9.983695493190e-01  3.502590478825e-05 -1.763192857693e-08  1.401408870224e-09 -1.216978463011e-03  1.216978463011e-03 -6.001968442665e-06 -7.260235307489e-06
  9.984790367178e-01  2.931777413731e-05 -2.581532428233e-08 -1.137646036634e-08 -1.025280689884e-03  1.025280689884e-03  1.373799564088e-06 -3.018992783127e-06
  9.985804232733e-01  2.452093797931e-05 -1.432451854637e-08  5.386457570842e-09 -8.627514439080e-04  8.627514439080e-04 -3.663891729992e-06 -3.340553331686e-06
  9.986743145770e-01  2.049515264945e-05  4.497615092394e-09 -1.432922786378e-08 -7.252062292736e-04  7.252062292736e-04 -3.167286794938e-06  5.026467300913e-06
  9.987612743426e-01  1.712052125419e-05 -2.210817233072e-08 -2.923343395007e-08 -6.090041527309e-04  6.090041527309e-04  5.463533919773e-06  2.838273285971e-07
  9.988418264766e-01  1.429481631467e-05 -1.939447930700e-08  1.387369118666e-08 -5.109895063341e-04  5.109895063341e-04 -6.838861228114e-06 -9.766977581694e-06
  9.989164572166e-01  1.193109379422e-05  5.697731239880e-09 -1.445323041528e-08 -4.284371846506e-04  4.284371846506e-04 -4.361868272433e-06  1.065989170822e-05
  9.989856172901e-01  9.955582035327e-06  3.966001146789e-08 -2.539076590261e-08 -3.590017950755e-04  3.590017950755e-04 -1.215195135949e-05  1.748152563089e-06
  9.990497240616e-01  8.305823888844e-06 -4.477568970004e-08 -4.112368921683e-08 -3.006711163242e-04  3.006711163242e-04  1.098315930057e-05 -5.183446864399e-06
  9.991091636425e-01  6.929050214731e-06 -4.572460392443e-08  1.847142637800e-08 -2.517238864421e-04  2.517238864421e-04 -3.350792429262e-06 -5.311647407098e-06
  9.991642929411e-01  5.780763161566e-06  1.752067259162e-08  1.627253774492e-08 -2.106916251079e-04  2.106916251079e-04 -1.454463489929e-05  5.311849434414e-06
  9.992154416413e-01  4.823506860391e-06  2.097528701582e-08 -5.961299567563e-09 -1.763248894139e-04  1.763248894139e-04 -4.087766101430e-06  9.370550573033e-06
  9.992629140960e-01  4.025805797209e-06 -2.368547211159e-08  2.382144051157e-08 -1.475629835412e-04  1.475629835412e-04  1.032453100126e-05 -1.778136648027e-05
  9.993069911310e-01  3.361251017109e-06 -2.278589070139e-08 -3.215084644057e-08 -1.235075409474e-04  1.235075409474e-04  1.475099523788e-05  4.539250338976e-06
  9.993479317530e-01  2.807716460430e-06 -2.958142451635e-08  1.472169855448e-08 -1.033991490007e-04  1.033991490007e-04  1.654586168276e-05 -6.382700111118e-06
  9.993859747616e-01  2.346688755094e-06  1.950803109769e-08 -1.709877079377e-08 -8.659721548238e-05  8.659721548238e-05  8.782822349744e-07  6.766621928051e-06
  9.994213402639e-01  1.962696272140e-06 -4.967231122637e-08 -2.890723849579e-08 -7.256222716672e-05  7.256222716672e-05  1.473737409925e-05 -3.609845337261e-06
  9.994542310937e-01  1.642823561688e-06  2.370637953785e-08  7.322584887179e-08 -6.084062377298e-05  6.084062377298e-05 -2.891990941897e-05 -1.612857512808e-05
  9.994848341371e-01  1.376299798654e-06  6.400369413956e-09 -1.462141051358e-07 -5.105165823558e-05  5.105165823558e-05  3.581061518966e-05  5.700333006701e-05
  9.995133215678e-01  1.154150745156e-06  4.300661725291e-08  1.897914787942e-08 -4.287611020057e-05  4.287611020057e-05 -6.344630010327e-05 -1.226439699816e-06
  9.995398519965e-01  9.689049879659e-07  1.131856552168e-08 -4.169857859821e-09 -3.604677837105e-05  3.604677837105e-05  3.322165608659e-06 -9.692425000895e-06
  9.995645715368e-01  8.143464631945e-07 -7.008902867609e-09  2.721810996795e-08 -3.034016832917e-05  3.034016832917e-05  4.194580117410e-06  2.731713490247e-06
  9.995876147937e-01  6.853066664151e-07 -2.704987508904e-08 -8.335241588392e-09 -2.556959523861e-05  2.556959523861e-05  1.184819022345e-05 -6.824744081984e-06
  9.996091057781e-01  5.774901327920e-07  1.161223879212e-08  8.264501506073e-09 -2.157923805957e-05  2.157923805957e-05 -7.252122425714e-06  2.658757252517e-06
  9.996291587510e-01  4.873285088292e-07  1.341534979879e-08 -5.236699594942e-09 -1.823912661448e-05  1.823912661448e-05 -6.473980659419e-07  1.179588100682e-06
  9.996478790046e-01  4.118580536621e-07  8.349854228073e-09  2.163592414540e-08 -1.544100286431e-05  1.544100286431e-05 -2.750102940059e-06 -1.322366714315e-05
  9.996653635806e-01  3.486179048266e-07 -1.691059539129e-08  2.237369360340e-09 -1.309463086251e-05  1.309463086251e-05  1.237564524240e-05  1.635484155642e-07
  9.996817019336e-01  2.955647821728e-07  1.154795880869e-08  9.461140604214e-09 -1.112494761985e-05  1.112494761985e-05  8.351883096008e-07  1.627034940646e-06
  9.996969765406e-01  2.510021838706e-07  2.117459045418e-08  1.746933435934e-08 -9.469451209656e-06  9.469451209656e-06 -9.404262466934e-06 -3.940000382377e-07
  9.997112634630e-01  2.135213641143e-07 -1.609806561302e-08  1.881352047798e-08 -8.076137114344e-06  8.076137114344e-06  1.026724053447e-05 -9.485540815947e-06
  9.997246328625e-01  1.819522366380e-07  1.058395300239e-08 -1.563147458147e-08 -6.901760729121e-06  6.901760729121e-06 -6.944198599972e-06  1.032362163796e-05
  9.997371494759e-01  1.553226612959e-07 -1.870794800715e-08 -1.081292830434e-08 -5.910358435204e-06  5.910358435204e-06  1.771833347474e-06 -2.981441123929e-06
  9.997488730504e-01  1.328246738285e-07 -1.023659217914e-09  1.571262939288e-08 -5.071982334525e-06  5.071982334525e-06 -8.842907056107e-06 -9.240778191148e-06
  9.997598587450e-01  1.137863706330e-07  1.675951382622e-08  8.242793460565e-09 -4.361709096224e-06  4.361709096224e-06  3.999865552929e-07 -4.565445282387e-06
  9.997701574971e-01  9.764863288792e-08 -4.879365080524e-09  1.990384040442e-08 -3.758846635088e-06  3.758846635088e-06  6.697492181607e-06 -9.633507397623e-06
  9.997798163610e-01  8.394595196813e-08 -9.041134005494e-09  1.956227327379e-08 -3.246105486133e-06  3.246105486133e-06 -2.277575562354e-06 -8.435606467613e-07
  9.997888788169e-01  7.229037573823e-08 -3.000543193345e-08 -2.641031585142e-08 -2.809103646773e-06  2.809103646773e-06  1.270670018770e-05 -9.724148400592e-07
  9.997973850556e-01  6.235834876409e-08  2.988665101856e-08  3.888301982727e-08 -2.435834779206e-06  2.435834779206e-06 -2.098478399710e-05 -7.551593546459e-06
  9.998053722394e-01  5.387964667128e-08 -2.758224757946e-08 -6.289281774615e-08 -2.116318833475e-06  2.116318833475e-06  2.745646935230e-05  1.826159585017e-05
  9.998128747415e-01  4.662849690493e-08 -7.986785116316e-09  9.812864880565e-08 -1.842171388718e-06  1.842171388718e-06 -2.337846254061e-05 -2.892221712011e-05
  9.998199243652e-01  4.041595992224e-08 -7.363079467225e-08 -1.780841224491e-07 -1.606416098328e-06  1.606416098328e-06  7.162380663455e-05  9.533263648207e-05
  9.998265505462e-01  3.508364652814e-08  3.626564165117e-08  1.274115185902e-08 -1.403224065192e-06  1.403224065192e-06 -2.049953651836e-05  1.542920788254e-05
  9.998327805372e-01  3.049876624695e-08 -6.669064529083e-09 -2.074192329667e-08 -1.227661062945e-06  1.227661062945e-06  9.322775799819e-06 -2.360048046319e-06
  9.998386395773e-01  2.654968234427e-08  9.477245258974e-09  1.900187077743e-08 -1.075644050284e-06  1.075644050284e-06 -5.823869022710e-06 -1.143999669816e-05
  9.998441510486e-01  2.314249827638e-08 -1.018264510158e-08  3.383161673395e-08 -9.436989383089e-07  9.436989383089e-07  8.154523132485e-06 -9.730619921390e-06
  9.998493366182e-01  2.019802589637e-08 -5.960082597721e-09 -1.930311051200e-08 -8.289305387280e-07  8.289305387280e-07  8.093342890201e-06  5.555983498704e-06
  9.998542163704e-01  1.764945378256e-08  1.842634938468e-08  1.858635790800e-09 -7.288815591257e-07  7.288815591257e-07 -1.284656819186e-05  4.894966410908e-06
  9.998588089264e-01  1.544025424122e-08  1.726232428018e-08  1.369239010876e-08 -6.414728712948e-07  6.414728712948e-07 -4.790402439129e-06 -1.150744116060e-05
  9.998631315554e-01  1.352254166141e-08 -1.855156468897e-08  1.781318813716e-08 -5.649693063747e-07  5.649693063747e-07  1.392098577936e-06 -3.048537037155e-06
  9.998672002760e-01  1.185569221601e-08  7.557728420882e-09 -7.581021809256e-09 -4.978604950021e-07  4.978604950021e-07  3.285606653755e-06  7.466422512603e-06
  9.998710299494e-01  1.040515346803e-08  2.901150598561e-08 -1.217663497905e-09 -4.388927902671e-07  4.388927902671e-07 -1.834972208249e-05 -3.573102337128e-06
  9.998746343655e-01  9.141445064255e-09 -3.329557507637e-08  3.349391776018e-09 -3.869951981049e-07  3.869951981049e-07  1.604812295235e-05 -5.459736866770e-06
  9.998780263209e-01  8.039446559083e-09 -1.466655273726e-08 -1.535191745889e-08 -3.412480067228e-07  3.412480067228e-07  5.816855188894e-06  1.441669493657e-05
  9.998812176917e-01  7.077658075777e-09  2.207840908837e-08  3.065439547455e-08 -3.008679617779e-07  3.008679617779e-07 -1.277743142301e-05 -1.334779669406e-05
  9.998842195001e-01  6.237646656527e-09 -6.893670388614e-09 -2.946020272024e-08 -2.651778433736e-07  2.651778433736e-07  8.912785057179e-06  1.891028027962e-06
  9.998870419745e-01  5.503585019028e-09  2.441492087144e-08 -7.141826089305e-09 -2.335927234784e-07  2.335927234784e-07 -1.828416223290e-05  6.312625410437e-06
  9.998896946067e-01  4.861840336771e-09 -2.381807835375e-08 -2.568873179878e-08 -2.056243840925e-07  2.056243840925e-07  3.081965773992e-06  1.265825665868e-05
  9.998921862026e-01  4.300680228633e-09 -1.721486062203e-08 -1.963454228263e-08 -1.808405419698e-07  1.808405419698e-07 -2.087344702252e-06  9.005030537818e-06
  9.998945249296e-01  3.809942177935e-09 -2.499053306909e-08 -1.974683567149e-08 -1.588635493638e-07  1.588635493638e-07  1.650887442044e-05  1.059097909986e-05
  9.998967183604e-01  3.380858952406e-09 -2.851567639948e-08 -7.268927401861e-09 -1.393654853153e-07  1.393654853153e-07  4.238668201266e-06  1.220782246941e-05
  9.998987735126e-01  3.005790679145e-09 -2.814596743617e-08 -2.293846483624e-08 -1.220765981952e-07  1.220765981952e-07  1.833107353976e-05  1.331085728545e-05
  9.999006968851e-01  2.678138147874e-09  2.133929120214e-09 -3.851445887967e-08 -1.067390354510e-07  1.067390354510e-07 -5.298937501653e-06  2.295193473286e-05
  9.999024944921e-01  2.392129768995e-09  1.170278367451e-09 -3.704158469697e-08 -9.314517353933e-08  9.314517353933e-08 -3.104071005653e-06  1.886216916959e-05
  9.999041718938e-01  2.142735988430e-09  4.433520310453e-08  7.010545289556e-09 -8.109669900645e-08  8.109669900645e-08 -2.512181041532e-05 -7.582784219069e-07
  9.999057342242e-01  1.925571445986e-09 -3.168083101161e-08  2.079707677561e-08 -7.043896711138e-08  7.043896711138e-08  2.042217097526e-05 -7.815913873988e-06
  9.999071862174e-01  1.736784676546e-09 -3.978059697468e-08  6.261547176517e-09 -6.101620220128e-08  6.101620220128e-08  2.233501958087e-05  1.663816256131e-06
  9.999085322310e-01  1.573016864913e-09  4.184877035227e-08 -2.265680774407e-08 -5.270696032131e-08  5.270696032131e-08 -1.222616195192e-05  1.877922031142e-05
  9.999097762676e-01  1.431319861145e-09  2.060718410602e-08  3.073848950959e-08 -4.538733207882e-08  4.538733207882e-08 -7.240766264806e-07 -1.962846828917e-05
  9.999109219944e-01  1.309098288765e-09 -5.675798669152e-09 -4.224228062250e-08 -3.896201104615e-08  3.896201104615e-08  1.334004002768e-05  2.162335733717e-05
  9.999119727614e-01  1.204079456921e-09  2.649617670145e-08  3.205344666192e-08 -3.333695289551e-08  3.333695289551e-08 -2.044050629677e-05 -5.761473553302e-06
  9.999129316171e-01  1.114254316369e-09 -2.886498193507e-08 -1.951778266320e-08 -2.843111618688e-08  2.843111618688e-08  2.194898558966e-05  1.318198734955e-05
  9.999138013233e-01  1.037860537001e-09 -7.745445540720e-09  4.383443900858e-08 -2.417250384188e-08  2.417250384188e-08 -8.736395658972e-06 -1.599349433759e-05
  9.999145843685e-01  9.733541153012e-10  1.848961543248e-08 -4.124384136885e-08 -2.049197143933e-08  2.049197143933e-08 -5.680763717823e-06  3.152043319523e-05
  9.999152829795e-01  9.193710365674e-10 -4.083050444081e-08  2.162378546475e-08 -1.733348484895e-08  1.733348484895e-08  2.166547434198e-05 -1.722645526322e-05
  9.999158991317e-01  8.747114134923e-10  2.532224918753e-08  4.801728846779e-08 -1.464394923365e-08  1.464394923365e-08 -2.228254846223e-05 -9.406493075034e-06
  9.999164345589e-01  8.383287199840e-10  6.998055587559e-09 -2.511735333517e-08 -1.237152592311e-08  1.237152592311e-08  3.328124111759e-06  2.064374336938e-05
  9.999168907609e-01  8.093114033366e-10 -2.930614021288e-08  2.433784047868e-08 -1.047194246517e-08  1.047194246517e-08  1.455495008697e-05 -1.700528744471e-05
  9.999172690106e-01  7.868639948328e-10  2.421359938789e-08  3.409859024711e-08 -8.904575603866e-09  8.904575603866e-09 -1.881822385527e-05 -8.816513113854e-06
  9.999175703599e-01  7.703001149056e-10  5.017602206646e-08 -5.016655365145e-08 -7.631069481348e-09  7.631069481348e-09  2.745923455914e-06  2.363310697333e-05
  9.999177956449e-01  7.590333470469e-10  2.987868614473e-08 -5.141561632519e-08 -6.616423761764e-09  6.616423761764e-09  6.990574491673e-06  1.310351384233e-05
  9.999173821481e-01  7.791231809827e-10  5.110457579225e-08 -1.162865187020e-08 -8.149403179892e-09  8.149403179892e-09 -1.497138726450e-05  1.789105757639e-05
  9.999175703600e-01  7.702677716690e-10  3.101144158283e-08  1.634132761820e-08 -7.201931285360e-09  7.201931285360e-09 -9.586489655872e-06  6.116923995850e-06
  9.999176830782e-01  7.663921803893e-10  2.221372385157e-08 -5.047965361319e-08 -6.492877112709e-09  6.492877112709e-09 -1.091910069421e-05  2.651811272695e-05
  9.999177206145e-01  7.670968850228e-10 -1.966596657612e-08 -9.222648954452e-09 -5.987891133011e-09  5.987891133011e-09  1.780149035060e-06 -7.044435026218e-06
  9.999176830726e-01  7.720342881839e-10  2.561573647737e-08  1.269984141812e-08 -5.658673811649e-09  5.658673811649e-09 -1.844127739230e-05 -6.807133288286e-06
  9.999175703493e-01  7.809533985387e-10  1.930430842672e-08  2.450299211993e-08 -5.477113308715e-09  5.477113308715e-09 -1.504428717041e-05 -1.335199785741e-05
  9.999173821336e-01  7.936835402594e-10  2.541613234029e-08 -2.049168791906e-08 -5.413517250641e-09  5.413517250641e-09  4.308985813937e-06 -1.906533368798e-06
  9.999171179053e-01  8.101209188932e-10  3.849975765671e-08 -2.628060654811e-08 -5.442581379371e-09  5.442581379371e-09  4.041006203217e-06  9.972237614012e-06
  9.999167769330e-01  8.302552267633e-10  4.095714456096e-08  1.400802324152e-08 -5.535770164671e-09  5.535770164671e-09 -6.534177302948e-06  5.439613241241e-06
  9.999163582700e-01  8.541483191927e-10  1.952295787094e-08  3.409874166557e-08 -5.661514575435e-09  5.661514575435e-09 -1.470655985246e-05  2.151790997268e-07
  9.999158607508e-01  8.819434941153e-10 -4.318417079957e-08 -1.023712462692e-08 -5.799561891130e-09  5.799561891130e-09  2.613750985489e-06 -2.161257278520e-06
  9.999152829849e-01  9.138994094870e-10  1.789982389760e-08 -2.673619313343e-08 -5.914717931060e-09  5.914717931060e-09 -4.558359823892e-06  5.338312456757e-07
  9.999146233511e-01  9.503408403712e-10 -2.277369422859e-08 -1.284195134137e-08 -5.978091035574e-09  5.978091035574e-09 -3.193644253244e-07  1.469027260918e-06
  9.999138799894e-01  9.917236714042e-10  8.302448744025e-09 -2.568069426985e-08 -5.957302029053e-09  5.957302029053e-09  3.333552997814e-06  1.629728962578e-06
  9.999130507924e-01  1.038617317875e-09  2.201194351637e-08  2.739751783321e-08 -5.817777395234e-09  5.817777395234e-09 -4.051536982531e-06  8.948339298767e-08
  9.999121333955e-01  1.091723056416e-09 -1.904681677227e-08 -3.037884483988e-08 -5.522499660269e-09  5.522499660269e-09  8.752649316948e-08  5.797108762914e-07
  9.999111251659e-01  1.151915986240e-09 -1.972180099462e-08  1.285910237664e-08 -5.031632905188e-09  5.031632905188e-09 -2.445732841038e-07 -1.315019594611e-06
  9.999100231897e-01  1.220213570609e-09  9.893996784227e-09 -1.782453764539e-08 -4.299697972933e-09  4.299697972933e-09  1.380560032076e-06 -3.828918546719e-06
  9.999088242582e-01  1.297851014530e-09 -1.997966632357e-08  2.536599344091e-08 -3.278759273742e-09  3.278759273742e-09  4.860181478607e-07 -2.067484890047e-06
  9.999075248523e-01  1.386286534070e-09  3.159035111523e-08  1.865723181216e-08 -1.912682578830e-09  1.912682578830e-09 -2.221168971566e-06 -3.087849443341e-06
  9.999061211257e-01  1.487239838567e-09  2.488298864041e-08 -1.698129815525e-08 -1.413529254862e-10  1.413529254862e-10 -2.067070732962e-06  6.460745324824e-08
  9.999046088857e-01  1.602753132403e-09  8.997716788496e-09 -2.652550840810e-08  2.105037714513e-09 -2.105037714513e-09 -1.275743598350e-05  8.547358579913e-06
  9.999029835731e-01  1.735197269565e-09  9.191948553374e-09  2.157483559448e-08  4.904464393943e-09 -4.904464393943e-09  2.828521634834e-07  4.240926634878e-07
  9.999012402389e-01  1.887371922322e-09 -5.502770290221e-09  1.674032411430e-08  8.342989867301e-09 -8.342989867301e-09  7.766402673425e-06  1.524098238678e-06
  9.998993735201e-01  2.062573594730e-09  4.034927353542e-11 -2.727451048590e-08  1.252608029098e-08 -1.252608029098e-08  8.601662019803e-06  1.386124641370e-05
  9.998973776125e-01  2.264650258699e-09 -1.243118721348e-08 -3.464816050453e-08  1.756658338019e-08 -1.756658338019e-08  6.913140884426e-06  2.050118809058e-05
  9.998952462406e-01  2.498116717497e-09 -2.459569557687e-08  8.740652472895e-09  2.359580828408e-08 -2.359580828408e-08  1.414640887827e-05  2.351261371771e-06
  9.998929726263e-01  2.768283961506e-09 -2.960530341205e-09 -1.883800832195e-08  3.076751281752e-08 -3.076751281752e-08 -6.356194957255e-06  3.372427548267e-06
  9.998905494527e-01  3.081394761601e-09  2.268157819448e-08 -1.957763668351e-08  3.925971126942e-08 -3.925971126942e-08 -1.792399486777e-05  2.207764308208e-06
  9.998879688265e-01  3.444772649696e-09 -1.895507407831e-08  3.696735467037e-08  4.927591927674e-08 -4.927591927674e-08  1.129391607270e-05  2.663266815840e-07
  9.998852222358e-01  3.867043825966e-09  7.092466267402e-08 -2.477888541454e-08  6.105515117063e-08 -6.105515117063e-08 -2.869115571126e-05 -1.342083170595e-05
  9.998823005049e-01  4.358362772960e-09 -7.279249030042e-08 -3.914436748886e-09  7.487476046248e-08 -7.487476046248e-08  1.202728474241e-05  2.683597344862e-05
  9.998791937446e-01  4.930724925590e-09  2.263646569115e-08  4.345616540951e-08  9.106385199794e-08 -9.106385199794e-08  1.154349213468e-05 -1.646086411963e-05
  9.998758912983e-01  5.598261093992e-09 -1.834196967660e-08 -3.668877233892e-08  1.099904277120e-07 -1.099904277120e-07 -6.917919186550e-06  1.697869861299e-05
  9.998723816832e-01  6.377694433671e-09  3.877761884799e-08  7.259406099608e-09  1.321100012840e-07 -1.321100012840e-07 -1.145150868313e-05 -1.745989581470e-05
  9.998686525269e-01  7.288803988029e-09 -3.287448310072e-08 -4.738628546788e-09  1.579460518142e-07 -1.579460518142e-07  1.139392434225e-05  1.396444750803e-05
  9.998646904970e-01  8.355038509624e-09 -1.719429986040e-08  3.000678197560e-08  1.881173045406e-07 -1.881173045406e-07  1.482229926684e-05 -5.143696240630e-06
  9.998604812263e-01  9.604216660782e-09  2.125096579948e-08 -2.143343673520e-08  2.233508634999e-07 -2.233508634999e-07 -1.555329205710e-05  2.817894257142e-08
  9.998560092298e-01  1.106939304321e-08  1.433112417000e-09 -1.194550581033e-08  2.645144461946e-07 -2.645144461946e-07  4.806208840305e-06  1.250214120105e-05
  9.998512578151e-01  1.278984853965e-08 -2.191498120820e-08  1.125565389449e-08  3.126309234557e-07 -3.126309234557e-07  5.839795176927e-06  2.461648342085e-07
  9.998462089848e-01  1.481239016605e-08  2.635235114471e-08  1.752547451463e-08  3.689212700358e-07 -3.689212700358e-07 -6.810517987124e-06 -1.358609348379e-05
  9.998408433300e-01  1.719281813102e-08 -3.194361528940e-08  5.333883103946e-09  4.348383965278e-07 -4.348383965278e-07  1.864882340091e-05  6.220530719335e-07
  9.998351399145e-01  1.999774902319e-08 -4.232888960172e-09  2.836114765628e-08  5.121152492727e-07 -5.121152492727e-07  5.409172772066e-06 -1.778577092940e-05
  9.998290761484e-01  2.330675677975e-08  2.078183635035e-08 -2.244327325366e-08  6.028225169635e-07 -6.028225169635e-07 -1.334657490975e-05  1.499240718467e-06
  9.998226276508e-01  2.721508971138e-08 -1.856789908118e-08  7.205112710421e-08  7.094267781476e-07 -7.094267781476e-07  1.717254595186e-05 -1.901631542222e-05
  9.998157681001e-01  3.183665206081e-08  6.891120128284e-08  1.747124430619e-07  8.348642143965e-07 -8.348642143965e-07  2.671344869602e-05 -9.670619636044e-05
  9.998084690700e-01  3.730819283735e-08 -7.247258380565e-08 -4.130326041314e-08  9.827267888595e-07 -9.827267888595e-07  9.643144905039e-06  3.151376036488e-05
  9.998006998530e-01  4.379359118367e-08  9.491070849204e-09  5.326138189878e-08  1.157248844006e-06 -1.157248844006e-06  1.645142616743e-05 -2.527782498651e-05
  9.997924272651e-01  5.148973891158e-08  2.069325786673e-08 -1.935012414093e-08  1.363531465525e-06 -1.363531465525e-06 -2.191704302940e-05  3.832843639243e-06
  9.997836154357e-01  6.063319153192e-08  2.871361104585e-08  2.029585211303e-09  1.607739780618e-06 -1.607739780618e-06 -6.002852752400e-06  5.607452874187e-06
  9.997742255766e-01  7.150847597183e-08 -2.898486897207e-08  1.702288695802e-09  1.897296200191e-06 -1.897296200191e-06  1.333835009652e-05 -6.956609910227e-06
  9.997642157318e-01  8.445796851801e-08  4.363418975984e-09  2.151526921468e-08  2.241101548950e-06 -2.241101548950e-06  1.516222450007e-06 -1.319471292013e-05
  9.997535405034e-01  9.989387809887e-08 -9.343405873437e-09 -1.369542305481e-08  2.649883769542e-06 -2.649883769542e-06 -4.272611810407e-06  8.289532824128e-06
  9.997421507541e-01  1.183129305903e-07  3.011662538078e-08 -6.052842973365e-09  3.136612661365e-06 -3.136612661365e-06 -6.321621832584e-06 -4.639004859909e-06
  9.997299932826e-01  1.403136783527e-07  1.609872544696e-08 -1.818113643798e-08  3.716877328441e-06 -3.716877328441e-06 -1.353076168984e-05  4.867196694870e-06
  9.997170104694e-01  1.666179577660e-07 -2.863330475380e-08 -1.069511001308e-08  4.409531113645e-06 -4.409531113645e-06  3.152533519794e-06  6.875698352947e-06
  9.997031398921e-01  1.980962795405e-07 -3.098608195476e-08  3.300394675405e-08  5.237249363056e-06 -5.237249363056e-06  1.983594939015e-05 -1.386392814093e-05
  9.996883139057e-01  2.357988453063e-07 -2.448941116030e-08  3.675052317699e-08  6.227462857720e-06 -6.227462857720e-06  3.531711125150e-06 -2.176109783664e-05
  9.996724591858e-01  2.809926900259e-07 -1.069420512779e-08  3.045990561202e-08  7.413202800647e-06 -7.413202800647e-06  8.048655862575e-06 -2.564343214335e-06
  9.996554962317e-01  3.352066322534e-07 -1.568782093638e-08 -4.836676169261e-09  8.834314111685e-06 -8.834314111685e-06 -5.024489624429e-07 -2.289466330085e-06
  9.996373388257e-01  4.002852080102e-07  1.606470662244e-08  1.703922168454e-08  1.053881885064e-05 -1.053881885064e-05 -1.163503301183e-06 -3.307283515779e-06
  9.996178934455e-01  4.784538084278e-07  1.260802314313e-08  8.759553086831e-09  1.258461182004e-05 -1.258461182004e-05 -9.939463523622e-06 -6.349268540231e-06
  9.995970586252e-01  5.723965173579e-07  9.080875555223e-09  2.104771897252e-08  1.504138473725e-05 -1.504138473725e-05 -1.096454861773e-05 -6.133368684089e-07
  9.995747242626e-01  6.853499908163e-07  3.139734088413e-09 -3.185362916990e-08  1.799303589019e-05 -1.799303589019e-05 -9.928840080933e-06  1.585223829306e-05
  9.995507708658e-01  8.212156317488e-07 -1.940721396260e-08  2.471759895484e-08  2.154043863889e-05 -2.154043863889e-05  8.592740765078e-06 -5.025735520020e-07
  9.995250687389e-01  9.846940249599e-07  1.104142022980e-08 -3.819555070665e-08  2.580485602945e-05 -2.580485602945e-05 -1.785847929813e-05  1.568921356829e-05
  9.994974770981e-01  1.181445548905e-06 -1.546209615396e-07  1.382753110925e-08  3.093182413747e-05 -3.093182413747e-05  6.355835477307e-05  5.875574634249e-06
  9.994678431172e-01  1.418282060418e-06  1.043030394862e-07  6.882026762456e-08  3.709582011625e-05 -3.709582011625e-05  1.745081284390e-07 -5.784895864415e-05
  9.994360008960e-01  1.703394982485e-06 -6.399396434033e-08 -2.904475535020e-09  4.450588746830e-05 -4.450588746830e-05  8.042108218110e-06  2.075468824466e-05
  9.994017703483e-01  2.046626863363e-06  1.538729665650e-08 -3.564543021412e-08  5.341198804668e-05 -5.341198804668e-05 -6.230426751204e-06 -4.615341861652e-06
  9.993649560045e-01  2.459793289724e-06 -7.426009280048e-09  2.353491602488e-08  6.411275210410e-05 -6.411275210410e-05  1.139643882998e-05 -4.353302054974e-06
  9.993253457253e-01  2.957063907616e-06 -2.245534688129e-08 -2.775124300353e-08  7.696419652225e-05 -7.696419652225e-05 -3.136733718205e-06  1.381802118672e-05
  9.992827093231e-01  3.555412718580e-06  2.780020332469e-08 -2.198116604909e-09  9.239017078259e-05 -9.239017078259e-05 -3.268459361388e-06  6.980106749142e-06
  9.992367970885e-01  4.275148408524e-06 -2.614946165286e-08 -3.153263288323e-08  1.108943429645e-04 -1.108943429645e-04  3.548077831407e-06  2.094196969807e-05
  9.991873382186e-01  5.140537408095e-06 -1.258116575210e-08  3.303114305152e-08  1.330739570371e-04 -1.330739570371e-04  1.348172342417e-05 -1.776528264222e-05
  9.991340391491e-01  6.180534001964e-06 -2.312882555960e-08 -4.369331612994e-08  1.596357552712e-04 -1.596357552712e-04 -7.183833640152e-06  1.556766288380e-05
  9.990765817886e-01  7.429633006215e-06 -1.176442971162e-08 -5.128812702948e-08  1.914141721025e-04 -1.914141721025e-04  1.062571378652e-05  4.583263868273e-06
  9.990146216585e-01  8.928862368936e-06  2.427250104588e-08  3.378217176713e-08  2.293919550176e-04 -2.293919550176e-04  1.929895290627e-06 -2.953091553449e-06
  9.989477859467e-01  1.072693405444e-05 -1.345637200609e-08 -6.444763452509e-09  2.747233653505e-04 -2.747233653505e-04 -9.571890167841e-06  1.415413012543e-05
  9.988756714788e-01  1.288157447251e-05  7.546289705959e-09 -1.495459391455e-08  3.287605052603e-04 -3.287605052603e-04 -1.091062266632e-05  6.094676123158e-06
  9.987978426241e-01  1.546105446612e-05 -1.133037401347e-08  7.918829166940e-10  3.930821994969e-04 -3.930821994969e-04  2.289745902485e-06  5.863182417405e-06
  9.987138291513e-01  1.854594168124e-05 -2.396150897872e-08 -1.899482313714e-08  4.695261141015e-04 -4.695261141015e-04 -3.539186265261e-06  1.211122046775e-05
  9.986231240571e-01  2.223109754047e-05  1.477411504626e-08 -1.147149402964e-08  5.602236720891e-04 -5.602236720891e-04 -1.171201933272e-05 -3.116995155848e-06
  9.985251813987e-01  2.662793991328e-05 -2.042730208926e-08  5.631297077149e-09  6.676375789403e-04 -6.676375789403e-04  1.278377207535e-06  2.650701204565e-06
  9.984194141674e-01  3.186699271365e-05 -1.304757506700e-08 -1.235002506373e-08  7.946019631874e-04 -7.946019631874e-04 -7.109668760587e-06  3.017620038243e-06
  9.983051922518e-01  3.810073780988e-05 -3.819229148443e-08 -2.346589264021e-08  9.443637688966e-04 -9.443637688966e-04  1.403230893059e-06  8.829659741120e-06
  9.981818405508e-01  4.550678258466e-05 -1.115971279270e-08  7.960299998982e-09  1.120625067960e-03 -1.120625067960e-03  3.715787614571e-06 -1.042707791013e-05
  9.980486373066e-01  5.429134835909e-05 -4.557180098662e-08 -1.325827236428e-08  1.327585150037e-03 -1.327585150037e-03  6.418963550964e-06  2.494062355079e-06
  9.979048127486e-01  6.469307465426e-05 -2.462630275513e-08 -1.659196259364e-08  1.569979717395e-03 -1.569979717395e-03  6.512124831854e-06 -1.632345029838e-06
  9.977495481522e-01  7.698712198672e-05 -4.345638072098e-08 -1.511950225543e-08  1.853115963819e-03 -1.853115963819e-03  1.498972072696e-05  2.976613180808e-06
  9.975819754367e-01  9.148954079248e-05 -5.047418163214e-08 -2.983467643002e-08  2.182900412249e-03 -2.182900412249e-03  1.288127304151e-05  8.288445127959e-06
  9.974011774521e-01  1.085618478258e-04 -5.236807929581e-08 -4.269624442665e-08  2.565855004924e-03 -2.565855004924e-03  1.740643090634e-05  1.609334014889e-05
  9.972061891226e-01  1.286157330389e-04 -6.424338890191e-08 -5.867622734714e-08  3.009118909715e-03 -3.009118909715e-03  2.023169043297e-05  2.610026432852e-05
  9.969959996489e-01  1.521177792709e-04 -7.053611553563e-08 -8.670864351829e-08  3.520428742192e-03 -3.520428742192e-03  2.064395509807e-05  4.325392907399e-05
  9.967695559909e-01  1.795940468590e-04 -7.803421455977e-08 -1.213790648897e-07  4.108072532014e-03 -4.108072532014e-03  2.084540786759e-05  6.231742499669e-05
  9.965257678884e-01  2.116343262906e-04 -8.569785812805e-08 -1.584243531220e-07  4.780810062590e-03 -4.780810062590e-03  1.873578334832e-05  8.481485148754e-05
  9.962635147037e-01  2.488958121483e-04 -1.019373555608e-07 -2.053559846016e-07  5.547751185185e-03 -5.547751185185e-03  1.992819702814e-05  1.138456285803e-04
  9.959816543954e-01  2.921058996612e-04 -1.293083993037e-07 -2.610510145073e-07  6.418183649424e-03 -6.418183649424e-03  2.712424514840e-05  1.492284163127e-04
  9.956790349624e-01  3.420637388435e-04 -1.825902455013e-07 -3.233636799092e-07  7.401342409685e-03 -7.401342409685e-03  4.858245176978e-05  1.923534482814e-04
  9.953545087161e-01  3.996401179326e-04 -2.893241744389e-07 -3.897693743564e-07  8.506108387330e-03 -8.506108387330e-03  9.668737607088e-05  2.431120434920e-04
  9.950069497428e-01  4.657751918903e-04 -4.689485822526e-07 -4.233223355217e-07  9.740630970313e-03 -9.740630970313e-03  1.891146675679e-04  2.892269883477e-04
  9.946352749296e-01  5.414734989554e-04 -7.345003135831e-07 -3.641397959269e-07  1.111186409864e-02 -1.111186409864e-02  3.448133925336e-04  2.988554023724e-04
  9.942384688989e-01  6.277956680413e-04 -1.062736332584e-06 -1.007632671765e-07  1.262501027064e-02 -1.262501027064e-02  5.677115205925e-04  2.108127450752e-04
  9.938156131604e-01  7.258461820697e-04 -1.293277954092e-06  5.032170589949e-07  1.428287104863e-02 -1.428287104863e-02  8.006241746049e-04 -7.441316435398e-05
  9.933659197402e-01  8.367565333902e-04 -1.034481993806e-06  1.458476886512e-06  1.608510127917e-02 -1.608510127917e-02  8.521163867341e-04 -6.336955519608e-04
  9.928887694189e-01  9.616631552142e-04  2.028788641535e-07  2.241921363021e-06  1.802738260650e-02 -1.802738260650e-02  3.710702361254e-04 -1.309344272369e-03
  9.923837545687e-01  1.101679582631e-03  2.198342465327e-06  1.677178363324e-06  2.010052765557e-02 -2.010052765557e-02 -7.893442916756e-04 -1.471060019019e-03
  9.918507263739e-01  1.257862435542e-03  3.211565749956e-06 -8.998412654479e-07  2.228954769792e-02 -2.228954769792e-02 -1.924697007382e-03 -3.923778177144e-04
  9.912898460169e-01  1.431170969193e-03  1.128927627961e-06 -3.843704721807e-06  2.457270208055e-02 -2.457270208055e-02 -1.601551711843e-03  1.606211484892e-03
  9.907016391452e-01  1.622420178787e-03 -3.517363540960e-06 -3.215410772168e-06  2.692059085934e-02 -2.692059085934e-02  8.415085308225e-04  2.485410903287e-03
  9.900870525348e-01  1.832227848054e-03 -4.817456883082e-06  2.779524521579e-06  2.929535274254e-02 -2.929535274254e-02  3.057277149324e-03 -4.858530422090e-06
  9.894475113881e-01  2.060956452162e-03  2.539996472815e-06  6.007252052483e-06  3.165005820296e-02 -3.165005820296e-02  6.304306237711e-04 -3.518940214933e-03
  9.887849753121e-01  2.308651300608e-03  7.182473061181e-06 -3.359362767572e-06  3.392838669948e-02 -3.392838669948e-02 -4.083785647992e-03 -8.363068563534e-04
  9.881019905777e-01  2.574976885681e-03 -5.429265390187e-06 -7.949921814318e-06  3.606466395269e-02 -3.606466395269e-02 -3.185810048629e-04  4.813632037533e-03
  9.874017357662e-01  2.859154074070e-03 -6.641467298907e-06  8.994579500193e-06  3.798435165272e-02 -3.798435165272e-02  5.371077895508e-03 -1.296967382420e-03
  9.866880574567e-01  3.159901459933e-03  1.314104341868e-05  1.099084399697e-06  3.960512634088e-02 -3.960512634088e-02 -4.127317322085e-03 -4.731883309436e-03
  9.859654925159e-01  3.475384546031e-03 -9.315828692582e-06 -1.280300516393e-05  4.083864396003e-02 -4.083864396003e-02 -1.294115732914e-03  6.940294733464e-03
  9.852392732191e-01  3.803177036042e-03 -2.684212506606e-07  1.790481056118e-05  4.159295056109e-02 -4.159295056109e-02  5.990313947770e-03 -4.893626487052e-03
  9.845153099865e-01  4.140240245017e-03  8.276867916292e-06 -1.849771912624e-05  4.177583837598e-02 -4.177583837598e-02 -7.987105611066e-03  1.573777805313e-03
  9.838001487474e-01  4.482924669830e-03 -1.268997135856e-05  1.720808210985e-05  4.129890821509e-02 -4.129890821509e-02  8.090098468609e-03  6.441556345004e-04
  9.831008995878e-01  4.826998324646e-03  1.213918724746e-05 -1.826331462946e-05  4.008178233696e-02 -4.008178233696e-02 -7.565561839246e-03 -1.003793769123e-03
  9.824251363526e-01  5.167703568737e-03 -7.174224663213e-06  1.997500573876e-05  3.805701761383e-02 -3.805701761383e-02  6.788712745047e-03 -2.843098650192e-04
  9.817807669234e-01  5.499844144436e-03 -3.413670371048e-06 -2.033697002712e-05  3.517470524691e-02 -3.517470524691e-02 -5.190877635132e-03  2.491224672375e-03
  9.811758743794e-01  5.817903587863e-03  1.487614650374e-05  1.153629017726e-05  3.140761793836e-02 -3.140761793836e-02  2.160026479303e-03 -4.119834005604e-03
  9.806185312919e-01  6.116193953841e-03 -1.679955839410e-05  5.583002147916e-06  2.675538182689e-02 -2.675538182689e-02  1.379215966465e-03  3.302161161947e-03
  9.801165937254e-01  6.389029200687e-03 -6.944322637768e-07 -1.634076846958e-05  2.124790027246e-02 -2.124790027246e-02 -2.570831355009e-03 -1.822216119303e-04
  9.796774810224e-01  6.630917733635e-03  1.428371065366e-05 -3.599926633703e-07  1.494727642809e-02 -1.494727642809e-02  5.835678749765e-04 -1.606246013443e-03
  9.793079525319e-01  6.836763149781e-03  3.126146170214e-06  1.197985058261e-05  7.947954872839e-03 -7.947954872839e-03  9.115035674629e-04  5.461170989325e-04
  9.790138916403e-01  7.002062672833e-03 -7.694241984114e-06  7.539448599841e-06  3.750643702532e-04 -3.750643702532e-04 -5.375127492991e-04  5.820108530971e-04
  9.788001081754e-01  7.123091763962e-03 -9.153645019370e-06  3.063317134484e-07 -7.619208922674e-03  7.619208922674e-03 -7.424670094079e-04 -4.803586302065e-04
  9.786701705924e-01  7.197062869657e-03 -6.872072071963e-06 -2.964815658391e-06 -1.586110136755e-02  1.586110136755e-02 -1.895189257809e-04 -1.018245003006e-03
  9.786262779351e-01  7.222247623265e-03 -4.978534128484e-06 -3.110508221867e-06 -2.416230708408e-02  2.416230708408e-02  2.061974057763e-04 -1.076278489919e-03
  9.786691793673e-01  7.198054094753e-03 -4.018829734638e-06 -1.849026277428e-06 -3.232813038819e-02  3.232813038819e-02  2.162156484361e-04 -1.027359560117e-03
  9.787981464392e-01  7.125053500213e-03 -3.163993058765e-06 -1.145291107656e-07 -4.016622660161e-02  4.016622660161e-02 -8.755365758994e-05 -9.238008807509e-04
  9.790109998755e-01  7.004954437646e-03 -1.662315073153e-06  1.244424048412e-06 -4.749528256350e-02  4.749528256350e-02 -4.951077370206e-04 -5.924883298994e-04
  9.793041892257e-01  6.840526455977e-03  2.258159074420e-07  1.223726350126e-06 -5.415302129902e-02  5.415302129902e-02 -6.218406148426e-04  6.816618937209e-06
  9.796729203169e-01  6.635478439213e-03  1.036755473607e-06 -2.616886666822e-07 -6.000295223672e-02  6.000295223672e-02 -1.973914543678e-04  4.660826364230e-04
  9.801113226069e-01  6.394300319206e-03 -1.605604447862e-07 -1.273336670961e-06 -6.493942848848e-02  6.493942848848e-02  3.802730103058e-04  2.223280505347e-04
  9.806126464180e-01  6.122078827766e-03 -1.011322560439e-06 -1.226789270764e-08 -6.889073148285e-02  6.889073148285e-02  1.431610158141e-04 -3.842514396748e-04
  9.811694788340e-01  5.824299133315e-03  3.685949094896e-07  2.930255923193e-07 -7.182009394862e-02  7.182009394862e-02 -3.646606319794e-04  3.419475141575e-05
  9.817739668516e-01  5.506644216227e-03 -6.791067315109e-08 -7.516878083963e-07 -7.372476316342e-02  7.372476316342e-02  2.060304818569e-04  1.956549570277e-04
  9.824180370221e-01  5.174802899180e-03 -3.445024622675e-07 -1.713927256183e-07 -7.463334193047e-02  7.463334193047e-02 -2.749233502477e-05 -1.406239800844e-04
  9.830936021251e-01  4.834295787359e-03 -1.900382141244e-07  1.593611907818e-07 -7.460175445459e-02  7.460175445459e-02 -1.521266091226e-05 -8.220803970955e-05
  9.837927473801e-01  4.490326037101e-03  2.419692893513e-07 -8.807641468616e-07 -7.370828023820e-02  7.370828023820e-02 -2.971890636896e-05  3.109955926746e-04
  9.845078906977e-01  4.147659533743e-03 -5.369081466065e-07  7.651113829897e-07 -7.204805157194e-02  7.204805157194e-02 -1.135105960198e-05 -5.154673719809e-04
  9.852319136598e-01  3.810536595277e-03 -6.580580457771e-08 -1.294949172768e-06 -6.972743016485e-02  6.972743016485e-02  2.147943303936e-04  5.661421632295e-04
  9.859582620117e-01  3.482615050241e-03  4.501414471962e-07  6.968142126623e-07 -6.685863889594e-02  6.685863889594e-02 -4.961443626995e-04 -3.587967400851e-04
  9.866810162211e-01  3.166942695496e-03 -1.016449600700e-06 -2.796745462068e-07 -6.355489899372e-02  6.355489899372e-02  5.485003394964e-04 -1.036090740485e-04
  9.873949340634e-01  2.865955776834e-03  3.783633260106e-07 -8.046732318515e-07 -5.992630037522e-02  5.992630037522e-02 -1.795559451210e-04  4.680560516073e-04
  9.880954680525e-01  2.581499410929e-03  3.260423875639e-07  4.641939386751e-07 -5.607644158459e-02  5.607644158459e-02 -3.464014091170e-04 -3.099140686972e-04
  9.887787613641e-01  2.314865248682e-03 -6.964666639045e-07  1.495460069783e-07 -5.209993460007e-02  5.209993460007e-02  3.403305152608e-04 -2.506534498344e-04
  9.894416260827e-01  2.066841757537e-03 -3.036306954922e-07 -6.450489421370e-07 -4.808072094620e-02  4.808072094620e-02  1.957327443369e-04  3.110008800068e-04
  9.900815076870e-01  1.837772695888e-03  3.090289472930e-07 -3.186080208998e-07 -4.409112539453e-02  4.409112539453e-02 -2.441429565960e-04  1.763644092560e-04
  9.906964394884e-01  1.627619835571e-03  1.083962907421e-07  1.321187305197e-07 -4.019155650805e-02  4.019155650805e-02 -1.583985846061e-04 -1.524411856319e-04
  9.912849903686e-01  1.436026617515e-03 -1.750311058570e-07  1.580720160646e-08 -3.643073014578e-02  3.643073014578e-02  6.371446742607e-05 -1.048969926128e-04
  9.918462087365e-01  1.262380072915e-03 -7.212725356442e-08 -1.583035494903e-07 -3.284629434918e-02  3.284629434918e-02  2.626474564622e-05  3.441304071340e-05
  9.923795651571e-01  1.105868994183e-03  6.913814853102e-08 -3.635431084621e-08 -2.946574222973e-02  2.946574222973e-02 -7.599124739020e-05 -1.554771336195e-05
  9.928848956147e-01  9.655369593711e-04 -2.175352968377e-08  8.907096323863e-08 -2.630751027819e-02  2.630751027819e-02 -2.649940014213e-05 -1.037645251582e-04
  9.933623469206e-01  8.403293530302e-04 -1.380159412305e-07  7.237650253990e-08 -2.338217249875e-02  2.338217249875e-02  5.353959147101e-05 -9.076106348895e-05
  9.938123253707e-01  7.291339718152e-04 -1.673792210017e-07 -1.360148069754e-08 -2.069365932268e-02  2.069365932268e-02  7.820133525359e-05 -3.004907834064e-05
  9.942354493912e-01  6.308151757052e-04 -1.439890859100e-07 -6.268969032722e-08 -1.824044421649e-02  1.824044421649e-02  5.974913677969e-05  7.803637943165e-06
  9.946325066049e-01  5.442418236980e-04 -1.113130652609e-07 -7.988192231613e-08 -1.601665691545e-02  1.601665691545e-02  3.781761838504e-05  2.228781707338e-05
  9.950044155126e-01  4.683094221042e-04 -8.337326683637e-08 -8.354723967728e-08 -1.401309800831e-02  1.401309800831e-02  2.094115757311e-05  2.519669133277e-05
  9.953521917916e-01  4.019570424109e-04 -6.638770200307e-08 -7.494441018564e-08 -1.221813752601e-02  1.221813752601e-02  1.031892317279e-05  2.083214359635e-05
  9.956769190690e-01  3.441796322204e-04 -4.916032390495e-08 -6.013155106166e-08 -1.061849218891e-02  1.061849218891e-02  1.672463097497e-06  1.464657653231e-05
  9.959797239274e-01  2.940363676374e-04 -4.102028523446e-08 -4.981880688740e-08 -9.199880818371e-03  9.199880818371e-03 -9.643289820758e-07  8.490711759159e-06
  9.962617548308e-01  2.506556850438e-04 -3.688809159672e-08 -3.891026224357e-08 -7.947563890372e-03  7.947563890372e-03 -1.915421348015e-06  2.375023093958e-06
  9.965241646203e-01  2.132375944109e-04 -3.255497118054e-08 -2.994992441225e-08 -6.846775710237e-03  6.846775710237e-03 -2.623121681356e-06 -1.507287583711e-06
  9.967680962124e-01  1.810538253884e-04 -2.955797131450e-08 -2.582934466491e-08 -5.883060590089e-03  5.883060590089e-03 -2.200040514248e-06 -2.977832759920e-06
  9.969946711297e-01  1.534462984449e-04 -3.039728618759e-08 -2.665289239063e-08 -5.042524476558e-03  5.042524476558e-03 -7.734149847649e-07 -2.582539585247e-06
  9.972049805079e-01  1.298243477222e-04 -2.900839115012e-08 -2.241753462285e-08 -4.312014674439e-03  4.312014674439e-03 -1.913927662546e-06 -2.696547400878e-06
  9.974000782398e-01  1.096610601523e-04 -2.379581793339e-08 -2.453902731329e-08 -3.679238919829e-03  3.679238919829e-03 -1.792898634174e-06 -1.650478460364e-07
  9.975809759451e-01  9.248903242704e-05 -2.851758847336e-08 -2.666707208666e-08 -3.132835409046e-03  3.132835409046e-03 -5.007114380780e-08 -5.776870328483e-07
  9.977486394802e-01  7.789579393537e-05 -3.066056847290e-08 -1.687632140808e-08 -2.662402690740e-03  2.662402690740e-03 -4.888449644498e-07 -2.672942511537e-06
  9.979039867329e-01  6.551909032088e-05 -2.086577014632e-08 -2.483297636085e-08 -2.258499266833e-03  2.258499266833e-03 -1.348069323544e-07  2.225667309232e-06
  9.980478864747e-01  5.504218027888e-05 -4.354351414773e-08 -9.988970816793e-09 -1.912619501043e-03  1.912619501043e-03  5.865738856394e-06 -7.245448766260e-06
  9.981811580748e-01  4.618925858823e-05 -1.514216160066e-08 -1.175658828375e-09 -1.617153113669e-03  1.617153113669e-03 -6.091529894999e-06 -1.351244892928e-06
  9.983045719021e-01  3.872108757969e-05 -3.585605593673e-08 -2.064326766711e-08 -1.365332722248e-03  1.365332722248e-03  1.084026048819e-05 -2.046861629894e-06
  9.984188502663e-01  3.243089378305e-05 -2.164397642171e-08 -2.054320449431e-08 -1.151173825636e-03  1.151173825636e-03 -2.297598201964e-06  5.206940771474e-06
  9.985246687780e-01  2.714056058210e-05 -2.544940701550e-08 -4.756659633192e-09 -9.694121065035e-04  9.694121065035e-04 -2.477930288691e-06 -3.717406667250e-06
  9.986226580159e-01  2.269713868297e-05 -5.119402805547e-09  9.329283999251e-10 -8.154379378454e-04  8.154379378454e-04 -9.882922982357e-06  1.764724583575e-06
  9.987134054169e-01  1.896967613530e-05 -5.518925162945e-09 -2.837163245378e-08 -6.852328650006e-04  6.852328650006e-04 -6.900243320116e-07  6.388432659880e-06
  9.987974573150e-01  1.584636359985e-05 -4.015971311450e-08 -1.578235333764e-08 -5.753076733486e-04  5.753076733486e-04  2.562621735753e-06 -2.678046123602e-06
  9.988753210706e-01  1.323198264316e-05 -7.546464174154e-09  1.791402142687e-08 -4.826442339351e-04  4.826442339351e-04 -5.710111308349e-06  4.501027066115e-06
  9.989474672406e-01  1.104564015515e-05  2.762331754807e-09 -2.008274816502e-08 -4.046407458816e-04  4.046407458816e-04  4.308615773326e-06  1.726454716826e-05
  9.990143317517e-01  9.218769161657e-06 -1.142688158505e-08 -5.686249169838e-08 -3.390617457970e-04  3.390617457970e-04  1.556994421199e-05  9.530985021539e-06
  9.990763180474e-01  7.693374154426e-06 -5.589881069850e-08  2.343361100404e-09 -2.839921121635e-04  2.839921121635e-04  1.406172480802e-05 -1.679305768992e-05
  9.991337991847e-01  6.420498449462e-06 -2.664205191095e-08  3.240121644985e-08 -2.377959237670e-04  2.377959237670e-04 -6.337123205362e-06 -2.049481115081e-05
  9.991871198636e-01  5.358892421325e-06  8.563364034015e-09  2.249105047489e-08 -1.990793281532e-04  1.990793281532e-04 -3.233822740007e-06  2.733119423218e-06
  9.992365983770e-01  4.473859903348e-06  7.663504427447e-09 -3.016916114912e-08 -1.666576725008e-04  1.666576725008e-04  3.224448674548e-06  1.305463209552e-05
  9.992825284717e-01  3.736264177812e-06  2.200341775083e-08 -1.836805549694e-08 -1.395263464385e-04  1.395263464385e-04 -1.175771955751e-05  1.561040485897e-05
  9.993251811158e-01  3.121673336126e-06  2.065774176133e-08 -4.658466608935e-09 -1.168353161237e-04  1.168353161237e-04 -1.003965218712e-05  9.717725437812e-06
  9.993648061688e-01  2.609628938640e-06  2.217481074856e-08  3.447118607424e-09 -9.786665387656e-05  9.786665387656e-05 -1.888820275646e-05 -2.418023083150e-07
  9.994016339540e-01  2.183021200875e-06 -4.924361432991e-09 -3.986802274580e-08 -8.201519745093e-05  8.201519745093e-05  8.923093669880e-06  7.937515293377e-06
  9.994358767335e-01  1.827557501374e-06 -6.410483065427e-08  2.425371413396e-08 -6.877167464375e-05  6.877167464375e-05  8.442338634044e-06 -2.114224392407e-05
  9.994677300883e-01  1.531310930502e-06  1.151342320265e-07  2.686843553362e-08 -5.770815934373e-05  5.770815934373e-05 -4.047532223807e-05  1.471379667092e-05
  9.994973742057e-01  1.284337982969e-06 -1.496390896740e-07  1.525523738205e-08 -4.846567452831e-05  4.846567452831e-05  6.956611772176e-05 -4.627463120757e-05
  9.995249750770e-01  1.078355926640e-06  2.140585100826e-08 -3.359953402840e-08 -4.074333548549e-05  4.074333548549e-05  3.279650599945e-06  2.563431284634e-05
  9.995506856114e-01  9.064700884735e-07  5.727345749962e-09  3.551257119885e-08 -3.428944613314e-05  3.428944613314e-05 -1.589099417891e-05 -1.099006088385e-05
  9.995746466674e-01  7.629451219683e-07  8.925476943877e-09 -2.905761068051e-08 -2.889350277380e-05  2.889350277380e-05 -9.913182142284e-06  1.542609804665e-05
  9.995969880093e-01  6.430124337640e-07 -1.040780412841e-08  1.633744145095e-08 -2.437974034630e-05  2.437974034630e-05 -4.802503888265e-06 -1.006054875676e-05
  9.996178291902e-01  5.427090343233e-07  1.144961723639e-08 -1.655047344636e-09 -2.060146327484e-05  2.060146327484e-05 -4.753651173424e-06  8.077624571659e-06
  9.996372803685e-01  4.587424725740e-07 -4.439634265784e-13 -1.851586880097e-08 -1.743634681007e-05  1.743634681007e-05 -3.355468030039e-06  1.008041112121e-05
  9.996554430605e-01  3.883778973769e-07  2.066629912452e-08  2.733960967445e-09 -1.478248182337e-05  1.478248182337e-05 -8.889123945689e-06  7.069097097791e-06
  9.996724108344e-01  3.293441104435e-07  1.408388985681e-08  1.440140183025e-08 -1.255495628183e-05  1.255495628183e-05 -1.030994367657e-05  1.072850766454e-06
  9.996882699498e-01  2.797548316928e-07 -7.380120980854e-09  1.627300902954e-08 -1.068308528928e-05  1.068308528928e-05 -8.177326521065e-06 -3.783557419005e-06
  9.997030999450e-01  2.380434109649e-07  1.507695653537e-08 -9.987981155660e-09 -9.108044628517e-06  9.108044628517e-06 -1.189076193051e-05 -1.141392515191e-06
  9.997169741789e-01  2.029084558744e-07 -1.050112282008e-08  1.571474080468e-08 -7.780873649300e-06  7.780873649300e-06  6.674371219701e-08 -1.206850679159e-05
  9.997299603276e-01  1.732686278390e-07 -1.332802692073e-08 -1.986565213608e-08 -6.660831688305e-06  6.660831688305e-06  9.958926386707e-06  2.882221270331e-06
  9.997421208420e-01  1.482250300473e-07 -2.787389443006e-08 -1.234568518640e-08 -5.714005688382e-06  5.714005688382e-06  9.082644377204e-06 -3.365630287268e-06
  9.997535133672e-01  1.270300827311e-07  1.797401636743e-08 -5.619534719805e-09 -4.912222889488e-06  4.912222889488e-06 -4.310457542831e-06  8.028036740485e-06
  9.997641911279e-01  1.090618384818e-07  1.545662163365e-08 -9.346940803947e-09 -4.231952076097e-06  4.231952076097e-06 -9.440603383299e-07  1.038985241786e-05
  9.997742032828e-01  9.380229166198e-08 -1.595666971956e-08  1.700092080932e-08 -3.653643895874e-06  3.653643895874e-06 -2.936198014919e-06 -4.735534477503e-06
  9.997835952490e-01  8.081982122178e-08  8.576664049841e-09 -2.936291582943e-08 -3.160999782933e-06  3.160999782933e-06  4.444106797666e-07  1.382080172496e-05
  9.997924090004e-01  6.975441618226e-08 -3.383067436135e-08  1.595367525060e-08 -2.740436336515e-06  2.740436336515e-06  9.954561958079e-06 -1.439254071851e-05
  9.998006833410e-01  6.030554916037e-08  5.578543405813e-08 -7.444067599279e-09 -2.380604364172e-06  2.380604364172e-06 -1.664272235847e-05  1.910247897494e-05
  9.998084541562e-01  5.222198949446e-08 -7.897217647358e-08  1.031043160574e-08 -2.072047927783e-06  2.072047927783e-06  2.555129564355e-05 -2.531953889075e-05
  9.998157546431e-01  4.529361495299e-08  1.438447529870e-07  1.113799301183e-07 -1.806838374789e-06  1.806838374789e-06 -5.879113660026e-05 -1.197901108003e-05
  9.998226155216e-01  3.934433772016e-08 -2.597829846554e-08  5.958975697890e-08 -1.578355290952e-06  1.578355290952e-06  4.116401676168e-05 -7.219409487279e-05
  9.998290652288e-01  3.422638524053e-08  2.163822417892e-08 -2.790787503104e-08 -1.381074328159e-06  1.381074328159e-06  1.368460180106e-06  2.073552427492e-05
  9.998351300965e-01  2.981572320294e-08 -8.206108429167e-09 -1.573405941192e-08 -1.210294519897e-06  1.210294519897e-06 -2.897061250226e-07 -4.123611180199e-06
  9.998408345149e-01  2.600790648460e-08  1.457740979449e-08  4.285967097283e-09 -1.062149380415e-06  1.062149380415e-06 -1.156876579066e-05 -3.504975313741e-08
  9.998462010822e-01  2.271495610927e-08  1.861420715515e-08 -2.433153287695e-09 -9.333333190943e-07  9.333333190943e-07 -8.715521659089e-06 -3.870346806870e-06
  9.998512507423e-01  1.986259943479e-08 -2.058043598939e-08  1.672150822116e-08 -8.210718575147e-07  8.210718575147e-07  1.406168966446e-06 -4.584513028572e-06
  9.998560029112e-01  1.738799578902e-08  2.716945544957e-09 -2.124832564133e-08 -7.230319773187e-07  7.230319773187e-07  2.932132315007e-06  1.168754101294e-05
  9.998604755925e-01  1.523799096644e-08 -1.432465446375e-08  8.556737064999e-09 -6.372265510765e-07  6.372265510765e-07 -2.919128558241e-06 -5.361362677985e-06
  9.998646854847e-01  1.336737511722e-08  1.753400781726e-08  1.508971298244e-08 -5.619804520407e-07  5.619804520407e-07 -5.575682700571e-06  2.036895410447e-07
  9.998686480779e-01  1.173778928302e-08 -2.670482698796e-08 -1.206688283044e-08 -4.958735493399e-07  4.958735493399e-07  9.787529913120e-06 -4.507684725924e-06
  9.998723777444e-01  1.031650118880e-08  1.543227802105e-08 -1.322832617794e-08 -4.376839937092e-07  4.376839937092e-07 -1.203910917495e-05  1.464897788026e-05
  9.998758878209e-01  9.075597814326e-09  2.995504437588e-09  2.842233546185e-08 -3.863879510477e-07  3.863879510477e-07 -3.148574220708e-06 -1.850614279194e-05
  9.998791906842e-01  7.991201041940e-09 -1.671845227611e-08 -9.874299277691e-09 -3.410901774187e-07  3.410901774187e-07  1.124338982163e-05  6.426433206574e-06
  9.998822978205e-01  7.042821631504e-09  2.016873947979e-08 -2.371836386325e-08 -3.010381808616e-07  3.010381808616e-07 -1.159627517071e-05  1.904266253173e-05
  9.998852198900e-01  6.212856249569e-09 -3.110234890144e-08  1.202556716734e-08 -2.655909663477e-07  2.655909663477e-07  1.126530031500e-05 -8.382457546493e-06
  9.998879667851e-01  5.486189664793e-09 -1.446012565534e-08  1.274627226774e-08 -2.341792392486e-07  2.341792392486e-07  8.150121689104e-06  4.887436871006e-06
  9.998905476843e-01  4.849776929183e-09 -2.355278726411e-08  7.707957926732e-09 -2.063170916166e-07  2.063170916166e-07  1.386319248581e-05 -8.159311608230e-06
  9.998929711023e-01  4.292308852151e-09  2.513632662354e-08  1.241117279270e-08 -1.815979225120e-07  1.815979225120e-07 -3.780920106411e-06  7.068766936316e-07
  9.998952449347e-01  3.804022515862e-09 -1.564556055769e-08  2.979839702575e-08 -1.596462320911e-07  1.596462320911e-07  1.114724130130e-05 -1.574928964404e-05
  9.998973765007e-01  3.376458984787e-09  2.751374187784e-08  1.747806863200e-08 -1.401573153256e-07  1.401573153256e-07 -4.437467488939e-06  1.045069246490e-06
  9.998993725805e-01  3.002236115883e-09 -1.395554432908e-08  3.117584118127e-08 -1.228419554335e-07  1.228419554335e-07  1.533490927815e-05 -1.484174951803e-05
  9.999012394513e-01  2.674951900059e-09 -8.254793737024e-09  2.023072129939e-08 -1.074705103151e-07  1.074705103151e-07  5.550343879130e-06  1.356881857179e-06
  9.999029829193e-01  2.388974632513e-09 -3.194361723435e-08  4.708140225778e-09 -9.383785790723e-08  9.383785790723e-08  1.879809459368e-05 -5.382703639817e-08
  9.999046083490e-01  2.139449396194e-09  3.032819958764e-08 -2.934839050593e-09 -8.173952783799e-08  8.173952783799e-08 -1.513687460141e-05  9.933464171876e-06
  9.999061206909e-01  1.922051735270e-09  2.803652757601e-08  1.131348965917e-08 -7.103397565875e-08  7.103397565875e-08 -2.104924150166e-05  2.312925510672e-06
  9.999075245056e-01  1.733054087171e-09  4.725760682714e-09  3.436363578917e-08 -6.156256611624e-08  6.156256611624e-08  7.498490155229e-06 -1.938735001848e-05
  9.999088239869e-01  1.569132068627e-09  1.840862795144e-08 -2.886057526339e-08 -5.320387026065e-08  5.320387026065e-08 -1.246282041347e-06  2.453509463660e-05
  9.999100229826e-01  1.427400918691e-09  3.482934406390e-08  2.341398228920e-08 -4.584293092737e-08  4.584293092737e-08 -2.054886542007e-05 -9.847033673661e-06
  9.999111250126e-01  1.305302394222e-09 -3.556852650546e-08  1.455954798209e-08 -3.937779929042e-08  3.937779929042e-08  2.706095253455e-05  2.620597338130e-06
  9.999121332867e-01  1.200581375120e-09  3.778000505973e-08  2.050745549132e-08 -3.372157077801e-08  3.372157077801e-08 -2.163120406024e-05  2.218743204154e-06
  9.999130507197e-01  1.111256922341e-09 -3.427227397637e-08 -4.727542034971e-09 -2.879251284039e-08  2.879251284039e-08  2.626719426991e-05  7.152298246060e-06
  9.999138799455e-01  1.035575085127e-09  1.240780740401e-09  5.446349106276e-08 -2.451878731601e-08  2.451878731601e-08 -1.760817270057e-06 -2.795146518127e-05
  9.999146233295e-01  9.720017090700e-10  2.495364079265e-08 -3.068190685499e-08 -2.083219911878e-08  2.083219911878e-08 -2.611351317969e-06  2.277713107172e-05
  9.999152829797e-01  9.191756919092e-10 -4.233555424077e-08  1.945580410709e-08 -1.767671979002e-08  1.767671979002e-08  1.850247859634e-05 -2.115608647752e-05
  9.999158607568e-01  8.758931067701e-10  1.710343322513e-08  3.756445046647e-08 -1.500000778410e-08  1.500000778410e-08 -2.300834198849e-05 -1.412517994657e-05
  9.999163582830e-01  8.411079739138e-10  1.488790489657e-08 -2.729630707523e-08 -1.275187902216e-08  1.275187902216e-08 -3.302927699449e-06  2.346993499290e-05
  9.999167769493e-01  8.139014778586e-10 -3.292527288373e-08  7.328496503505e-09 -1.088672783731e-08  1.088672783731e-08  2.170503337681e-05 -2.293942314695e-06
  9.999171179220e-01  7.934707769056e-10  5.851362984612e-08  2.159202947078e-08 -9.365585081242e-09  9.365585081242e-09 -2.499544725817e-05 -1.634474567007e-05
  9.999173821481e-01  7.791231809827e-10  5.110457579601e-08 -1.162865186433e-08 -8.149403179893e-09  8.149403179893e-09 -1.497138726678e-05  1.789105757290e-05
  9.999168907672e-01  8.038676898677e-10  5.646078156424e-09  4.269501127272e-08 -9.857993448801e-09  9.857993448801e-09 -1.243879171462e-05 -2.097970860422e-05
  9.999171179233e-01  7.921354162984e-10  1.903423090065e-09  3.491450123874e-08 -8.720922892351e-09  8.720922892351e-09 -1.307071088147e-05 -1.266474902336e-05
  9.999172690113e-01  7.861068824181e-10 -1.094057937523e-08  3.003884099307e-08 -7.865898761652e-09  7.865898761652e-09  1.406578475001e-05  2.269558001955e-06
  9.999173444490e-01  7.852782686251e-10 -1.426079608176e-08 -3.061207849279e-08 -7.258680278939e-09  7.258680278939e-09  2.127726913064e-05  8.740398303735e-06
  9.999173444451e-01  7.892160500036e-10 -3.037859123115e-08 -7.969054992440e-09 -6.870399720809e-09  6.870399720809e-09  1.574441075717e-05 -8.925961884064e-06
  9.999172689998e-01  7.975838775983e-10 -2.637553945154e-08 -1.603845886999e-08 -6.670214378345e-09  6.670214378345e-09  2.443408678562e-05  9.357043017628e-06
  9.999171179053e-01  8.101209188932e-10  3.849975765671e-08 -2.628060654811e-08 -6.631070891109e-09  6.631070891109e-09  8.093204332669e-07  1.326873324694e-05
  9.999168907444e-01  8.266465466387e-10  5.076970082830e-08  3.998681001649e-09 -6.724259676409e-09  6.724259676409e-09 -9.765863072898e-06  8.736108874168e-06
  9.999165868887e-01  8.470638090608e-10  2.111704035215e-08  3.052463865585e-08 -6.918130325985e-09  6.918130325985e-09 -1.069221985831e-05  2.916495715410e-06
  9.999162054960e-01  8.713387065894e-10 -2.513142882505e-08  3.475210253477e-08 -7.195048322159e-09  7.195048322159e-09 -3.705914425526e-06 -9.409679371689e-06
  9.999157455061e-01  8.995530426400e-10 -3.524788601211e-08 -1.679947634158e-08 -7.521748560391e-09  7.521748560391e-09  6.931878298759e-06 -2.822818713398e-06
  9.999152056358e-01  9.318586130221e-10  4.059009708720e-09 -2.511529014089e-08 -7.866788462289e-09  7.866788462289e-09  3.357697621956e-06  1.462686940678e-06
  9.999145843734e-01  9.684924673652e-10 -2.374339908741e-08 -8.381458062586e-09 -8.205948000640e-09  8.205948000640e-09 -4.719887167957e-06  2.496196396198e-06
  9.999138799713e-01  1.009812175523e-09  1.842431042543e-08 -2.073225302766e-08 -8.509287282058e-09  8.509287282058e-09  2.236603434346e-06  5.895292422222e-06
  9.999130904381e-01  1.056282175199e-09  9.710025124437e-09  2.766922148610e-08 -8.742894988372e-09  8.742894988372e-09 -1.310679050281e-06  1.006870055194e-06
  9.999122135290e-01  1.108491344706e-09 -1.878105496860e-08 -2.861863484505e-08 -8.874706251530e-09  8.874706251530e-09 -1.604593837108e-06 -4.123902482079e-07
  9.999112467353e-01  1.167193827130e-09 -2.046441314277e-08  8.866231570705e-09 -8.861376830283e-09  8.861376830283e-09  1.883026515585e-06  2.739938792386e-06
  9.999101872728e-01  1.233268994711e-09  1.408587184868e-08 -2.945050667743e-08 -8.669105310039e-09  8.669105310039e-09  4.939452455451e-06  4.633404349502e-06
  9.999090320679e-01  1.307806502826e-09 -1.850394103270e-08  1.908836830665e-08 -8.249108706437e-09  8.249108706437e-09  2.602922194276e-06  2.725505265096e-06
  9.999077777437e-01  1.392094123905e-09  2.484608602751e-08  9.281414184842e-09 -7.554609384601e-09  7.554609384601e-09  2.956204970548e-07 -5.860728751754e-06
  9.999064206028e-01  1.487669036711e-09  1.860662103550e-08 -1.678512677120e-08 -6.529273262340e-09  6.529273262340e-09 -2.882645817431e-06 -1.121845308247e-07
  9.999049566098e-01  1.596361483434e-09 -2.973843125507e-08 -5.726642973292e-10 -5.109994635943e-09  5.109994635943e-09  3.072158909345e-07  1.704792665133e-06
  9.999033813717e-01  1.720305557854e-09  1.005078909887e-08  2.286253292005e-08 -3.228061254891e-09  3.228061254891e-09 -1.329519332054e-06 -1.481322466958e-06
  9.999016901153e-01  1.862039614871e-09  1.807881178574e-08  2.136803261958e-08 -8.053112644584e-10  8.053112644584e-10 -3.440484747278e-07 -5.921964155984e-07
  9.998998776646e-01  2.024539925489e-09  2.615807809073e-08  1.481320164088e-08  2.251244804453e-09 -2.251244804453e-09 -5.793327852158e-06 -1.733070177073e-05
  9.998979384139e-01  2.211311815510e-09  8.559586253184e-09  2.760079437737e-08  6.044424266701e-09 -6.044424266701e-09  6.893903328587e-07 -1.617641226132e-05
  9.998958662994e-01  2.426471386563e-09  1.835787199754e-08  1.587992471411e-08  1.069314068576e-08 -1.069314068576e-08 -3.651538424580e-06 -1.164291090898e-05
  9.998936547688e-01  2.674862765196e-09 -2.226021635777e-08 -8.598109572323e-09  1.633236938505e-08 -1.633236938505e-08 -1.241239506201e-06  9.912018248570e-07
  9.998912967467e-01  2.962188207099e-09 -3.174209437013e-08 -1.287407295812e-08  2.312361743274e-08 -2.312361743274e-08  9.409920976262e-06 -4.376593480431e-06
  9.998887845983e-01  3.295153297770e-09  1.533730297533e-08  3.777601792991e-08  3.124793135579e-08 -3.124793135579e-08  6.261555612063e-06 -9.081174618806e-06
  9.998861100885e-01  3.681658504211e-09 -1.619196927380e-08 -6.552934063940e-08  4.091694176860e-08 -4.091694176860e-08 -1.604005126098e-05  1.374750723184e-05
  9.998832643389e-01  4.131016164304e-09 -3.627334311861e-08  7.756919693295e-08  5.238086285144e-08 -5.238086285144e-08 -1.180394283639e-05  3.817535520834e-05
  9.998802377795e-01  4.654222432693e-09  5.768664511962e-08 -6.524917802487e-09  6.593270341423e-08 -6.593270341423e-08  3.168175484542e-05 -4.131359980330e-05
  9.998770200970e-01  5.264290733746e-09 -3.934725178111e-08  1.486464199218e-08  8.190960740589e-08 -8.190960740589e-08  9.584782073626e-06  7.275237800715e-06
  9.998736001783e-01  5.976561120175e-09  4.006734146256e-09 -4.575509540195e-08  1.007066649367e-07 -1.007066649367e-07 -9.901875198432e-06  6.242287581075e-06
  9.998699660489e-01  6.809223165214e-09  1.721554903261e-09  3.766243909074e-08  1.227962309812e-07 -1.227962309812e-07  1.561734130269e-06  1.240913671407e-07
  9.998661048059e-01  7.783846949842e-09  2.781151317985e-08  1.438867663485e-08  1.487298458358e-07 -1.487298458358e-07 -7.700175258536e-06 -1.784277162668e-05
  9.998620025453e-01  8.926043387925e-09 -2.597440334740e-08 -2.134787536593e-08  1.791648504923e-07 -1.791648504923e-07  5.041853109484e-06  1.871984908639e-05
  9.998576442821e-01  1.026623237984e-08  1.602648505137e-08  2.601547577342e-08  2.148789313972e-07 -2.148789313972e-07 -2.357717384830e-07 -1.810296121417e-05
  9.998530138645e-01  1.184058900587e-08 -4.183270007758e-09  1.200309855918e-08  2.567879541276e-07 -2.567879541276e-07 -2.347368440021e-06 -9.343285916816e-06
  9.998480938796e-01  1.369221296501e-08  5.673177575366e-09 -2.372677469927e-08  3.059817559652e-07 -3.059817559652e-07 -7.466561178966e-06  7.022575078609e-06
  9.998428655506e-01  1.587249290856e-08  2.468089648791e-08  7.222659180623e-09  3.637608075719e-07 -3.637608075719e-07 -5.771146317072e-06 -1.080920186321e-05
  9.998373086257e-01  1.844278357897e-08  1.219129827957e-08 -2.564282749056e-08  4.316732058203e-07 -4.316732058203e-07 -1.171461383162e-05  6.352644595374e-06
  9.998314012563e-01  2.147637156039e-08 -1.974314862683e-08 -1.789104108894e-08  5.115669668455e-07 -5.115669668455e-07 -1.862670979865e-06  9.733757260113e-06
  9.998251198644e-01  2.506101574699e-08  3.357410524764e-08  1.431077783723e-08  6.056725325120e-07 -6.056725325120e-07 -2.381248592320e-06 -5.262370482084e-06
  9.998184389989e-01  2.930170508189e-08  1.500228059016e-07 -1.189222295943e-07  7.166309642633e-07 -7.166309642633e-07 -8.627986697651e-05 -9.973960701600e-06
  9.998113311779e-01  3.432428208687e-08 -4.319253967059e-08  5.438381091392e-08  8.476116346584e-07 -8.476116346584e-07  7.568840663437e-06  3.466540215833e-06
  9.998037667180e-01  4.027976892325e-08  5.944349705566e-08 -2.349115459548e-08  1.002432001787e-06 -1.002432001787e-06 -1.468590764650e-05 -1.291203607150e-05
  9.997957135468e-01  4.734956867839e-08 -4.585474006656e-08 -7.712237121184e-09  1.185698418439e-06 -1.185698418439e-06  3.731444500989e-06  1.381433728709e-05
  9.997871370006e-01  5.575151732732e-08  1.048679860474e-08  1.905582190673e-08  1.402906943811e-06 -1.402906943811e-06  5.808984160628e-06 -5.820287210643e-06
  9.997779996019e-01  6.574760469737e-08  1.151514252428e-08 -1.942047231295e-08  1.660683808560e-06 -1.660683808560e-06 -2.535876094352e-06  1.277535743955e-05
  9.997682608181e-01  7.765318098131e-08  8.967213764092e-09 -1.854860833309e-08  1.967031279927e-06 -1.967031279927e-06 -5.351628970139e-07 -2.046747434400e-06
  9.997578767984e-01  9.184788122865e-08 -2.231658667832e-08  1.147456965397e-08  2.331590858149e-06 -2.331590858149e-06 -2.049881000067e-06 -5.987534737380e-06
  9.997468000866e-01  1.087890503559e-07  1.092191576208e-08 -2.013852439561e-08  2.765963859202e-06 -2.765963859202e-06 -1.190017631528e-05  4.572293073703e-06
  9.997349793086e-01  1.290279066161e-07 -2.498551660902e-08 -3.402582818466e-09  3.284155135127e-06 -3.284155135127e-06  1.221554855886e-05  9.453555794580e-06
  9.997223588316e-01  1.532290408832e-07 -1.906108308692e-08  1.018197450823e-08  3.903057775591e-06 -3.903057775591e-06  1.515424670025e-05  3.217667739323e-06
  9.997088783929e-01  1.821941133896e-07  2.924296980419e-08 -9.091908057768e-09  4.643077424116e-06 -4.643077424116e-06 -4.025745754706e-06  5.436213205973e-06
  9.996944726963e-01  2.168900360828e-07 -1.376587038237e-08 -2.932396925869e-08  5.528799025753e-06 -5.528799025753e-06 -8.115680930258e-06  6.027413245947e-06
  9.996790709710e-01  2.584835493542e-07  1.374439879291e-08  2.267364052603e-08  6.589900372059e-06 -6.589900372059e-06 -2.712464586682e-06 -1.623625181873e-05
  9.996625964933e-01  3.083824883004e-07 -1.721343606929e-08 -1.178831651593e-08  7.862200237650e-06 -7.862200237650e-06  2.195033174787e-06 -3.513843317491e-06
  9.996449660649e-01  3.682855767575e-07  1.253189358837e-08  6.997123565844e-09  9.388857443173e-06 -9.388857443173e-06 -3.805336392277e-06 -1.216054224374e-05
  9.996260894464e-01  4.402424164865e-07 -1.757175052162e-08 -1.051910184515e-08  1.122194279984e-05 -1.122194279984e-05 -2.856129650983e-07 -1.070761525592e-06
  9.996058687407e-01  5.267254823070e-07 -2.421142385641e-08  1.918540841372e-08  1.342416316121e-05 -1.342416316121e-05  6.441498079101e-06 -1.281740815450e-05
  9.995841977238e-01  6.307166849626e-07 -2.700778299679e-08  1.627944789482e-08  1.607104198034e-05 -1.607104198034e-05  7.307881586759e-06  1.487000319599e-06
  9.995609611182e-01  7.558111397240e-07  6.683426727781e-09  2.319160552337e-08  1.925348049150e-05 -1.925348049150e-05 -3.431410404734e-08 -2.045021106173e-05
  9.995360338054e-01  9.063412333259e-07 -4.318332358394e-08  9.442524863912e-09  2.308070967123e-05 -2.308070967123e-05  1.290239864331e-05 -1.000174324056e-05
  9.995092799715e-01  1.087525444536e-06  3.836498352643e-08  3.166788156585e-08  2.768396573710e-05 -2.768396573710e-05 -9.234528853781e-07 -1.827126329942e-05
  9.994805521836e-01  1.305645855018e-06  1.048329087097e-07 -1.068299044872e-07  3.322080213738e-05 -3.322080213738e-05 -7.500149180953e-05  7.528192256973e-07
  9.994496903915e-01  1.568259156759e-06 -3.957524141498e-08  6.011419667175e-08  3.987989117325e-05 -3.987989117325e-05  3.247973779758e-05 -4.286678854840e-06
  9.994165208489e-01  1.884448924242e-06 -3.530512009863e-09 -4.965926229260e-08  4.788720873644e-05 -4.788720873644e-05 -1.287987200602e-05  3.606372220856e-06
  9.993808549529e-01  2.265123995660e-06  2.717766360991e-08  1.031673071727e-08  5.751277440689e-05 -5.751277440689e-05  3.493047250637e-06 -5.505047389818e-06
  9.993424879943e-01  2.723373022206e-06 -3.197959468773e-08  1.420522184179e-08  6.907889692348e-05 -6.907889692348e-05  1.147464699098e-05  6.092354382708e-06
  9.993011978168e-01  3.274883046487e-06  1.787598925371e-08  1.899598922830e-08  8.296958648295e-05 -8.296958648295e-05 -4.785209261247e-06  2.731651346416e-06
  9.992567433823e-01  3.938433437599e-06 -1.537622568873e-08  3.205469293973e-08  9.964155638536e-05 -9.964155638536e-05 -7.305122605674e-06 -7.649936669316e-06
  9.992088632374e-01  4.736477179441e-06  2.835417855349e-08 -2.091062231221e-08  1.196369373598e-04 -1.196369373598e-04 -1.091070216017e-05 -5.962707817307e-06
  9.991572738834e-01  5.695822633847e-06 -4.494151925175e-08  3.575687997475e-09  1.435979687540e-04 -1.435979687540e-04  1.925537119930e-05  8.507979098702e-06
  9.991016680465e-01  6.848430974883e-06  2.049904571051e-08 -3.737169523599e-08  1.722836830814e-04 -1.722836830814e-04  2.475456381921e-06  1.688521271614e-05
  9.990417128514e-01  8.232346177042e-06  3.013235484276e-08  2.481552739215e-08  2.065890649463e-04 -2.065890649463e-04  2.657056972578e-06 -8.508357779002e-06
  9.989770479033e-01  9.892775453526e-06 -4.252006122058e-08  3.653224859567e-08  2.475667034421e-04 -2.475667034421e-04  1.873215453586e-05  2.110715306888e-06
  9.989072832839e-01  1.188333974736e-05 -2.558227118956e-08  3.551027190632e-09  2.964509991292e-04 -2.964509991292e-04 -1.195166478667e-06 -5.825546100559e-06
  9.988319974712e-01  1.426751602370e-05 -4.377884784799e-09  1.859460616146e-08  3.546855540332e-04 -3.546855540332e-04  1.505212990240e-06 -9.401325188677e-06
  9.987507352013e-01  1.712029211579e-05 -3.470774696120e-08  1.777918299026e-08  4.239529352521e-04 -4.239529352521e-04  4.481536390107e-06 -2.422703077934e-06
  9.986630052880e-01  2.053005768202e-05 -2.078777335734e-08 -2.093580848626e-08  5.062077872361e-04 -5.062077872361e-04 -1.224785132625e-06 -5.545176771496e-06
  9.985682784299e-01  2.460075293537e-05 -1.654569070351e-08  1.367977597307e-08  6.037123914115e-04 -6.037123914115e-04  8.155868884014e-06 -1.069084433266e-05
  9.984659850375e-01  2.945429635981e-05 -3.463507760333e-08 -3.187449081240e-09  7.190745992314e-04 -7.190745992314e-04  5.246992897894e-06 -3.119035977450e-06
  9.983555131235e-01  3.523331093772e-05 -3.393157956057e-08  3.344118975660e-09  8.552880391163e-04 -8.552880391163e-04  1.054136852625e-05 -6.597862049334e-06
  9.982362063101e-01  4.210416323466e-05  1.227501820428e-10 -2.370004570928e-08  1.015772931863e-03 -1.015772931863e-03 -7.898693424480e-06 -3.322155128277e-06
  9.981073620207e-01  5.026032402326e-05 -2.608152702264e-08 -5.685405156389e-09  1.204417110705e-03 -1.204417110705e-03  4.682962564125e-06  4.110813078393e-06
  9.979682299325e-01  5.992605353520e-05 -4.853157752392e-09 -2.154834715365e-08  1.425615873678e-03 -1.425615873678e-03 -8.844653342988e-06 -2.148235359367e-06
  9.978180107923e-01  7.136039774454e-05  2.057783877800e-09 -6.081437789395e-09  1.684307626047e-03 -1.684307626047e-03 -5.573798152317e-06 -4.433748184546e-06
  9.976558557066e-01  8.486147276669e-05 -1.136201989598e-08 -4.667986356651e-09  1.986004063301e-03 -1.986004063301e-03 -6.269242005836e-06 -6.746858889878e-06
  9.974808660439e-01  1.007709924017e-04  4.840835815840e-10  6.168904285769e-09  2.336810611827e-03 -2.336810611827e-03 -9.561610228520e-06 -1.585328070885e-05
  9.972920941118e-01  1.194789695295e-04 -2.812725499275e-09  2.057352976027e-08  2.743433784430e-03 -2.743433784430e-03 -4.742908527118e-06 -2.373004920696e-05
  9.970885447893e-01  1.414284958513e-04 -7.853668849803e-09  4.462578780812e-08  3.213170338948e-03 -3.213170338948e-03 -2.635625880533e-06 -3.775729362573e-05
  9.968691783320e-01  1.671204662759e-04 -1.474008506292e-08  6.783897261305e-08  3.753872760706e-03 -3.753872760706e-03  4.732219354985e-06 -5.246951202001e-05
  9.966329145900e-01  1.971180734485e-04 -2.880930478306e-08  9.910393451851e-08  4.373884201611e-03 -4.373884201611e-03  1.655531220783e-05 -7.169262342784e-05
  9.963786389111e-01  2.320508511784e-04 -4.142820691043e-08  1.403201472248e-07  5.081935446627e-03 -5.081935446627e-03  2.894878996626e-05 -9.547919127163e-05
  9.961052100262e-01  2.726179937578e-04 -4.694946942172e-08  1.920599424336e-07  5.886996285476e-03 -5.886996285476e-03  4.151611913669e-05 -1.267297032578e-04
  9.958114702514e-01  3.195906105697e-04 -3.507650947253e-08  2.606903305485e-07  6.798071327116e-03 -6.798071327116e-03  4.642597574201e-05 -1.679700786060e-04
  9.954962583492e-01  3.738125241910e-04  4.253353072885e-09  3.484059235687e-07  7.823931531142e-03 -7.823931531142e-03  4.036054766171e-05 -2.262561849473e-04
  9.951584254226e-01  4.361991451210e-04  1.052713291461e-07  4.548744630609e-07  8.972773256363e-03 -8.972773256363e-03  2.181648170768e-06 -3.050938849736e-04
  9.947968542108e-01  5.077338969443e-04  3.124767308527e-07  5.432923185582e-07  1.025179324354e-02 -1.025179324354e-02 -9.379789469591e-05 -3.934394649220e-04
  9.944104821524e-01  5.894616119247e-04  6.610393176446e-07  5.393397843509e-07  1.166667806072e-02 -1.166667806072e-02 -2.814618042684e-04 -4.594906278010e-04
  9.939983285521e-01  6.824782664366e-04  1.137703992035e-06  2.772720215647e-07  1.322099812498e-02 -1.322099812498e-02 -5.849555362645e-04 -4.163195301106e-04
  9.935595261409e-01  7.879164008391e-04  1.552848763689e-06 -4.656499323138e-07  1.491550841745e-02 -1.491550841745e-02 -9.525586932194e-04 -1.167636076701e-04
  9.930933572454e-01  9.069255604196e-04  1.329581096460e-06 -1.733717130487e-06  1.674735958690e-02 -1.674735958690e-02 -1.112343011297e-03  5.789387844953e-04
  9.925992946213e-01  1.040647176430e-03 -1.983897133989e-07 -2.789487097619e-06  1.870923670114e-02 -1.870923670114e-02 -5.835659587266e-04  1.460363844066e-03
  9.920770468641e-01  1.190183379926e-03 -2.632504195869e-06 -2.091240952317e-06  2.078844345663e-02 -2.078844345663e-02  8.030417401185e-04  1.701441709797e-03
  9.915266080516e-01  1.356559438564e-03 -3.733957381975e-06  1.033329029215e-06  2.296596463518e-02 -2.296596463518e-02  2.138134027803e-03  4.359023044362e-04
  9.909483111254e-01  1.540679616319e-03 -9.622420359786e-07  4.331187527312e-06  2.521553581690e-02 -2.521553581690e-02  1.669869536815e-03 -1.880606696026e-03
  9.903428841058e-01  1.743276657368e-03  4.465532302174e-06  2.764772281870e-06  2.750279517768e-02 -2.750279517768e-02 -1.270440942245e-03 -2.632900496449e-03
  9.897115078202e-01  1.964855531748e-03  4.454209799472e-06 -4.677511664804e-06  2.978459473702e-02 -2.978459473702e-02 -3.360594449035e-03  6.670609324609e-04
  9.890558734105e-01  2.205632558302e-03 -5.217363837347e-06 -5.898690124531e-06  3.200853685951e-02 -3.200853685951e-02  3.674787719276e-04  3.995963438373e-03
  9.883782373765e-01  2.465471639971e-03 -6.396591503695e-06  6.665990307388e-06  3.411283937525e-02 -3.411283937525e-02  4.612668136067e-03 -6.687839997318e-04
  9.876814714486e-01  2.743819968466e-03  9.667050242002e-06  5.056521680576e-06  3.602663759285e-02 -3.602663759285e-02 -1.892437648072e-03 -5.022069209737e-03
  9.869691042399e-01  3.039646101473e-03  6.090287554052e-07 -1.326860928391e-05  3.767082453710e-02 -3.767082453710e-02 -4.497936879700e-03  4.181360612353e-03
  9.862453514080e-01  3.351383785974e-03 -1.324522788224e-05  8.270217120635e-06  3.895945165545e-02 -3.895945165545e-02  6.739078342901e-03  1.728827756512e-03
  9.855151302986e-01  3.676885930793e-03  1.792031888555e-05  3.046006619891e-06  3.980183463996e-02 -3.980183463996e-02 -3.807106842857e-03 -6.730112173042e-03
  9.847840546364e-01  4.013393826812e-03 -1.597484738058e-05 -1.371916565099e-05  4.010566834935e-02 -4.010566834935e-02 -6.918764194013e-04  8.279835529010e-03
  9.840584054361e-01  4.357526382531e-03  1.187446716752e-05  1.916396948827e-05  3.978062942278e-02 -3.978062942278e-02  3.825979745958e-03 -7.555414318486e-03
  9.833450730196e-01  4.705295667743e-03 -1.083257007249e-05 -2.131119228264e-05  3.874277927501e-02 -3.874277927501e-02 -4.831699714904e-03  6.560841006887e-03
  9.826514714384e-01  5.052148823230e-03  1.343874037596e-05  1.911173908895e-05  3.691904038986e-02 -3.691904038986e-02  4.037507270467e-03 -6.179991913296e-03
  9.819854219503e-01  5.393041132326e-03 -1.917503533581e-05 -1.277271904097e-05  3.425198842623e-02 -3.425198842623e-02 -1.838408519168e-03  6.076422927552e-03
  9.813550084321e-01  5.722538802986e-03  2.143476107085e-05 -9.730024550858e-07  3.070484384914e-02 -3.070484384914e-02 -1.141718650090e-03 -5.057785086450e-03
  9.807684024668e-01  6.034955025208e-03 -1.261176439457e-05  1.560954696447e-05  2.626620959196e-02 -2.626620959196e-02  3.327219751603e-03  2.268114739118e-03
  9.802336655160e-01  6.324512959991e-03 -8.500397670262e-06 -1.689405859352e-05  2.095386580520e-02 -2.095386580520e-02 -2.721978780112e-03  1.078554878547e-03
  9.797585321439e-01  6.585532445140e-03  1.605563187888e-05 -5.237131255451e-06  1.481750940343e-02 -1.481750940343e-02  5.765758202540e-05 -1.951278243331e-03
  9.793501847781e-01  6.812630310158e-03  5.893797693384e-06  1.363805782901e-05  7.939614882830e-03 -7.939614882830e-03  1.126967899448e-03  4.184967200664e-04
  9.790150304701e-01  7.000923842977e-03 -9.326323341142e-06  9.306642148583e-06  4.346253613223e-04 -4.346253613223e-04 -5.968923412742e-04  6.520312258115e-04
  9.787584903183e-01  7.146226413055e-03 -1.140804096783e-05 -1.152209253385e-06 -7.553868301815e-03  7.553868301815e-03 -7.532130420797e-04 -7.074555942230e-04
  9.785848133709e-01  7.245222858192e-03 -7.447519456187e-06 -6.056572437111e-06 -1.585788897369e-02  1.585788897369e-02  1.839641566739e-04 -1.257846099529e-03
  9.784969258946e-01  7.295613047595e-03 -4.352444901253e-06 -6.378475466658e-06 -2.429155263735e-02  2.429155263735e-02  8.596470727714e-04 -1.105536422926e-03
  9.784963250568e-01  7.296213885349e-03 -3.362321532050e-06 -4.968458118287e-06 -3.265889737455e-02  3.265889737455e-02  1.016837997385e-03 -9.483862109974e-04
  9.785830236689e-01  7.247012560168e-03 -3.429837343349e-06 -2.919519684563e-06 -4.076256864952e-02  4.076256864952e-02  7.746318108862e-04 -1.004238220595e-03
  9.787555495931e-01  7.149167138312e-03 -3.165639614507e-06 -5.545828751389e-07 -4.841274042691e-02  4.841274042691e-02  2.024288134323e-04 -1.061424265604e-03
  9.790109998755e-01  7.004954437646e-03 -1.662315073360e-06  1.244424048366e-06 -5.543562606497e-02  5.543562606497e-02 -4.743710083242e-04 -7.358269355871e-04
  9.793451461804e-01  6.817668907886e-03  4.374042709975e-07  1.153505266359e-06 -6.168096925562e-02  6.168096925562e-02 -6.915255251578e-04  2.994336300482e-05
  9.797525848899e-01  6.591479699063e-03  9.940847083018e-07 -5.982690248537e-07 -6.702799223920e-02  6.702799223920e-02 -1.180098040370e-04  5.443151421417e-04
  9.802269226963e-01  6.331255779702e-03 -5.766344060315e-07 -1.178992983270e-06 -7.138944102714e-02  7.138944102714e-02  4.727246430264e-04  8.913989809901e-05
  9.807609868124e-01  6.042370679611e-03 -7.386454673609e-07  3.968531133719e-07 -7.471354377278e-02  7.471354377278e-02 -5.792731466036e-05 -4.343565934692e-04
  9.813470482142e-01  5.730499020912e-03  5.576717132326e-07 -1.576092340899e-07 -7.698389738384e-02  7.698389738384e-02 -2.838172377774e-04  2.473390706301e-04
  9.819770466080e-01  5.401416474647e-03 -4.279790449413e-07 -5.983775302506e-07 -7.821747907515e-02  7.821747907515e-02  2.813065694385e-04 -5.694636273655e-07
  9.826428068097e-01  5.060813451928e-03 -2.362293050299e-07 -9.025188199233e-08 -7.846107939006e-02  7.846107939006e-02 -1.025852506122e-04 -6.003719967807e-05
  9.833362378937e-01  4.714130793718e-03  1.517320380502e-07  6.352993655154e-08 -7.778657459377e-02  7.778657459377e-02 -9.610733653462e-05 -4.779829117253e-05
  9.840495085775e-01  4.366423241086e-03 -5.713740318958e-07 -8.000323072083e-07 -7.628548480738e-02  7.628548480738e-02  2.749907657356e-04  1.695881650537e-04
  9.847751943989e-01  4.022254064293e-03  5.863867670179e-07  4.240613460325e-07 -7.406322715792e-02  7.406322715792e-02 -4.609679619408e-04 -1.582312826342e-04
  9.855063943886e-01  3.685621840760e-03 -1.056330661256e-06 -3.926212867172e-07 -7.123345095467e-02  7.123345095467e-02  5.428943497108e-04 -7.263920058815e-05
  9.862368170464e-01  3.359918147577e-03  6.489940182344e-07 -5.942688295872e-07 -6.791281964237e-02  6.791281964237e-02 -3.607276092887e-04  3.854339507234e-04
  9.869608368384e-01  3.047913502982e-03 -1.668328780940e-07  6.165126969823e-07 -6.421641677283e-02  6.421641677283e-02 -8.516001478047e-05 -4.778522614063e-04
  9.876735238311e-01  2.751767585960e-03 -7.257564443809e-07 -4.768162503131e-07 -6.025396800847e-02  6.025396800847e-02  4.221535981244e-04  1.178725838364e-04
  9.883706496932e-01  2.473059323286e-03  3.368987584214e-07 -6.115277035206e-07 -5.612690471848e-02  5.612690471848e-02 -2.159914155815e-04  3.430901522243e-04
  9.890486739098e-01  2.212832058959e-03  2.906840689647e-07  2.992611955116e-07 -5.192627873638e-02  5.192627873638e-02 -2.865560510056e-04 -2.382423775346e-04
  9.897047141967e-01  1.971649155303e-03 -4.322765723059e-07  2.168975364389e-07 -4.773148933516e-02  4.773148933516e-02  2.008398910532e-04 -2.483590872527e-04
  9.903365049570e-01  1.749655806201e-03 -3.725585838212e-07 -3.307473455641e-07 -4.360971120244e-02  4.360971120244e-02  2.121332120736e-04  1.301298133229e-04
  9.909423473703e-01  1.546643371390e-03  1.842885317594e-08 -3.026976641384e-07 -3.961591043404e-02  3.961591043404e-02 -5.672720391681e-05  1.563180320710e-04
  9.915210542951e-01  1.362113195012e-03  7.621927775349e-09 -5.381322389297e-08 -3.579333108388e-02  3.579333108388e-02 -7.977003353990e-05 -1.656945664785e-05
  9.920718926956e-01  1.195337548420e-03 -1.615985145986e-07 -8.356274107516e-08 -3.217432763895e-02  3.217432763895e-02  3.863348517100e-05 -2.050064244710e-05
  9.925945258083e-01  1.045415989461e-03 -1.022152061757e-07 -2.259953254260e-07 -2.878142950607e-02  2.878142950607e-02  2.496257536824e-05  8.156525557578e-05
  9.930889567967e-01  9.113260091501e-04  2.454944762164e-08 -2.032066159211e-07 -2.562854024529e-02  2.562854024529e-02 -6.037856807180e-05  7.766869053211e-05
  9.935554752034e-01  7.919673383414e-04  7.006806099958e-08 -1.048412524417e-07 -2.272219261669e-02  2.272219261669e-02 -9.055347623834e-05  1.679352816950e-05
  9.939946071166e-01  6.861997019113e-04  3.743070806478e-08 -3.899504862682e-08 -2.006279283360e-02  2.006279283360e-02 -6.325759981767e-05 -2.763719553387e-05
  9.944070696297e-01  5.928741346296e-04  3.514778383616e-09 -1.220812149606e-08 -1.764580556707e-02  1.764580556707e-02 -3.418822942189e-05 -3.907001292036e-05
  9.947937298977e-01  5.108582100974e-04 -1.978840691586e-08 -7.041054034899e-09 -1.546284546691e-02  1.546284546691e-02 -1.450180616063e-05 -3.500698459541e-05
  9.951555688806e-01  4.390556870473e-04 -3.505575284116e-08 -1.169055577032e-08 -1.350265641125e-02  1.350265641125e-02 -2.591395195819e-06 -2.762874565967e-05
  9.954936496931e-01  3.764211802839e-04 -4.408212651279e-08 -1.565929522429e-08 -1.175196610046e-02  1.175196610046e-02  2.316710712296e-06 -2.078593778271e-05
  9.958090903588e-01  3.219705031349e-04 -4.394833364958e-08 -2.403796282724e-08 -1.019621501671e-02  1.019621501671e-02  3.539049257089e-06 -1.100713361146e-05
  9.961030406825e-01  2.747873375045e-04 -4.270399731621e-08 -3.169884089735e-08 -8.820162061362e-03  8.820162061362e-03  2.721133669337e-06 -5.075603227686e-06
  9.963766629028e-01  2.340268594227e-04 -4.051970875922e-08 -3.452658974393e-08 -7.608375882217e-03  7.608375882217e-03  1.292075007963e-06 -8.890470280526e-07
  9.966311157575e-01  1.989169058900e-04 -3.623808283314e-08 -3.487111221024e-08 -6.545621545190e-03  6.545621545190e-03 -6.160128929951e-07  1.781996114525e-06
  9.968675415882e-01  1.687572100489e-04 -3.274565128130e-08 -3.449440818047e-08 -5.617155164435e-03  5.617155164435e-03 -1.289737065178e-06  2.989370614164e-06
  9.970870561154e-01  1.429171697447e-04 -3.481976150518e-08 -3.060521900253e-08 -4.808938626018e-03  4.808938626018e-03 -2.670991780771e-07  1.547796232386e-06
  9.972907405331e-01  1.208325481903e-04 -2.923970078025e-08 -2.504017172872e-08 -4.107787055733e-03  4.107787055733e-03 -1.531968233449e-06  1.598848915981e-06
  9.974796355928e-01  1.020014435697e-04 -2.866962241198e-08 -2.842113696743e-08 -3.501460442936e-03  3.501460442936e-03  5.988552409888e-07  2.375464231207e-06
  9.976547373766e-01  8.597980273726e-05 -3.214487699208e-08 -2.499233288349e-08 -2.978710478522e-03  2.978710478522e-03  5.680832515890e-07  6.946460425398e-07
  9.978169944865e-01  7.237670356460e-05 -2.127509230915e-08 -1.807505270773e-08 -2.529291603538e-03  2.529291603538e-03 -7.168635010981e-07  2.629194031519e-07
  9.979673064074e-01  6.084957858676e-05 -2.573302863794e-08 -3.198875011531e-08 -2.143945185527e-03  2.143945185527e-03  2.252045529948e-06  3.017597003064e-06
  9.981065228296e-01  5.109951504581e-05 -3.363822962951e-08 -5.278522623518e-09 -1.814363488868e-03  1.814363488868e-03 -1.756107787115e-06 -7.057078897525e-06
  9.982354437463e-01  4.286672707387e-05 -2.941139832541e-09 -2.685827319196e-08 -1.533139556341e-03  1.533139556341e-03 -4.844457578236e-06  7.774603517510e-06
  9.983548201643e-01  3.592627011035e-05 -2.862030804595e-08 -4.733066090420e-09 -1.293707938331e-03  1.293707938331e-03 -7.010247301208e-07 -1.075420690304e-05
  9.984653552907e-01  3.008404318482e-05 -3.297329148794e-08 -1.604403863215e-08 -1.090279621706e-03  1.090279621706e-03  4.991026935113e-06 -2.658471138413e-06
  9.985677060824e-01  2.517310052370e-05 -3.512749912231e-08  6.291264731292e-09 -9.177754789661e-04  9.177754789661e-04 -2.705888669465e-07 -7.870294780059e-06
  9.986624850570e-01  2.105028870802e-05 -7.614086346825e-09 -8.974061217719e-09 -7.717587511589e-04  7.717587511589e-04 -2.410320079618e-06  1.239873469503e-06
  9.987502622895e-01  1.759320389238e-05 -3.237867505449e-08 -2.391386120847e-08 -6.483702217676e-04  6.483702217676e-04  5.715393888836e-06 -1.676628929752e-06
  9.988315675237e-01  1.469746352209e-05 -2.488440866955e-08  3.158075281447e-08 -5.442655641532e-04  5.442655641532e-04 -7.868079738454e-06 -1.587139410153e-05
  9.989068923491e-01  1.227427448710e-05  1.584483349530e-08  3.233860483098e-08 -4.565573669295e-04  4.565573669295e-04 -1.548461354152e-05  4.780257700913e-07
  9.989766923967e-01  1.024828214515e-05  3.584904947241e-08 -2.792300516889e-08 -3.827606762034e-04  3.827606762034e-04 -1.567972170912e-06  1.125488455515e-05
  9.990413895216e-01  8.555675992680e-06 -1.320237431302e-08 -4.864638085261e-08 -3.207436526655e-04  3.207436526655e-04  1.483972099314e-05  8.544761990188e-06
  9.991013739453e-01  7.142532102549e-06 -4.588382925325e-08 -2.982837575737e-08 -2.686826538568e-04  2.686826538568e-04 -2.193333491083e-06  1.854755000776e-06
  9.991570063375e-01  5.963368613698e-06 -1.255680840329e-09  3.078978062219e-08 -2.250217727715e-04  2.250217727715e-04 -1.376200596480e-05 -3.747788282977e-06
  9.992086198223e-01  4.979892328902e-06  1.745408627930e-08  9.469380808730e-09 -1.884370447306e-04  1.884370447306e-04 -1.070807736998e-05 -1.762242891169e-05
  9.992565218995e-01  4.159916173292e-06 -1.369723291467e-08  2.903072858627e-08 -1.578043305850e-04  1.578043305850e-04 -9.900854424033e-06 -7.886974914248e-06
  9.993009962726e-01  3.476427230870e-06 -9.826240594469e-09  2.484803075407e-08 -1.321713357001e-04  1.321713357001e-04 -2.121559023308e-08 -1.980677539908e-05
  9.993423045801e-01  2.906787176236e-06 -3.517654254826e-08  2.712920134919e-09 -1.107329516196e-04  1.107329516196e-04  6.463833928563e-06 -1.122401810527e-05
  9.993806880282e-01  2.432048735435e-06  2.216934907828e-08 -1.576688142713e-08 -9.280980039630e-05  9.280980039630e-05 -7.073293037079e-07  9.056169698046e-06
  9.994163689248e-01  2.036372954076e-06 -3.847086473940e-08 -3.994171601951e-08 -7.782956528097e-05  7.782956528097e-05  1.664112087828e-05  3.057371437866e-06
  9.994495521170e-01  1.706533585474e-06 -7.763353064530e-09  7.154479580421e-08 -6.531097051977e-05  6.531097051977e-05 -1.845247501564e-05 -2.397552391006e-05
  9.994804263324e-01  1.431497141438e-06  6.158857694890e-08 -1.252511282730e-07 -5.484982579697e-05  5.484982579697e-05  4.511415637476e-06  4.840476075948e-05
  9.995091654297e-01  1.202067296009e-06  3.136404569055e-08  4.423542737726e-08 -4.610718910403e-05  4.610718910403e-05 -5.228292871376e-05 -4.537294583713e-05
  9.995359295615e-01  1.010585136628e-06 -4.252340807468e-08  2.142807403435e-09 -3.879917321243e-05  3.879917321243e-05  2.616980232137e-05 -5.951950036731e-06
  9.995608662532e-01  8.506761521212e-07 -2.117449702762e-08  1.778155186300e-08 -3.268827442190e-05  3.268827442190e-05 -4.597872849341e-06 -8.903939503589e-06
  9.995841114024e-01  7.170380634077e-07 -2.498992720049e-08 -1.420999037983e-08 -2.757599715504e-05  2.757599715504e-05  1.550317509263e-05  6.660445116560e-06
  9.996057902037e-01  6.052624606043e-07 -2.984171484111e-09  2.287151595953e-08 -2.329659106500e-05  2.329659106500e-05 -8.151588033053e-06 -4.571073083149e-06
  9.996260180034e-01  5.116854708573e-07 -1.018884753724e-08  1.209187228714e-08 -1.971175298773e-05  1.971175298773e-05  4.884042031190e-06  6.847980714767e-07
  9.996449010877e-01  4.332628103878e-07 -6.324267129008e-09  2.419827339422e-08 -1.670618784840e-05  1.670618784840e-05  2.895250535076e-06 -1.417464506108e-05
  9.996625374103e-01  3.674654575420e-07 -1.722079433625e-08  1.765896127807e-08 -1.418377290927e-05  1.418377290927e-05 -2.483389012997e-06 -7.032323820701e-06
  9.996790172620e-01  3.121925075599e-07 -3.220941513763e-08  4.784772639137e-09 -1.206449211737e-05  1.206449211737e-05  9.991399343265e-06  4.898396560078e-06
  9.996944238876e-01  2.656986988750e-07 -2.102765845832e-08 -1.345365791872e-08 -1.028168902284e-05  1.028168902284e-05  9.816996962285e-06  2.828463303368e-07
  9.997088340531e-01  2.265339770197e-07 -1.029846498821e-08 -2.092957129285e-08 -8.779872223233e-06  8.779872223233e-06  1.126012436886e-05  6.164513422112e-06
  9.997223185673e-01  1.934933001560e-07  1.691084297204e-08 -1.111419534129e-08 -7.512859191978e-06  7.512859191978e-06 -7.093121060787e-06  1.091419055212e-05
  9.997349427617e-01  1.655747992762e-07 -2.957307867140e-10 -2.256494501542e-08 -6.442216309315e-06  6.442216309315e-06  3.984458849316e-07  4.361657372905e-07
  9.997467669303e-01  1.419453520153e-07  4.885922354608e-09  1.875646215612e-08 -5.535933592808e-06  5.535933592808e-06 -7.650766281789e-06 -2.568227157919e-06
  9.997578467347e-01  1.219115617604e-07  1.259011608544e-08  2.220037496779e-08 -4.767364383279e-06  4.767364383279e-06 -6.477274196031e-06 -2.991510837041e-06
  9.997682335752e-01  1.048960640338e-07 -2.487201925674e-08  2.622140870843e-09 -4.114329407221e-06  4.114329407221e-06  6.375844019654e-06 -5.821609255341e-06
  9.997779749317e-01  9.041774949794e-08  9.926054155019e-09  1.260199172654e-08 -3.558317160819e-06  3.558317160819e-06 -9.621832622922e-06 -3.794805194354e-06
  9.997871146768e-01  7.807536310079e-08 -3.605056438147e-09 -2.774723680700e-08 -3.083914688622e-06  3.083914688622e-06  8.821452434555e-06  7.787462757647e-06
  9.997956933625e-01  6.753391724335e-08  5.252164053144e-09  5.055790509566e-08 -2.678253762510e-06  2.678253762510e-06 -1.478795822796e-05 -1.310232431700e-05
  9.998037484843e-01  5.851346964672e-08 -1.389285049815e-09 -6.656876325249e-08 -2.330596117423e-06  2.330596117423e-06  1.612397749785e-05  2.689321002697e-05
  9.998113147224e-01  5.077982384850e-08 -3.466620908580e-08  7.500735907726e-08 -2.031955711623e-06  2.031955711623e-06 -8.697702513978e-06 -3.778042396448e-05
  9.998184241638e-01  4.413679008243e-08  9.901041003438e-08 -1.596173901689e-07 -1.774825275766e-06  1.774825275766e-06 -3.667994820914e-05  1.117872572311e-04
  9.998251065056e-01  3.841982189222e-08  2.579335975607e-08  3.505260849505e-08 -1.552927627196e-06  1.552927627196e-06 -6.265052380809e-05 -4.375801676011e-05
  9.998313892420e-01  3.349061114748e-08 -9.085760058422e-09 -2.825482090011e-08 -1.360983552178e-06  1.360983552178e-06  1.542976838327e-05  7.990942110568e-06
  9.998372978355e-01  2.923297268891e-08 -2.054950951185e-08  4.179543484562e-09 -1.194544686288e-06  1.194544686288e-06  4.659750574876e-06 -4.071162838286e-06
  9.998428558742e-01  2.554889058240e-08 -7.849240335403e-09 -1.418491336588e-08 -1.049888981422e-06  1.049888981422e-06  3.066403401709e-06  1.151275590131e-05
  9.998480852162e-01  2.235566787490e-08 -1.631080302168e-08  2.801283529294e-09 -9.238793152670e-07  9.238793152670e-07  2.850004641938e-06  2.307719396749e-06
  9.998530061218e-01  1.958338001433e-08  1.161995016002e-08  1.423923781013e-08 -8.138827528498e-07  8.138827528498e-07 -8.014223819429e-06 -1.005364994174e-05
  9.998576373755e-01  1.717283916412e-08 -2.318817501259e-08 -7.722281593473e-09 -7.176372517825e-07  7.176372517825e-07  1.448050450567e-05  5.723898435218e-06
  9.998619963976e-01  1.507374918925e-08  6.042367556882e-10  1.570818743351e-08 -6.332810871503e-07  6.332810871503e-07 -2.854861562818e-06 -8.827520396798e-06
  9.998660993463e-01  1.324343910505e-08  3.013621780726e-09 -2.575382925941e-08 -5.591632728664e-07  5.591632728664e-07  4.589620871916e-07  1.334274445087e-05
  9.998699612127e-01  1.164546666420e-08 -2.112277237595e-08  3.125122101248e-08 -4.939484187615e-07  4.939484187615e-07  5.353369694702e-06 -1.650712520918e-05
  9.998735959060e-01  1.024881011916e-08 -6.564695378211e-09 -2.776894684840e-08 -4.364505104122e-07  4.364505104122e-07  9.829264331062e-06  1.157437583953e-05
  9.998770163344e-01  9.026873070848e-09  1.742050897012e-08  9.638655237928e-09 -3.856822189418e-07  3.856822189418e-07 -1.581235971404e-05 -3.734542286042e-06
  9.998802344768e-01  7.956881443814e-09 -1.504170816403e-08  3.410198467127e-08 -3.407902529987e-07  3.407902529987e-07  4.640561915199e-07 -7.598817379992e-06
  9.998832614506e-01  7.019285613963e-09  3.103140455641e-09 -1.342657830372e-08 -3.010370901264e-07  3.010370901264e-07  4.726406307275e-06  1.282811501979e-05
  9.998861075729e-01  6.197241767425e-09  1.028656488110e-08  2.758628231629e-08 -2.658025210340e-07  2.658025210340e-07 -3.184718449046e-06 -1.669112767075e-05
  9.998887824172e-01  5.476229565522e-09  1.854083383509e-08 -1.706663649795e-08 -2.345377500430e-07  2.345377500430e-07 -5.177155348583e-06  1.051332767693e-05
  9.998912948652e-01  4.843705231480e-09  1.365609805941e-08  1.455750378652e-08 -2.067737799826e-07  2.067737799826e-07 -9.883834819429e-06 -1.264281268295e-05
  9.998936531549e-01  4.288765695359e-09  1.820145932020e-08 -1.802209104266e-08 -1.821118075845e-07  1.821118075845e-07 -1.086227830952e-05 -6.485744029633e-07
  9.998958649239e-01  3.802026827954e-09  1.404000014695e-08  2.065127342803e-08 -1.601767787921e-07  1.601767787921e-07 -8.157855271070e-06 -1.611692760885e-05
  9.998979372499e-01  3.375228320413e-09  3.260673643027e-08 -1.388902979275e-08 -1.406922256975e-07  1.406922256975e-07 -5.899963604044e-06  1.008269805844e-05
  9.998998766879e-01  3.001270887924e-09  8.598039580952e-09  2.435070093834e-08 -1.233637213313e-07  1.233637213313e-07 -5.657644104336e-07 -1.781063368520e-05
  9.999016893035e-01  2.673900001583e-09  2.513413538456e-08  4.544702051104e-09 -1.079680494334e-07  1.079680494334e-07 -2.490528074166e-06 -3.852541723616e-06
  9.999033807043e-01  2.387639899007e-09 -1.563277691545e-08  2.722671843203e-08 -9.429896449410e-08  9.429896449410e-08  1.422385377917e-05 -1.659365652275e-05
  9.999049560685e-01  2.137736344685e-09 -3.587651388999e-08  1.833636048612e-08 -8.216955659017e-08  8.216955659017e-08  6.476437598464e-06  3.981740438454e-06
  9.999064201705e-01  1.919980102564e-09  2.749386433080e-08 -2.450330749470e-08 -7.142173196013e-08  7.142173196013e-08 -1.855530640515e-05  1.629770921378e-05
  9.999077774051e-01  1.730678087559e-09  1.462446899347e-08  4.563676568627e-08 -6.191804807607e-08  6.191804807607e-08 -8.835770850708e-06 -2.329446145774e-05
  9.999090318091e-01  1.566596487569e-09 -2.756437627840e-08 -6.485141223262e-09 -5.352276376023e-08  5.352276376023e-08  1.946252011065e-05  1.236544939354e-05
  9.999101870812e-01  1.424867506280e-09  4.659822431609e-08  2.251662074997e-08 -4.613745449920e-08  4.613745449920e-08 -2.755332187698e-05 -2.880291066383e-06
  9.999112465995e-01  1.302972150163e-09 -2.790008331552e-08  2.724435507976e-08 -3.965049865724e-08  3.965049865724e-08  2.724424924505e-05 -1.057171548675e-05
  9.999122134388e-01  1.198681310861e-09  4.548434226252e-08  1.698939889810e-08 -3.398089034971e-08  3.398089034971e-08 -1.781737488299e-05  5.518041502078e-06
  9.999130903843e-01  1.110022911206e-09 -4.105691586704e-09 -3.040717532323e-08 -2.904622195044e-08  2.904622195044e-08  1.485041779858e-05  1.155047392602e-05
  9.999138799459e-01  1.035255732071e-09  1.702464225584e-08  3.847762663929e-08 -2.477421920051e-08  2.477421920051e-08 -1.773628421182e-05 -1.548529028567e-05
  9.999145843690e-01  9.728485487118e-10  1.384460225836e-08 -4.478165699997e-08 -2.110161340960e-08  2.110161340960e-08 -5.982060924262e-06  2.849697762604e-05
  9.999152056462e-01  9.214385065613e-10 -5.275813948085e-08 -5.324658462631e-09 -1.797058634393e-08  1.797058634393e-08  2.083760541834e-05 -1.333646966976e-05
  9.999157455258e-01  8.798272490311e-10  4.859032597420e-09  4.396682743188e-08 -1.532528870481e-08  1.532528870481e-08 -1.520729540053e-05 -2.793761054242e-05
  9.999162055204e-01  8.469574854891e-10  3.297898775784e-08  3.632654633217e-10 -1.312260095482e-08  1.312260095482e-08 -2.051904173168e-05  1.190094782891e-05
  9.999165869139e-01  8.219080499353e-10 -1.738150665779e-08 -2.803647651029e-08 -1.131357063571e-08  1.131357063571e-08  7.655932290796e-06  2.215699680594e-05
  9.999168907672e-01  8.038676898677e-10  5.646078153242e-09  4.269501126799e-08 -9.857993448801e-09  9.857993448801e-09 -1.243879171350e-05 -2.097970860054e-05
  9.999163201288e-01  8.338000911855e-10 -3.212255168140e-08 -2.100690339531e-08 -1.178265689021e-08  1.178265689021e-08  1.212172850839e-05  1.880393867402e-05
  9.999165869172e-01  8.186152638690e-10 -3.778393982471e-08 -3.540215973876e-09 -1.041687328171e-08  1.041687328171e-08  1.366360416169e-05 -1.167011564053e-05
  9.999167769532e-01  8.099905702783e-10  3.176818444927e-08  3.693003252018e-08 -9.382058968895e-09  9.382058968895e-09  1.944940065880e-06 -4.501514630877e-06
  9.999168907629e-01  8.073182235384e-10  5.034461899328e-08 -4.073096593044e-09 -8.639862400511e-09  8.639862400511e-09 -2.305489110687e-05  1.559269916311e-05
  9.999169286609e-01  8.100770459786e-10  1.742708278810e-08 -3.507147442998e-08 -8.160965056158e-09  8.160965056158e-09 -3.063867046466e-06  2.694542568365e-05
  9.999168907524e-01  8.178370391252e-10  4.781510546029e-08  1.237287739301e-08 -7.914744877854e-09  7.914744877854e-09 -1.572627597509e-05  1.072228762188e-05
  9.999167769330e-01  8.302552267633e-10  4.095714456096e-08  1.400802324152e-08 -7.868996080172e-09  7.868996080172e-09 -7.059175430887e-06  6.616715060805e-06
  9.999165868887e-01  8.470638090608e-10  2.111704035215e-08  3.052463865585e-08 -7.994740490936e-09  7.994740490936e-09 -1.523155798040e-05  1.392280919291e-06
  9.999163200946e-01  8.680697322604e-10 -1.134837134041e-08  3.938016495021e-08 -8.271658487110e-09  8.271658487110e-09 -8.245252547616e-06 -1.093389416781e-05
  9.999159758117e-01  8.931854520756e-10 -3.638391325919e-08  6.180943435428e-09 -8.667527717323e-09  8.667527717323e-09  4.835447515683e-06 -9.440575448164e-06
  9.999155530846e-01  9.223917671422e-10 -1.420021903984e-08 -2.537056568302e-08 -9.151772918972e-09  9.151772918972e-09  9.702141390903e-06 -3.409820455894e-06
  9.999150507360e-01  9.557450023324e-10  1.425418312271e-08 -2.067404834679e-08 -9.703372623734e-09  9.703372623734e-09 -8.604463116570e-07 -7.749745674814e-07
  9.999144673620e-01  9.934086665922e-10 -3.807466818595e-08 -8.021111409953e-10 -1.029207514839e-08  1.029207514839e-08  2.537773861440e-07 -2.344365676699e-06
  9.999138013255e-01  1.035649421529e-09  2.521544007402e-08 -2.832032299716e-09 -1.088856268015e-08  1.088856268015e-08  4.829236427825e-07  1.784601535984e-06
  9.999130507482e-01  1.082828737928e-09  5.730333766789e-09  3.072643984636e-08 -1.146422723134e-08  1.146422723134e-08 -1.190087908591e-06  2.078772948727e-06
  9.999122135020e-01  1.135438133672e-09 -2.365317696117e-08 -2.987079944357e-08 -1.198644659547e-08  1.198644659547e-08 -4.417800710466e-06  4.415760479564e-06
  9.999112871993e-01  1.194100143196e-09 -1.474686974518e-08  1.718566776693e-08 -1.242047936025e-08  1.242047936025e-08 -2.016867966748e-06 -4.424469501277e-06
  9.999102691813e-01  1.259591505530e-09  2.908381985453e-08 -1.538183041207e-08 -1.272932080055e-08  1.272932080055e-08 -1.330460994152e-06 -2.763721581937e-06
  9.999091565054e-01  1.332853753425e-09 -1.060053633651e-08  2.736397914090e-08 -1.287293137922e-08  1.287293137922e-08  1.751319426306e-06 -1.932549246508e-07
  9.999079459313e-01  1.415032625647e-09  2.574369581003e-08 -8.513858851586e-09 -1.280540603065e-08  1.280540603065e-08 -1.035200744162e-05 -3.411511851943e-06
  9.999066339054e-01  1.507494250495e-09  9.853875163551e-09 -1.712575921489e-08 -1.247847399875e-08  1.247847399875e-08  1.385163010228e-06 -1.017088853167e-06
  9.999052165435e-01  1.611877258624e-09 -2.880561370082e-08  4.603697249427e-09 -1.183572614634e-08  1.183572614634e-08  9.611901553076e-06  1.137037949812e-05
  9.999036896115e-01  1.730107108794e-09  6.013891893201e-09  1.836470698899e-08 -1.081349259539e-08  1.081349259539e-08  7.955409030666e-06 -3.021429286173e-06
  9.999020485051e-01  1.864484828502e-09  1.703415730592e-08  1.956991205247e-08 -9.340504208395e-09  9.340504208395e-09  3.130666538918e-06 -7.426995474876e-06
  9.999002882267e-01  2.017704339393e-09  8.567458342663e-09 -3.780902043873e-08 -7.337035223331e-09  7.337035223331e-09 -7.177605629671e-06  2.151004337566e-06
  9.998984033602e-01  2.192958777052e-09  1.065282238840e-08 -2.151659104228e-08 -4.709974904521e-09  4.709974904521e-09 -5.210190500779e-06 -6.020776000812e-07
  9.998963880438e-01  2.394003178909e-09  7.270492591191e-09 -1.947212574585e-08 -1.355032137417e-09  1.355032137417e-09 -8.601131024558e-06 -7.156210930573e-07
  9.998942359402e-01  2.625271838052e-09 -2.602906437174e-08 -5.588465575020e-09  2.856246423480e-09 -2.856246423480e-09  5.033898370742e-06  4.969825917471e-07
  9.998919402037e-01  2.891976616828e-09 -3.170201672709e-09 -2.616297938130e-08  8.058434491668e-09 -8.058434491668e-09 -6.384600136192e-06  3.817092515971e-06
  9.998894934452e-01  3.200273378591e-09  3.434963002017e-08  1.020231699984e-08  1.441855466905e-08 -1.441855466905e-08 -1.016494729588e-06 -5.739523029400e-06
  9.998868876928e-01  3.557420003945e-09 -6.489531382324e-08 -2.378698143406e-08  2.212659178881e-08 -2.212659178881e-08  4.695977449447e-06  1.792805832861e-05
  9.998841143501e-01  3.971969090841e-09 -7.211434422570e-08  1.934832577896e-07  3.140385084420e-08 -3.140385084420e-08  4.605883912060e-05 -6.847097387298e-05
  9.998811641501e-01  4.454027114161e-09  1.538838079006e-07 -1.319678140289e-07  4.250576161108e-08 -4.250576161108e-08 -5.478827356028e-05 -2.376252572046e-05
  9.998780271048e-01  5.015583808407e-09 -1.024441812006e-08  3.695487147600e-08  5.574759099354e-08 -5.574759099354e-08  1.320105432328e-05  4.479911935868e-06
  9.998746924513e-01  5.670779591112e-09 -2.605890789118e-08 -2.680127300505e-08  7.147589168878e-08 -7.147589168878e-08 -1.809680100573e-06  3.426896096980e-06
  9.998711485923e-01  6.436369796510e-09  6.463539464502e-09  3.803922495702e-08  9.011486790148e-08 -9.011486790148e-08  1.125075695337e-05 -5.340458674728e-06
  9.998673830313e-01  7.332249831562e-09  4.431021272080e-09 -3.978837305857e-08  1.121531709035e-07 -1.121531709035e-07 -1.591386693582e-05  1.196221085576e-05
  9.998633823025e-01  8.382034687286e-09 -1.066553025445e-08  3.549229584883e-08  1.381853334880e-07 -1.381853334880e-07  1.132820539258e-05 -3.115853382477e-06
  9.998591318944e-01  9.613782929271e-09  1.531059755029e-08 -2.895160276226e-08  1.689002934699e-07 -1.689002934699e-07 -6.981938855893e-06  1.323677547208e-06
  9.998546161662e-01  1.106088874167e-08 -1.131072191291e-08 -1.636646621506e-08  2.051159754282e-07 -2.051159754282e-07 -5.361471907470e-06  5.712775115606e-06
  9.998498182575e-01  1.276314268685e-08 -1.699797825711e-08 -2.403719796710e-09  2.478172149214e-07 -2.478172149214e-07  1.266305253705e-05  3.508370837041e-06
  9.998447199893e-01  1.476798472112e-08  7.157627830449e-09 -2.559795180638e-08  2.981668400539e-07 -2.981668400539e-07 -1.041407403220e-05  6.871971123299e-06
  9.998393017564e-01  1.713206900993e-08 -2.337846795261e-08 -6.353921645144e-09  3.575567269713e-07 -3.575567269713e-07  1.629113229395e-05  5.948641180027e-06
  9.998335424106e-01  1.992307089813e-08 -2.539888532234e-08  1.166413463255e-08  4.276420611676e-07 -4.276420611676e-07  1.383338383752e-05 -3.330629289709e-06
  9.998274191327e-01  2.322197685895e-08  2.634378105711e-08 -1.667665034660e-09  5.104021747544e-07 -5.104021747544e-07 -3.763122826531e-06 -7.207220540426e-06
  9.998209072937e-01  2.712575662640e-08 -1.119537938402e-07 -1.492067490556e-07  6.082222751384e-07 -6.082222751384e-07  3.696818344610e-05  6.448447927128e-05
  9.998139803036e-01  3.175062937123e-08 -2.021082666522e-08  6.490946945323e-08  7.239419795724e-07 -7.239419795724e-07  4.137049536188e-05  2.973153520006e-05
  9.998066094459e-01  3.723602608377e-08  1.485181785894e-08 -6.269672391649e-08  8.609894427085e-07 -8.609894427085e-07 -2.337269015655e-05  9.944495903025e-06
  9.997987636981e-01  4.374936331337e-08 -3.452473717306e-08  3.423304208449e-08  1.023472933489e-06 -1.023472933489e-06  1.536856668309e-05  6.267601135097e-06
  9.997904095356e-01  5.149178902948e-08  2.812495651671e-08  1.383343883787e-09  1.216342616136e-06 -1.216342616136e-06 -2.707968767158e-06 -1.101314128613e-05
  9.997815107182e-01  6.070517344825e-08  3.815313817472e-09  1.937009169442e-08  1.445544870496e-06 -1.445544870496e-06 -6.143972437920e-06 -1.375124178254e-05
  9.997720280573e-01  7.168056901100e-08  7.342267400813e-09 -2.476326711949e-08  1.718258354928e-06 -1.718258354928e-06 -6.330649824441e-06  1.646742771422e-05
  9.997619191620e-01  8.476833571691e-08 -2.854076009318e-08 -6.705731803403e-09  2.043110755138e-06 -2.043110755138e-06  2.030659224585e-05  6.570148299192e-06
  9.997511381628e-01  1.003905927291e-07 -2.521128467800e-08 -6.255403866485e-09  2.430540857822e-06 -2.430540857822e-06  7.889547995228e-06 -1.044534675899e-05
  9.997396354102e-01  1.190560345505e-07  1.210526699525e-08  2.530180082654e-08  2.893127793308e-06 -2.893127793308e-06 -1.269391412735e-05 -1.635023059013e-05
  9.997273571462e-01  1.413779585800e-07  2.695264133458e-08  1.995196701038e-08  3.446030177586e-06 -3.446030177586e-06 -1.238243084702e-05 -1.724820217287e-05
  9.997142451467e-01  1.680960662028e-07  1.701936282377e-08  7.414383630883e-09  4.107589352496e-06 -4.107589352496e-06 -1.462792389508e-05  2.385562465884e-06
  9.997002363315e-01  2.001026206616e-07 -3.840798643104e-08 -1.102258235643e-08  4.899899791573e-06 -4.899899791573e-06  1.269096233268e-05  1.895593697047e-05
  9.996852623402e-01  2.384742499358e-07  5.508384132241e-09 -2.662543923704e-08  5.849644146750e-06 -5.849644146750e-06 -1.223080055642e-06  1.867209449335e-05
  9.996692490697e-01  2.845100304846e-07 -1.054852862793e-08 -2.245760422580e-08  6.989019991921e-06 -6.989019991921e-06  2.619533172600e-06  1.736541608555e-05
  9.996521161716e-01  3.397776404959e-07  9.775284292977e-10 -2.992664115089e-08  8.356907184750e-06 -8.356907184750e-06  7.906568875467e-07  5.690932115292e-06
  9.996337765048e-01  4.061685760853e-07 -1.843897385032e-08 -1.377031760891e-08  1.000013578242e-05 -1.000013578242e-05  1.110367869936e-05  9.051940462699e-06
  9.996141355405e-01  4.859649115899e-07 -4.652726988393e-09 -1.973283663564e-08  1.197519225231e-05 -1.197519225231e-05  3.863201815825e-06  1.926989782778e-06
  9.995930907162e-01  5.819192414818e-07 -4.818435278667e-09  2.079451382149e-08  1.435015060071e-05 -1.435015060071e-05  7.250102300269e-06 -7.741471893333e-06
  9.995705307331e-01  6.973506723043e-07  6.579236809361e-09 -3.890256482824e-08  1.720692063762e-05 -1.720692063762e-05 -1.013439660053e-05  6.882058388949e-06
  9.995463347943e-01  8.362599263978e-07 -4.007016949063e-09 -2.092635234315e-08  2.064407297164e-05 -2.064407297164e-05  9.418321913563e-06  8.198471874704e-06
  9.995203717794e-01  1.003467002337e-06  3.556104959131e-08 -2.381022242188e-08  2.478007840509e-05 -2.478007840509e-05 -1.931870134319e-05 -3.777350326415e-06
  9.994924993499e-01  1.204775593048e-06 -1.228985017383e-07 -1.045440754997e-07  2.975716703334e-05 -2.975716703334e-05  4.314546609424e-05  5.777076447219e-05
  9.994625629813e-01  1.447169513789e-06  5.904488361412e-08  4.709830327820e-08  3.574591979875e-05 -3.574591979875e-05  2.864072575070e-05 -1.472720302298e-05
  9.994303949188e-01  1.739046195245e-06 -4.263841970015e-08 -3.870902366879e-08  4.295071240614e-05 -4.295071240614e-05 -5.752597866214e-06  2.198311134061e-05
  9.993958130497e-01  2.090494599384e-06  3.778380700729e-08 -6.398566224422e-09  5.161596084561e-05 -5.161596084561e-05 -5.145558560584e-06 -8.947681197122e-06
  9.993586196896e-01  2.513624732552e-06  2.861546209651e-09  3.270379331083e-08  6.203364086242e-05 -6.203364086242e-05 -1.356583737980e-06 -1.891579005534e-07
  9.993186002786e-01  3.022957644762e-06  3.346378867824e-09  2.729026176825e-08  7.455191409140e-05 -7.455191409140e-05 -1.320385820022e-05 -9.707770964541e-06
  9.992755219832e-01  3.635885959844e-06 -3.755719615143e-08  8.826743394865e-09  8.958525451583e-05 -8.958525451583e-05  3.983921434496e-07 -6.346765858694e-06
  9.992291322008e-01  4.373216558495e-06 -4.774623713846e-09 -3.901554034201e-08  1.076261304056e-04 -1.076261304056e-04  2.353235275696e-06  1.093025503166e-06
  9.991791569659e-01  5.259807733705e-06  1.352468903450e-08  2.940896188928e-08  1.292584924711e-04 -1.292584924711e-04  4.220439344605e-06 -3.607302102612e-06
  9.991252992565e-01  6.325315964785e-06  2.801541851532e-08  1.389786240596e-08  1.551732579854e-04 -1.551732579854e-04 -2.345567234337e-05  7.397049200305e-07
  9.990672372008e-01  7.605067732196e-06  3.820013212834e-08 -1.018896308770e-09  1.861860297599e-04 -1.861860297599e-04 -8.961377872407e-06  1.241955514826e-05
  9.990046221887e-01  9.141074211396e-06  1.435747374919e-08  4.294113676968e-08  2.232571261154e-04 -2.232571261154e-04 -1.263871529162e-05  2.499782794101e-07
  9.989370768926e-01  1.098320826288e-05 -2.921122497888e-08 -1.413741870694e-08  2.675143002657e-04 -2.675143002657e-04 -9.373257466899e-06 -1.380383980066e-06
  9.988641932054e-01  1.319056355867e-05  1.924813375519e-10 -9.951186644033e-09  3.202779283476e-04 -3.202779283476e-04 -1.776399651757e-05 -4.927020783124e-06
  9.987855301094e-01  1.583301905522e-05 -2.110019625161e-08  1.042298812368e-08  3.830894652455e-04 -3.830894652455e-04 -3.158979492148e-07  1.893182331701e-06
  9.987006114932e-01  1.899302940984e-05 -2.450665999571e-08 -3.777295261351e-08  4.577421318425e-04 -4.577421318425e-04 -1.126260267583e-05  2.978641792286e-06
  9.986089239392e-01  2.276766573824e-05  8.218450376544e-09 -1.878145913063e-08  5.463147429402e-04 -5.463147429402e-04 -6.729445061691e-06 -6.157095659898e-06
  9.985099145123e-01  2.727092815274e-05 -1.870332658853e-08 -1.265796020369e-08  6.512079377265e-04 -6.512079377265e-04 -3.030809867627e-07  4.056679087699e-06
  9.984029885883e-01  3.263634990684e-05 -1.924206578813e-09 -1.668935494846e-08  7.751822203208e-04 -7.751822203208e-04 -9.148767260615e-06 -8.151637626591e-07
  9.982875077698e-01  3.901991254995e-05 -2.386051402850e-08 -3.378729937366e-08  9.213980215369e-04 -9.213980215369e-04 -4.534749452309e-06  7.788073840697e-06
  9.981627879505e-01  4.660328199955e-05 -1.186237425550e-08  6.796496707749e-09  1.093455427560e-03 -1.093455427560e-03  6.702805715156e-06 -6.098973269899e-06
  9.980280976003e-01  5.559737278717e-05 -3.170869531739e-08 -2.807115965457e-08  1.295433718747e-03 -1.295433718747e-03 -8.701755537584e-08  7.509791469782e-06
  9.978826563595e-01  6.624623611850e-05 -1.486626501983e-08 -1.954388637911e-08  1.531927831776e-03 -1.531927831776e-03  2.306242315210e-06  2.299177086116e-06
  9.977256340515e-01  7.883125262601e-05 -3.039768558720e-08 -2.515386809067e-08  1.808080061750e-03 -1.808080061750e-03  4.895477912919e-06  1.016564363813e-05
  9.975561502360e-01  9.367559784699e-05 -2.854839205269e-08 -4.196733792688e-08  2.129604063243e-03 -2.129604063243e-03 -1.231272766847e-07  1.429836719960e-05
  9.973732744566e-01  1.111489212848e-04 -1.721389569532e-08 -5.147940472834e-08  2.502797028924e-03 -2.502797028924e-03 -4.436144033256e-06  1.948584841189e-05
  9.971760273526e-01  1.316721590686e-04 -1.585637365881e-08 -7.001888824608e-08  2.934536285095e-03 -2.934536285095e-03 -1.234057915877e-05  2.789247493823e-05
  9.969633828375e-01  1.557223631473e-04 -3.713710245828e-10 -9.147727149820e-08  3.432254766576e-03 -3.432254766576e-03 -2.373846502148e-05  3.768523082814e-05
  9.967342715732e-01  1.838373933669e-04  2.145855667590e-08 -1.185805655898e-07  4.003888989357e-03 -4.003888989357e-03 -4.110188991304e-05  4.786048988353e-05
  9.964875859989e-01  2.166202737440e-04  4.647069497436e-08 -1.495888982105e-07  4.657792959140e-03 -4.657792959140e-03 -6.241434223060e-05  6.066051873168e-05
  9.962221872014e-01  2.547429630744e-04  7.910834808589e-08 -1.927368578998e-07  5.402610209121e-03 -5.402610209121e-03 -8.840879112908e-05  7.792779434417e-05
  9.959369139480e-01  2.989492295211e-04  1.058893924325e-07 -2.493270303214e-07  6.247093900241e-03 -6.247093900241e-03 -1.156274324289e-04  1.033139387657e-04
  9.956305942204e-01  3.500562638840e-04  1.268024414136e-07 -3.385889464999e-07  7.199868834227e-03 -7.199868834227e-03 -1.422592259605e-04  1.470254360837e-04
  9.953020596191e-01  4.089545895795e-04  1.118955949179e-07 -4.714999205385e-07  8.269122460886e-03 -8.269122460886e-03 -1.613837596802e-04  2.179847368473e-04
  9.949501630049e-01  4.766057783077e-04  2.767270441555e-08 -6.513309097387e-07  9.462220317742e-03 -9.462220317742e-03 -1.523707063094e-04  3.270289567967e-04
  9.945737997670e-01  5.540373958737e-04 -1.935795989506e-07 -8.558384478699e-07  1.078523393094e-02 -1.078523393094e-02 -7.616136919409e-05  4.759318154206e-04
  9.941719330599e-01  6.423345775860e-04 -6.384306702086e-07 -9.868232850979e-07  1.224237948117e-02 -1.224237948117e-02  1.265443679737e-04  6.320643617594e-04
  9.937436233423e-01  7.426275714105e-04 -1.339460835862e-06 -8.201860944911e-07  1.383536220361e-02 -1.383536220361e-02  5.186827257178e-04  6.904477110010e-04
  9.932880624787e-01  8.560745742860e-04 -2.047890961135e-06  2.414851691880e-08  1.556262767496e-02 -1.556262767496e-02  1.061628646602e-03  4.221347085992e-04
  9.928046125491e-01  9.838392282207e-04 -1.970305120198e-06  1.644700942547e-06  1.741853509146e-02 -1.741853509146e-02  1.405265636284e-03 -3.992490821309e-04
  9.922928493598e-01  1.127062214797e-03 -1.941816543624e-07  3.074945893022e-06  1.939246520049e-02 -1.939246520049e-02  8.981629297281e-04 -1.540453424936e-03
  9.917526104345e-01  1.286826538691e-03  2.758183855896e-06  2.356884657400e-06  2.146789662284e-02 -2.146789662284e-02 -7.067901909543e-04 -1.966178311881e-03
  9.911840470912e-01  1.464116212069e-03  4.108080376391e-06 -1.379008430812e-06  2.362147046651e-02 -2.362147046651e-02 -2.343037052772e-03 -5.756301905594e-04
  9.905876799236e-01  1.659768313921e-03  6.080182622787e-07 -5.229657284253e-06  2.582210079369e-02 -2.582210079369e-02 -1.813726440719e-03  2.134891787345e-03
  9.899644565810e-01  1.874418827018e-03 -5.749759419780e-06 -2.652075592281e-06  2.803020954129e-02 -2.803020954129e-02  1.683649805641e-03  2.814588600152e-03
  9.893158102718e-01  2.108443168204e-03 -4.101566577564e-06  6.234487069201e-06  3.019715438158e-02 -3.019715438158e-02  3.602646454609e-03 -1.343736266379e-03
  9.886437169969e-01  2.361892833231e-03  7.609122185611e-06  4.635322385065e-06  3.226495544616e-02 -3.226495544616e-02 -1.447457534275e-03 -4.248311401985e-03
  9.879507490498e-01  2.634430184412e-03  3.920931273131e-06 -1.019228040199e-05  3.416641225210e-02 -3.416641225210e-02 -4.662507066871e-03  2.310164727281e-03
  9.872401219343e-01  2.925263976563e-03 -1.304831971869e-05 -5.724998217008e-07  3.582567581332e-02 -3.582567581332e-02  4.115984084817e-03  4.342205263686e-03
  9.865157313757e-01  3.233088927275e-03  7.217029322537e-06  1.351955781924e-05  3.715936817910e-02 -3.715936817910e-02  2.254001828241e-03 -6.435061051154e-03
  9.857821767022e-01  3.556033295434e-03  6.360578003976e-06 -1.738902607962e-05  3.807846771637e-02 -3.807846771637e-02 -7.265968554102e-03  2.475000037026e-03
  9.850447669548e-01  3.891618643415e-03 -1.807563216558e-05  1.142138259420e-05  3.849092830590e-02 -3.849092830590e-02  7.804209288348e-03  3.084309417153e-03
  9.843095041919e-01  4.236738133812e-03  2.349151294716e-05 -3.776976321675e-06  3.830507129661e-02 -3.830507129661e-02 -5.632827102591e-03 -6.691795602567e-03
  9.835830397289e-01  4.587658704050e-03 -2.550334213834e-05 -1.390127512116e-06  3.743394088688e-02 -3.743394088688e-02  3.516411602882e-03  7.853948839254e-03
  9.828726023405e-01  4.940049384439e-03  2.569805953367e-05  3.470686668494e-07  3.579946376048e-02 -3.579946376048e-02 -2.810085646818e-03 -7.434000659256e-03
  9.821858957987e-01  5.289039819195e-03 -2.475710250473e-05  5.677478820215e-06  3.333739287530e-02 -3.333739287530e-02  3.488422695791e-03  5.997340059819e-03
  9.815309683107e-01  5.629307892125e-03  1.796809404535e-05 -1.633025074030e-05  3.000201669501e-02 -3.000201669501e-02 -4.561234537653e-03 -3.473777685223e-03
  9.809160503077e-01  5.955201398804e-03 -2.509132718564e-06  2.249635622833e-05  2.577137356087e-02 -2.577137356087e-02  4.490680672747e-03  1.225218881248e-04
  9.803493660408e-01  6.260889513323e-03 -1.676530083217e-05 -1.361917941697e-05  2.065139214423e-02 -2.065139214423e-02 -2.247878358837e-03  2.410461385866e-03
  9.798389227743e-01  6.540541175842e-03  1.623070096298e-05 -1.116191136061e-05  1.467934342984e-02 -1.467934342984e-02 -6.207990087343e-04 -2.119027791219e-03
  9.793922857446e-01  6.788522793733e-03  9.315676153118e-06  1.490876386471e-05  7.925471773446e-03 -7.925471773446e-03  1.326864328342e-03  2.326385560201e-04
  9.790163501485e-01  6.999604164606e-03 -1.113870242167e-05  1.128644264492e-05  4.929708765081e-04 -4.929708765081e-04 -6.549868197513e-04  7.204329256668e-04
  9.787171199229e-01  7.169162664604e-03 -1.369506572296e-05 -3.300297996884e-06 -7.483974655616e-03  7.483974655616e-03 -7.091487956266e-04 -9.583148035440e-04
  9.784995054312e-01  7.293373092748e-03 -6.888938341859e-06 -9.875844020399e-06 -1.584419097873e-02  1.584419097873e-02  6.993771474703e-04 -1.368049509028e-03
  9.783671516342e-01  7.369370907747e-03 -1.742248281873e-06 -9.735280282408e-06 -2.440536420043e-02  2.440536420043e-02  1.589206182406e-03 -7.473743060209e-04
  9.783223068604e-01  7.395378003067e-03 -2.748369266803e-07 -7.848098566351e-06 -3.297144050894e-02  3.297144050894e-02  1.787041142176e-03 -2.476350480238e-04
  9.783657402136e-01  7.370782328316e-03 -1.077777529406e-06 -5.968746851706e-06 -4.134114865994e-02  4.134114865994e-02  1.678055440212e-03 -2.689855999844e-04
  9.784967129541e-01  7.296165569878e-03 -2.550993184335e-06 -3.777447371002e-06 -4.931704991807e-02  4.931704991807e-02  1.315738277485e-03 -6.984609998762e-04
  9.787130057205e-01  7.173276867084e-03 -3.102675474133e-06 -9.898102560982e-07 -5.671446716568e-02  5.671446716568e-02  5.419428669490e-04 -1.105487972826e-03
  9.790109998755e-01  7.004954437646e-03 -1.662315073318e-06  1.244424048455e-06 -6.336964429617e-02  6.336964429617e-02 -4.329376887740e-04 -8.743612102614e-04
  9.793858078313e-01  6.795000707031e-03  6.357646473051e-07  1.054466834893e-06 -6.914655723683e-02  6.914655723683e-02 -7.568539051832e-04  6.256086660529e-05
  9.798314442408e-01  6.548019709378e-03  8.587270396225e-07 -9.083323039758e-07 -7.394192911804e-02  7.394192911804e-02 -1.372557885412e-05  6.051513597172e-04
  9.803410277775e-01  6.269227776616e-03 -9.145335564214e-07 -9.220091823187e-07 -7.768817392331e-02  7.768817392331e-02  5.128069271662e-04 -8.077117651695e-05
  9.809070019813e-01  5.964249725199e-03 -3.040991437076e-07  5.934008332370e-07 -8.035418803002e-02  8.035418803002e-02 -2.671725463429e-04 -3.770898503641e-04
  9.815213634277e-01  5.638912775076e-03  4.261685230723e-07 -6.001066259250e-07 -8.194411063546e-02  8.194411063546e-02 -8.974437622127e-05  3.737788644344e-04
  9.821758862077e-01  5.299049410222e-03 -5.477148935087e-07 -2.725463381714e-07 -8.249433286542e-02  8.249433286542e-02  2.014832707260e-04 -1.890842622609e-04
  9.828623330112e-01  4.950318713702e-03 -1.400842815373e-07 -8.160280685265e-08 -8.206910419779e-02  8.206910419779e-02 -9.074793288025e-05  2.696129518990e-05
  9.835726451184e-01  4.598053314472e-03  2.635964924263e-07 -2.851018559442e-07 -8.075521572072e-02  8.075521572072e-02 -1.084807440963e-04  5.651787529003e-05
  9.842991057587e-01  4.247136566975e-03 -8.132771811434e-07 -5.638553978146e-08 -7.865618837229e-02  7.865618837229e-02  2.776120671224e-04 -1.700062127949e-04
  9.850344734695e-01  3.901912128668e-03  5.920911634438e-07 -6.131799343474e-07 -7.588638573876e-02  7.588638573876e-02 -2.873079665598e-04  3.431872236100e-04
  9.857720841890e-01  3.566125808672e-03 -4.463042920907e-07  5.760467883433e-07 -7.256541316120e-02  7.256541316120e-02  5.619130230800e-05 -4.844289874916e-04
  9.865059227429e-01  3.242897560136e-03 -4.254092052020e-07 -8.344180358645e-07 -6.881310649680e-02  6.881310649680e-02  2.877608998502e-04  3.513892291569e-04
  9.872306656824e-01  2.934720228482e-03  5.560531837622e-07 -1.189128390267e-07 -6.474528158041e-02  6.474528158041e-02 -4.133318097713e-04  5.836771172066e-05
  9.879416985117e-01  2.643480722477e-03 -3.189285928525e-07  4.302169657090e-07 -6.047033389151e-02  6.047033389151e-02  7.953785077647e-05 -3.803949574232e-04
  9.886351109780e-01  2.370498852121e-03 -5.794028065555e-07 -4.241280512278e-07 -5.608673980382e-02  5.608673980382e-02  3.275213127166e-04  1.418716265638e-04
  9.893076743756e-01  2.116579064387e-03  1.775453200361e-07 -5.372096669387e-07 -5.168139796813e-02  5.168139796813e-02 -1.474585830312e-04  2.853482516786e-04
  9.899568048884e-01  1.882070519585e-03  2.715538787825e-07  6.437340756190e-08 -4.732874678105e-02  4.732874678105e-02 -2.512309130149e-04 -1.064510933933e-04
  9.905805167633e-01  1.666931474222e-03 -1.538152695350e-07  1.719399072366e-07 -4.309054688411e-02  4.309054688411e-02  4.105111841220e-05 -2.018520231785e-04
  9.911773687264e-01  1.470794576885e-03 -2.345884844610e-07 -1.041240329413e-07 -3.901619592049e-02  3.901619592049e-02  1.227838701933e-04 -5.301185507181e-06
  9.917464066345e-01  1.293030338746e-03 -4.429340697677e-08 -1.458100391879e-07 -3.514345184360e-02  3.514345184360e-02 -2.121752369011e-06  4.838920408187e-05
  9.922871048496e-01  1.132806725005e-03 -2.641988051127e-08  2.166602433748e-08 -3.149944528584e-02  3.149944528584e-02 -3.013232604224e-05 -5.027591091564e-05
  9.927993083345e-01  9.891434428700e-04 -1.587815253507e-07  3.262336580038e-08 -2.810187280628e-02  2.810187280628e-02  5.803209963901e-05 -6.610923689415e-05
  9.932831769940e-01  8.609600589957e-04 -2.048847481671e-07 -5.385008194407e-08 -2.496027796190e-02  2.496027796190e-02  9.006077436674e-05 -3.607512824650e-06
  9.937391333820e-01  7.471175316676e-04 -1.546420371630e-07 -1.229114797258e-07 -2.207734874461e-02  2.207734874461e-02  5.981282991891e-05  4.631580717235e-05
  9.941678145127e-01  6.464531247714e-04 -1.002929395580e-07 -1.308386838210e-07 -1.945017272831e-02  1.945017272831e-02  2.095197794846e-05  5.060936901351e-05
  9.945700282119e-01  5.578089509795e-04 -6.382108801759e-08 -1.133348061337e-07 -1.707140939769e-02  1.707140939769e-02 -1.218524940736e-06  3.998878800871e-05
  9.949467141918e-01  4.800545914043e-04 -4.292415743864e-08 -9.558133002271e-08 -1.493035261850e-02  1.493035261850e-02 -1.094012345450e-05  2.840168651048e-05
  9.952989098473e-01  4.121043613917e-04 -3.704776245706e-08 -7.877285222874e-08 -1.301386865401e-02  1.301386865401e-02 -1.283131953708e-05  1.793958584478e-05
  9.956277206179e-01  3.529298663551e-04 -3.320251167301e-08 -5.745956554272e-08 -1.130720390261e-02  1.130720390261e-02 -1.263088271885e-05  8.491142325436e-06
  9.959342946668e-01  3.015685107606e-04 -3.444166021351e-08 -4.711019144556e-08 -9.794663500940e-03  9.794663500940e-03 -8.440873685499e-06  3.666705920805e-06
  9.962198015489e-01  2.571286155221e-04 -3.659650594193e-08 -3.722605516480e-08 -8.460167394382e-03  8.460167394382e-03 -4.484523335230e-06 -4.941538217715e-07
  9.964854145137e-01  2.187917589200e-04 -3.810851876170e-08 -2.946033332061e-08 -7.287693759374e-03  7.287693759374e-03 -1.347789391862e-06 -2.965919465222e-06
  9.967322960602e-01  1.858129063749e-04 -3.666175526635e-08 -2.541760757437e-08 -6.261621599758e-03  6.261621599758e-03  9.545375254261e-08 -3.158693643787e-06
  9.969615863696e-01  1.575188309869e-04 -3.563077034095e-08 -2.590555489475e-08 -5.366985615767e-03  5.366985615767e-03  1.199187277657e-06 -2.356280286946e-06
  9.971743942497e-01  1.333052619651e-04 -3.389130541034e-08 -2.018549337573e-08 -4.589655872119e-03  4.589655872119e-03 -1.432419665242e-07 -3.553355081194e-06
  9.973717902455e-01  1.126331324342e-04 -2.685128326440e-08 -2.120837617041e-08 -3.916454944622e-03  3.916454944622e-03 -1.479427237098e-06 -1.097769708014e-06
  9.975548015985e-01  9.502423535085e-05 -3.041997263332e-08 -2.288313852997e-08 -3.335224152046e-03  3.335224152046e-03  6.299134463829e-07 -1.467509016987e-06
  9.977244087647e-01  8.005653939734e-05 -2.345174682981e-08 -1.727673516671e-08 -2.834848828558e-03  2.834848828558e-03 -2.621706418750e-06 -1.379171064273e-06
  9.978815432310e-01  6.735936458226e-05 -1.889501125249e-08 -2.282624407587e-08 -2.405252399375e-03  2.405252399375e-03 -2.490109152063e-06  3.559220477328e-06
  9.980270864002e-01  5.660857288475e-05 -3.897040227847e-08 -2.670634348683e-08 -2.037366327710e-03  2.037366327710e-03  5.697960380068e-06 -1.816359206896e-07
  9.981618693443e-01  4.752188826007e-05 -1.765064934401e-08 -3.251790414083e-09 -1.723083648201e-03  1.723083648201e-03 -5.411731655765e-06  1.124611775196e-07
  9.982866732513e-01  3.985443108949e-05 -3.074887038115e-08 -3.738669266757e-08 -1.455200321100e-03  1.455200321100e-03  1.082388902308e-05  7.209384502269e-06
  9.984022304153e-01  3.339452288387e-05 -1.781874487700e-08 -2.411610983206e-08 -1.227349712103e-03  1.227349712103e-03 -4.820688693118e-06  3.325785473020e-06
  9.985092256446e-01  2.795979581812e-05 -3.594910390422e-08 -1.760577101642e-08 -1.033933581406e-03  1.033933581406e-03  2.817279038280e-06 -2.543972732443e-06
  9.986082979801e-01  2.339362488290e-05 -1.493268199231e-08 -5.209360980769e-09 -8.700522237373e-04  8.700522237373e-04 -6.206303086016e-06 -1.488689604289e-06
  9.987000426343e-01  1.956188826830e-05 -1.502469075141e-08 -2.900470756043e-08 -7.314353104968e-04  7.314353104968e-04  2.603357399338e-06  2.762791809589e-06
  9.987850130796e-01  1.635004884530e-05 -4.877471875705e-08 -1.661048815038e-08 -6.143759143383e-04  6.143759143383e-04  5.787556805690e-06 -8.913026632527e-06
  9.988637232227e-01  1.366054628800e-05 -3.117200306319e-08  3.379006239838e-08 -5.156679769643e-04  5.156679769643e-04 -9.024060514098e-06 -1.256743097030e-05
  9.989366496201e-01  1.141048074351e-05  3.108812398399e-08  6.250858208151e-09 -4.325479405042e-04  4.325479405042e-04 -1.911394037599e-05  9.544357872501e-06
  9.990042336943e-01  9.529568680031e-06  3.185633733240e-08 -2.270142091889e-08 -3.626414790531e-04  3.626414790531e-04 -1.221918812101e-05  1.774638478630e-05
  9.990668839196e-01  7.958348938315e-06 -5.254357584570e-08 -2.419667481154e-08 -3.039144617786e-04  3.039144617786e-04  1.260577825934e-05  5.864460943859e-06
  9.991249779571e-01  6.646615365975e-06 -4.304206339545e-08  1.941015214879e-08 -2.546292059046e-04  2.546292059046e-04  8.451719432161e-06 -2.205731312849e-07
  9.991788647189e-01  5.552054734500e-06 -1.505947450220e-08 -4.403862942884e-08 -2.133049319898e-04  2.133049319898e-04  1.235716956014e-05  1.822742955038e-05
  9.992288663506e-01  4.639066679661e-06 -4.375977551517e-08  5.083045972823e-09 -1.786829836593e-04  1.786829836593e-04  6.892340781067e-06 -1.478465567997e-05
  9.992752801224e-01  3.877746777636e-06 -9.890658730305e-09 -3.529243831173e-08 -1.496957619697e-04  1.496957619697e-04  3.178535239466e-07  2.619559626449e-07
  9.993183802241e-01  3.243012105194e-06 -1.555002603587e-08 -3.136722163744e-08 -1.254397020276e-04  1.254397020276e-04 -8.240606319046e-06  8.135999100507e-06
  9.993584194618e-01  2.713852553435e-06  2.002164379805e-08  1.173089560149e-08 -1.051514982062e-04  1.051514982062e-04 -1.042671959930e-05  5.079015345989e-06
  9.993956308529e-01  2.272691409194e-06  1.205754259775e-08 -3.065844054044e-08 -8.818753631036e-05  8.818753631036e-05  2.603354473795e-06  1.058604122533e-05
  9.994302291239e-01  1.904841100103e-06 -6.379168077086e-08 -1.253487863723e-09 -7.400600503184e-05  7.400600503184e-05  1.384525321154e-05 -1.379788033483e-05
  9.994624121100e-01  1.598040871306e-06  7.528685176253e-08  2.172307416220e-08 -6.215147843104e-05  6.215147843104e-05 -3.556289297615e-05  1.220471145013e-05
  9.994923620602e-01  1.342065247425e-06 -1.273856646295e-07 -9.353309831966e-08 -5.224176286551e-05  5.224176286551e-05  7.801175058124e-05  7.531257318775e-06
  9.995202468531e-01  1.128393332528e-06  3.693749130217e-08 -1.592944614884e-08 -4.395638975339e-05  4.395638975339e-05 -1.531478671113e-05  2.940087245910e-05
  9.995462211248e-01  9.499294690834e-07 -3.513528692364e-08 -9.253999734358e-09 -3.702715442968e-05  3.702715442968e-05  5.933388863902e-06 -8.686009245826e-06
  9.995704273151e-01  8.007686742944e-07  2.208326887984e-08  6.013508166804e-09 -3.122965334495e-05  3.122965334495e-05 -1.566187709275e-05 -3.304429495654e-06
  9.995929966362e-01  6.759992608180e-07 -2.773531436634e-08  8.992099758983e-09 -2.637640513772e-05  2.637640513772e-05  1.123090913815e-05 -1.125573066660e-05
  9.996140499680e-01  5.715374178252e-07  4.640854560879e-09  1.417116467089e-08 -2.231088796101e-05  2.231088796101e-05 -8.969296158388e-06 -6.365794178895e-06
  9.996336986846e-01  4.839887843670e-07  2.466751183368e-09 -1.884102935135e-08 -1.890249413534e-05  1.890249413534e-05 -4.544572115909e-06 -2.288302779771e-06
  9.996520454168e-01  4.105324757062e-07 -2.476125345214e-08 -3.693694299533e-09 -1.604236930523e-05  1.604236930523e-05  5.822246098731e-06 -5.916827314561e-06
  9.996691847551e-01  3.488246296676e-07 -1.871945710100e-09  1.965806023178e-08 -1.363975005111e-05  1.363975005111e-05 -6.028521787414e-06 -4.583307412010e-06
  9.996852038968e-01  2.969175918125e-07  8.780262832924e-09 -1.259483508475e-08 -1.161903998515e-05  1.161903998515e-05 -9.638707129622e-06 -2.182540743889e-06
  9.997001832413e-01  2.531928158869e-07  2.389130834127e-08 -2.211899117634e-09 -9.917308130522e-06  9.917308130522e-06 -9.992678203488e-06 -9.334137396228e-06
  9.997141969377e-01  2.163050333497e-07 -4.626414816824e-09  2.202519893427e-08 -8.482105576137e-06  8.482105576137e-06  5.922763787405e-06 -1.534196394215e-05
  9.997273133885e-01  1.851356769486e-07  9.140937270851e-10 -2.124058951067e-08 -7.269815356400e-06  7.269815356400e-06  8.052892218849e-06  1.150460871454e-05
  9.997395957118e-01  1.587544305392e-07 -1.834454619106e-08  1.095840402537e-08 -6.244073439065e-06  6.244073439065e-06  1.275030253239e-06 -2.089787964398e-06
  9.997511021664e-01  1.363869887010e-07 -7.077209896108e-09  1.311707587796e-08 -5.374618125099e-06  5.374618125099e-06 -4.577897169340e-06 -2.122945870902e-06
  9.997618865417e-01  1.173886427326e-07 -5.512671644299e-09 -1.505435135364e-08 -4.636223848299e-06  4.636223848299e-06  4.385850970895e-06 -1.129693010508e-06
  9.997719985158e-01  1.012220757360e-07 -1.928927825300e-08  1.079603058861e-09 -4.007896411526e-06  4.007896411526e-06  4.498920977123e-06 -7.268526089141e-06
  9.997814839842e-01  8.743923340252e-08  2.318003485341e-08 -4.101708767187e-09 -3.472105484165e-06  3.472105484165e-06 -6.151749517422e-06  8.453842557977e-06
  9.997903853613e-01  7.566605558032e-08 -3.964937728487e-08  1.077455246003e-08 -3.014233480206e-06  3.014233480206e-06  1.474850421607e-05 -1.195398644989e-05
  9.997987418574e-01  6.558999476909e-08  4.756888963480e-08  1.508866119541e-08 -2.622078779096e-06  2.622078779096e-06 -2.297318732882e-05  6.822453199890e-06
  9.998065897324e-01  5.694956966304e-08 -6.107555126523e-08 -3.970754897556e-08 -2.285440026931e-06  2.285440026931e-06  3.431017412656e-05 -5.598522562151e-07
  9.998139625284e-01  4.952579573548e-08 -1.236305920328e-08  1.798087884998e-07 -1.995779991542e-06  1.995779991542e-06 -2.113776502839e-05 -4.725652551588e-05
  9.998208912844e-01  4.313506675379e-08 -1.644360851242e-07 -9.781241371670e-08 -1.745946481417e-06  1.745946481417e-06  1.124440087004e-04  4.639228137987e-05
  9.998274047316e-01  3.762304500254e-08  3.776454694255e-08 -3.991456615713e-09 -1.529989254825e-06  1.529989254825e-06 -1.702584317755e-05  2.072859822023e-05
  9.998335294736e-01  3.286003849372e-08 -6.400836663487e-09 -8.181966039553e-09 -1.342841073369e-06  1.342841073369e-06  8.443714671355e-06 -6.394295340665e-06
  9.998392901518e-01  2.873672982112e-08  1.461459423036e-09  2.077193984187e-08 -1.180297176516e-06  1.180297176516e-06 -2.724645842555e-06 -1.266511279156e-05
  9.998447095964e-01  2.516089660400e-08 -7.657167457471e-09  9.808346728443e-09 -1.038789058010e-06  1.038789058010e-06  5.881307805710e-06 -8.174622221782e-06
  9.998498089661e-01  2.205461975603e-08 -1.271410573689e-08 -1.628724674562e-08 -9.153161310406e-07  9.153161310406e-07  8.801664224056e-06  1.930206002932e-06
  9.998546078753e-01  1.935184306919e-08  2.077982662996e-08  9.657525560542e-09 -8.073423264723e-07  8.073423264723e-07 -1.396911069758e-05 -1.956340286923e-06
  9.998591245116e-01  1.699661754436e-08 -8.064146161086e-09 -1.109532836624e-08 -7.127137041498e-07  7.127137041498e-07  4.888628315181e-06 -2.396028746497e-06
  9.998633757433e-01  1.494125921140e-08  4.407195174222e-09  1.475952507172e-08 -6.296313935971e-07  6.296313935971e-07 -8.486648697141e-06 -3.481681823937e-06
  9.998673772183e-01  1.314527109980e-08 -4.868023279498e-09 -1.887032744785e-08 -5.565317210770e-07  5.565317210770e-07  9.225778763075e-06  6.758134437868e-06
  9.998711434547e-01  1.157403029718e-08  2.328047404140e-08  7.375006577021e-09 -4.921048316224e-07  4.921048316224e-07 -1.510216348997e-05 -6.441880612366e-06
  9.998746879242e-01  1.019794252007e-08 -3.059148243578e-08 -1.700753641268e-09 -4.352197315493e-07  4.352197315493e-07  6.971203698404e-06 -3.614170684260e-06
  9.998780231287e-01  8.991642794686e-09 -1.363266724401e-08  1.102925161048e-08 -3.849202325567e-07  3.849202325567e-07  1.359565987147e-07  6.964691566252e-06
  9.998811606707e-01  7.933342114409e-09  1.745420399768e-08  2.552417662611e-08 -3.403832993050e-07  3.403832993050e-07  1.576885175871e-06 -1.307987099225e-05
  9.998841113178e-01  7.004313487670e-09  6.166182336059e-10 -2.309396356576e-08 -3.008899266932e-07  3.008899266932e-07  4.717012145312e-06  3.675248669721e-06
  9.998868850619e-01  6.188370235420e-09  2.821134650505e-09  1.485559441513e-08 -2.658408859869e-07  2.658408859869e-07 -8.414125446675e-06 -9.214026683640e-06
  9.998894911739e-01  5.471544537380e-09 -1.635476692151e-08 -2.383060683440e-08 -2.347011242751e-07  2.347011242751e-07 -2.139901943148e-06  1.183113354522e-05
  9.998919382540e-01  4.841722413950e-09 -1.478031078096e-08 -1.999139538586e-08 -2.070224882077e-07  2.070224882077e-07 -4.360333582044e-06  4.658235295101e-06
  9.998942342770e-01  4.288380937389e-09 -1.073017231614e-08 -2.828549526682e-08 -1.824067857346e-07  1.824067857346e-07 -2.904642558847e-06  1.575022858120e-05
  9.998963866354e-01  3.802420343187e-09  1.469233232011e-08  1.672565525645e-08 -1.605000142021e-07  1.605000142021e-07 -1.428567450573e-05 -9.607500823459e-07
  9.998984021773e-01  3.375847360725e-09  6.880176055030e-09 -2.972876644616e-08 -1.410151228033e-07  1.410151228033e-07 -6.331629854709e-06  1.472515380092e-05
  9.999002872427e-01  3.001729696534e-09  1.757199952024e-08 -7.152995412792e-09 -1.236781067541e-07  1.236781067541e-07 -5.564389241045e-06 -7.535542751487e-06
  9.999020476957e-01  2.673965352940e-09  2.755594113516e-08 -2.315757011001e-08 -1.082616123335e-07  1.082616123335e-07 -3.935063603309e-06 -7.892672558521e-07
  9.999036889544e-01  2.387232568916e-09 -1.621172811850e-08  3.042635155442e-08 -9.456766511042e-08  9.456766511042e-08  1.148698971748e-05 -2.152168103279e-05
  9.999052160185e-01  2.136842079086e-09 -2.884669632990e-08  2.498237894671e-08 -8.241398787196e-08  8.241398787196e-08  9.498428935518e-06  2.451620939066e-06
  9.999066334943e-01  1.918683473590e-09 -1.220409814140e-08 -2.509356827654e-08 -7.163718818502e-08  7.163718818502e-08  1.286826369265e-07  2.190162932055e-05
  9.999079456172e-01  1.729110781460e-09  3.153081034705e-08  3.106079504111e-08 -6.211285317753e-08  6.211285317753e-08 -1.996338760111e-05 -1.558499725729e-05
  9.999091562733e-01  1.564957354283e-09 -3.706353629938e-08  1.377102474618e-08 -5.369653018420e-08  5.369653018420e-08  2.567149585170e-05  3.290195384769e-06
  9.999102690175e-01  1.423365275237e-09  5.482322201458e-08 -4.855162150717e-09 -4.630079636959e-08  4.630079636959e-08 -1.741459004643e-05  1.389348241755e-05
  9.999112870916e-01  1.301859473067e-09 -8.615593814603e-09  3.374415062184e-08 -3.980924976574e-08  3.980924976574e-08  1.976322342512e-05 -1.405411277277e-05
  9.999122134392e-01  1.198217651516e-09  4.098549939388e-08  4.664203326100e-09 -3.414077675805e-08  3.414077675805e-08 -2.332057111738e-05  6.591511965415e-06
  9.999130507205e-01  1.110479140902e-09 -3.682907347986e-08 -8.541264757000e-09 -2.922095834438e-08  2.922095834438e-08  2.328478585613e-05  8.153547109140e-06
  9.999138013242e-01  1.036920610061e-09 -4.319078740515e-09  4.174538068568e-08 -2.497072937143e-08  2.497072937143e-08  2.344530928166e-06 -2.750153320465e-05
  9.999144673794e-01  9.760036475464e-10  1.051229898360e-08 -4.581896030937e-08 -2.133026203760e-08  2.133026203760e-08  2.946512671305e-06  2.639002885748e-05
  9.999150507653e-01  9.263603182817e-10 -4.131576669133e-08 -4.086177130493e-08 -1.824250437307e-08  1.824250437307e-08  2.579370688281e-05  8.381506886224e-06
  9.999155531202e-01  8.868024052645e-10 -2.932417717737e-08  3.649880849530e-08 -1.565103952473e-08  1.565103952473e-08  4.762973540868e-06 -2.651901813436e-05
  9.999159758487e-01  8.562601052866e-10  5.864647742781e-09  3.924010709050e-08 -1.351231615911e-08  1.351231615911e-08 -1.812226746047e-05 -8.470852609408e-06
  9.999163201288e-01  8.338000911856e-10 -3.212255168119e-08 -2.100690338888e-08 -1.178265689021e-08  1.178265689021e-08  1.212172850919e-05  1.880393867018e-05
  9.999156686318e-01  8.695764605309e-10  4.683360623570e-09  3.608859394610e-08 -1.395547513344e-08  1.395547513344e-08 -1.362002384195e-05 -2.105857650410e-05
  9.999159758547e-01  8.502446246679e-10  3.703659587931e-09 -3.897486974926e-08 -1.232554196474e-08  1.232554196474e-08 -7.794161043712e-06  2.643584793478e-05
  9.999162055289e-01  8.384778639354e-10  3.767371957602e-08  2.326182071121e-08 -1.107250556980e-08  1.107250556980e-08 -1.756092475314e-05  5.455086028914e-06
  9.999163582906e-01  8.335519424028e-10 -1.965829351977e-08  4.327192665161e-08 -1.016433290783e-08  1.016433290783e-08  8.125178590794e-06 -2.675314781568e-05
  9.999164345624e-01  8.348566608638e-10  8.124084313227e-09  4.674449546623e-08 -9.561691365668e-09  9.561691365668e-09 -1.945485733892e-05 -1.097168844826e-05
  9.999164345554e-01  8.418690413012e-10  6.449513915129e-11  4.492958559236e-08 -9.234703765800e-09  9.234703765800e-09 -1.355194950802e-05 -1.198789583974e-05
  9.999163582700e-01  8.541483191927e-10  1.952295787094e-08  3.409874166557e-08 -9.154115280787e-09  9.154115280787e-09 -2.065208390941e-05 -1.460165774262e-05
  9.999162054960e-01  8.713387065894e-10 -2.513142882505e-08  3.475210253477e-08 -9.292162596482e-09  9.292162596482e-09 -3.331773071462e-06 -1.697809412086e-05
  9.999159758117e-01  8.931854520756e-10 -3.638391325919e-08  6.180943435428e-09 -9.618862834714e-09  9.618862834714e-09  7.306019652823e-06 -1.039123346257e-05
  9.999156685818e-01  9.195031727574e-10 -2.170176152693e-08 -2.248402722557e-08 -1.010310803636e-08  1.010310803636e-08  1.217271352804e-05 -4.360478470302e-06
  9.999152829546e-01  9.501798298148e-10  1.525895957126e-08 -3.572400270221e-08 -1.072448122372e-08  1.072448122372e-08 -1.784369024418e-06  4.399307670205e-06
  9.999148178579e-01  9.852079194076e-10  1.164155972761e-08 -2.302714889260e-08 -1.145242703998e-08  1.145242703998e-08 -1.067738378215e-05  1.016092510718e-05
  9.999142719944e-01  1.024659095529e-09 -3.730410908516e-08 -7.920445580480e-09 -1.226276345497e-08  1.226276345497e-08  9.291463347527e-06 -5.696879240595e-06
  9.999136438354e-01  1.068711000400e-09  2.668176933837e-08  2.586657583271e-09 -1.312622771821e-08  1.312622771821e-08 -5.505866831994e-07  3.129947797704e-06
  9.999129316137e-01  1.117638240701e-09  2.116800336431e-09  3.703833957253e-08 -1.401525323728e-08  1.401525323728e-08 -6.083822567081e-06 -2.391798221293e-06
  9.999121333154e-01  1.171833281603e-09 -3.706720330384e-08 -1.646296797316e-08 -1.489964513031e-08  1.489964513031e-08  2.617107718415e-06  7.487830073142e-07
  9.999112466707e-01  1.231813170163e-09 -2.087080375867e-08  3.751392585195e-09 -1.574811564130e-08  1.574811564130e-08  1.543262811775e-05 -2.463098966667e-06
  9.999102691426e-01  1.298242285802e-09  2.504406342523e-08 -2.377347968137e-08 -1.652443137185e-08  1.652443137185e-08 -2.076365478168e-06 -9.998102359397e-07
  9.999091979156e-01  1.371940586885e-09 -5.282902867161e-09  2.677718792509e-08 -1.719401004119e-08  1.719401004119e-08  2.148239599241e-06  5.537788269239e-07
  9.999080298816e-01  1.453914427947e-09 -5.688709049811e-09 -1.887243155539e-08 -1.771857474099e-08  1.771857474099e-08  2.495732161965e-07 -5.465473647501e-06
  9.999067616256e-01  1.545383369970e-09  1.405972651942e-08 -2.021400550832e-08 -1.804502417334e-08  1.804502417334e-08 -6.360265640750e-06 -4.721897844999e-06
  9.999053894084e-01  1.647814765251e-09  3.795644197432e-10  3.912824466792e-08 -1.812901536605e-08  1.812901536605e-08  7.486143095104e-06 -1.734304084336e-06
  9.999039091495e-01  1.762940747982e-09  3.016936501159e-08  9.190564764509e-09 -1.791523097781e-08  1.791523097781e-08 -7.948197623273e-06 -1.126034086481e-05
  9.999023164058e-01  1.892845947012e-09  2.653998298150e-08 -2.981108121629e-09 -1.733726430358e-08  1.733726430358e-08 -1.728577090416e-06 -3.134971799709e-06
  9.999006063507e-01  2.039982208001e-09 -1.322632487748e-08 -3.127780032756e-08 -1.632343145488e-08  1.632343145488e-08 -4.828040217136e-06  9.786086024052e-06
  9.998987737493e-01  2.207259948966e-09 -5.167183358393e-09 -2.334471442700e-08 -1.479047412707e-08  1.479047412707e-08 -3.362813071076e-06  3.906142912815e-06
  9.998968129326e-01  2.398117542135e-09 -1.884562393413e-08 -2.164500787041e-08 -1.264303714685e-08  1.264303714685e-08 -3.666035977861e-06  1.286699652026e-05
  9.998947177684e-01  2.616599250202e-09 -1.074434471667e-08 -4.079448302749e-09 -9.777003439398e-09  9.777003439398e-09  9.216670957973e-06  4.033883929633e-06
  9.998924816298e-01  2.867508321485e-09 -2.255613599324e-08 -1.457291841718e-08 -6.059460417092e-09  6.059460417092e-09 -7.182052558776e-07  5.973765718107e-06
  9.998900973613e-01  3.156493478855e-09  3.126318769886e-08 -7.224932022131e-09 -1.350577430217e-09  1.350577430217e-09 -4.741357994164e-06 -3.561399646979e-06
  9.998875572413e-01  3.490235740873e-09 -5.063664319959e-08  3.064902925406e-08  4.524882332344e-09 -4.524882332344e-09  1.290597081792e-05  7.430449283572e-06
  9.998848529413e-01  3.876615744211e-09  6.773679931112e-08 -1.441915959751e-08  1.176173211028e-08 -1.176173211028e-08 -1.081086008800e-05 -1.375892468125e-05
  9.998819754816e-01  4.324964387403e-09 -1.247302731516e-08 -2.041193588524e-07  2.059350886278e-08 -2.059350886278e-08 -5.174547095813e-05  2.885444634363e-05
  9.998789151832e-01  4.846314141634e-09  2.983871420049e-08  5.055748976030e-08  3.129013344214e-08 -3.129013344214e-08  1.050811974990e-05 -1.790010888284e-05
  9.998756616152e-01  5.453753166243e-09 -3.155374528467e-08 -1.639598821944e-08  4.416919960336e-08 -4.416919960336e-08  1.936528973486e-06  2.895079899960e-06
  9.998722035375e-01  6.162748759455e-09  4.062486996317e-08  2.182367834465e-08  5.960813752233e-08 -5.960813752233e-08 -1.596453252654e-06 -1.275063205376e-05
  9.998685288386e-01  6.991712607836e-09 -4.388918244038e-08 -3.466813519758e-09  7.805213750231e-08 -7.805213750231e-08  4.116670489926e-06  7.913800524347e-06
  9.998646244677e-01  7.962454487756e-09  2.373096146399e-08  2.603144822539e-08  1.000188889387e-07 -1.000188889387e-07  3.842393152289e-06 -1.223727132952e-05
  9.998604763611e-01  9.100941102676e-09 -5.889071215655e-09 -2.493244330915e-08  1.261299275342e-07 -1.261299275342e-07 -1.215809891098e-06  5.525720317183e-08
  9.998560693619e-01  1.043808312457e-08 -2.759007223125e-08  9.795665539018e-10  1.571247712036e-07 -1.571247712036e-07  1.345919289203e-05  7.923088335504e-06
  9.998513871322e-01  1.201068080209e-08  2.145158781501e-08  8.248951501123e-09  1.938799155260e-07 -1.938799155260e-07 -1.719469501790e-05 -5.672701517291e-06
  9.998464120580e-01  1.386264332862e-08 -2.446323344369e-08 -4.732184490165e-09  2.374307790763e-07 -2.374307790763e-07  1.825489555548e-05  2.475062772092e-06
  9.998411251459e-01  1.604639863480e-08  2.608724860298e-08  1.170828503225e-08  2.890275942886e-07 -2.890275942886e-07 -1.259974189827e-05 -1.098683500755e-05
  9.998355059093e-01  1.862459632906e-08  1.660422603692e-08  1.551150376834e-09  3.501551793791e-07 -3.501551793791e-07 -1.104265011827e-05  9.248712759178e-07
  9.998295322462e-01  2.167221292296e-08  1.491759141343e-08 -2.355136973815e-08  4.225963742948e-07 -4.225963742948e-07 -8.530228292675e-06  1.226412805453e-06
  9.998231803046e-01  2.527897580590e-08  2.948608833624e-10  4.659124191967e-08  5.084775298523e-07 -5.084775298523e-07  8.628917779888e-06 -1.094057106009e-05
  9.998164243368e-01  2.955248205292e-08  1.054048248690e-07  1.551850664119e-07  6.103547574522e-07 -6.103547574522e-07  1.774961471468e-05 -7.915754940719e-05
  9.998092365399e-01  3.462175354815e-08 -5.611604647144e-08 -3.250167014420e-08  7.312959263620e-07 -7.312959263620e-07  5.620267076338e-06  2.566033096244e-05
  9.998015868829e-01  4.064173266396e-08  1.213973953086e-08  5.326372550404e-08  8.749944442561e-07 -8.749944442561e-07  1.468887182704e-05 -2.031220041774e-05
  9.997934429170e-01  4.779853689705e-08  1.990259277546e-08 -3.205650028523e-08  1.045883190649e-06 -1.045883190649e-06 -2.225905449061e-05  5.041078755927e-06
  9.997847695706e-01  5.631598112311e-08 -1.483998856764e-08 -2.238360694535e-08  1.249308138209e-06 -1.249308138209e-06  5.155806495505e-06  2.035148137251e-05
  9.997755289238e-01  6.646332080378e-08 -1.187985443689e-08  2.523774551814e-08  1.491708625826e-06 -1.491708625826e-06  1.283417652263e-05 -9.861556628655e-06
  9.997656799643e-01  7.856471919219e-08  3.311733205897e-08  1.324359324239e-08  1.780853914759e-06 -1.780853914759e-06 -1.954647688443e-05 -7.157703672104e-06
  9.997551783208e-01  9.301059955367e-08 -1.255789268477e-09 -3.797122034764e-08  2.126098631026e-06 -2.126098631026e-06 -8.591875748869e-06  1.641452887785e-05
  9.997439759719e-01  1.102714616430e-07 -2.643800592615e-08 -2.434335933769e-08  2.538744405756e-06 -2.538744405756e-06  1.075437194981e-05  1.927666598543e-05
  9.997320209296e-01  1.309145758678e-07 -1.064485670888e-08 -3.241975672139e-08  3.032443417307e-06 -3.032443417307e-06  1.010049935519e-05  6.993298874097e-06
  9.997192568941e-01  1.556239527259e-07 -2.739625692166e-08  1.465780628769e-08  3.623660141752e-06 -3.623660141752e-06  6.307998275990e-08 -9.488457451717e-06
  9.997056228777e-01  1.852247687194e-07  1.263237837856e-10  4.653443629075e-08  4.332283832751e-06 -4.332283832751e-06  7.649930913485e-07 -2.343000955124e-05
  9.996910527951e-01  2.207126337330e-07  1.794674718707e-09  3.006973191751e-08  5.182332764539e-06 -5.182332764539e-06 -6.989248828966e-06 -1.974372367970e-05
  9.996754750177e-01  2.632888608517e-07 -2.594687047995e-09  3.027002295556e-08  6.202794852605e-06 -6.202794852605e-06  1.093442902784e-05 -3.908993782241e-06
  9.996588118874e-01  3.144030750806e-07  3.378246119536e-09 -1.264693155964e-08  7.428645584213e-06 -7.428645584213e-06 -4.478628682012e-06  9.521121018944e-07
  9.996409791885e-01  3.758045796972e-07  1.527577435481e-08  1.371461794539e-08  8.902116881521e-06 -8.902116881521e-06  1.615237751790e-07 -6.392557125301e-06
  9.996218855731e-01  4.496039358786e-07  7.077338336138e-09 -1.388180500196e-08  1.067413053356e-05 -1.067413053356e-05 -6.323933261468e-06  1.116188207347e-05
  9.996014319358e-01  5.383470410149e-07  1.719547381697e-08 -2.711369470663e-09  1.280604691115e-05 -1.280604691115e-05  6.744223453417e-07  1.080133661478e-06
  9.995795107353e-01  6.451042941092e-07 -2.419242354292e-08 -1.800616895813e-08  1.537179324661e-05 -1.537179324661e-05  3.746807620187e-06  1.219812724670e-05
  9.995560052571e-01  7.735771218056e-07  2.459038400498e-08  3.967146685986e-09  1.846036736295e-05 -1.846036736295e-05 -7.907951336282e-06  5.946075372598e-06
  9.995307888145e-01  9.282258028616e-07 -2.309745170999e-08 -3.527961185450e-08  2.217877372595e-05 -2.217877372595e-05  3.389224521221e-06  2.471515431369e-05
  9.995037238821e-01  1.114422168657e-06  8.106597107319e-09  7.086867108033e-08  2.665560635304e-05 -2.665560635304e-05  1.156913968507e-05 -1.997450119296e-05
  9.994746611579e-01  1.338632089571e-06  1.460083921270e-07  2.381236517776e-09  3.204519544181e-05 -3.204519544181e-05 -4.144501518623e-05 -5.237698847224e-05
  9.994434385504e-01  1.608632438398e-06 -6.010536861285e-08  2.803958133692e-08  3.853245491703e-05 -3.853245491703e-05  1.581507457350e-05  1.684191809040e-05
  9.994098800832e-01  1.933770042560e-06  2.216004699568e-08 -3.356693328083e-08  4.633883821387e-05 -4.633883821387e-05 -1.108317801212e-05 -4.436597772421e-06
  9.993737947165e-01  2.325268365392e-06 -1.257528232570e-09  3.212944212859e-08  5.572906233688e-05 -5.572906233688e-05  8.418752618485e-06 -3.258670045737e-06
  9.993349750772e-01  2.796591313400e-06 -3.674526702807e-08 -2.186010246110e-09  6.701903417973e-05 -6.701903417973e-05  5.835315195472e-07  9.565013589290e-08
  9.992931960977e-01  3.363873018847e-06 -3.634753481603e-08 -1.044431249898e-08  8.058513441851e-05 -8.058513441851e-05  1.924381820009e-05 -3.015563324238e-06
  9.992482135563e-01  4.046425052260e-06  2.370642007150e-09 -3.569672316270e-08  9.687502550099e-05 -9.687502550099e-05 -2.742655815296e-06 -1.865504554336e-08
  9.991997625194e-01  4.867332622975e-06  2.633945553405e-08  1.845589981118e-08  1.164200366198e-04 -1.164200366198e-04  2.063640079699e-06 -5.735389929686e-06
  9.991475556831e-01  5.854154337833e-06 -4.320440947592e-08  1.614387166111e-08  1.398494951251e-04 -1.398494951251e-04  1.080068607989e-05  7.109887152287e-06
  9.990912816128e-01  7.039740214837e-06  1.099017705674e-08  3.669132441900e-08  1.679070945605e-04 -1.679070945605e-04  9.133664683022e-06 -1.422192164726e-05
  9.990306028855e-01  8.463185558835e-06 -2.401819572310e-08  4.370016042079e-08  2.014695046817e-04 -2.014695046817e-04 -7.792370357613e-06 -9.728723382367e-06
  9.989651541350e-01  1.017093896737e-05 -5.767179412129e-08 -1.832875921439e-08  2.415674985226e-04 -2.415674985226e-04  4.120563098267e-06  3.124694147637e-06
  9.988945400105e-01  1.221808497727e-05 -5.374537889079e-08 -2.491138763706e-08  2.894095948849e-04 -2.894095948849e-04  2.558846978333e-05 -8.692120643842e-06
  9.988183330565e-01  1.466982213549e-05 -2.205937564654e-08  1.617136821895e-08  3.464083703146e-04 -3.464083703146e-04  1.990778696269e-05 -4.607697734087e-06
  9.987360715298e-01  1.760316023803e-05 -5.870395835341e-08 -2.872872855595e-08  4.142097629559e-04 -4.142097629559e-04  1.212539759948e-05  1.733491946257e-05
  9.986472571733e-01  2.110885837379e-05 -1.221455673381e-08 -3.747660832117e-08  4.947247324329e-04 -4.947247324329e-04  8.565209954220e-06  4.649063431550e-06
  9.985513529743e-01  2.529362745410e-05 -1.962358909172e-08 -3.404285374888e-10  5.901637354190e-04 -5.901637354190e-04  1.273031149840e-05  6.089522930099e-06
  9.984477809399e-01  3.028261885258e-05 -2.970314299532e-08 -1.916448429506e-08  7.030732599053e-04 -7.030732599053e-04  1.169416586558e-05  6.012762820344e-06
  9.983359199339e-01  3.622221791793e-05 -3.762963866705e-08 -1.013991586668e-08  8.363740110216e-04 -8.363740110216e-04  1.235977877794e-05  6.025478397094e-06
  9.982151036290e-01  4.328315941568e-05  8.489746250956e-09 -1.172217207508e-08  9.934001655513e-04 -9.934001655513e-04 -3.661303647874e-06 -5.023072154417e-06
  9.980846186416e-01  5.166397172014e-05 -3.197291180351e-08 -5.268741164990e-09  1.177937795236e-03 -1.177937795236e-03  3.470767100660e-06  6.539792994891e-06
  9.979437029286e-01  6.159475416237e-05 -7.863686769633e-09 -1.256276069669e-08  1.394262131460e-03 -1.394262131460e-03 -4.007808636916e-06 -4.094660438551e-06
  9.977915445473e-01  7.334127352385e-05 -1.553326005341e-08  5.712669467036e-09  1.647170210812e-03 -1.647170210812e-03  1.737380641761e-06 -5.496914244160e-06
  9.976272808923e-01  8.720935663875e-05 -2.892225059480e-08  1.447629574521e-09  1.942007525598e-03 -1.942007525598e-03  3.380357452247e-06 -7.163788812111e-06
  9.974499985501e-01  1.035495324765e-04 -3.068361894042e-08  7.686614980765e-09  2.284684386925e-03 -2.284684386925e-03  9.836961335449e-06 -1.191425402685e-05
  9.972587339325e-01  1.227618551388e-04 -5.332679497669e-08  1.467266261931e-08  2.681678956031e-03 -2.681678956031e-03  1.986251567233e-05 -1.329961090223e-05
  9.970524748778e-01  1.453008075202e-04 -7.244985894240e-08  2.294859607449e-08  3.140021293503e-03 -3.140021293503e-03  3.098133126301e-05 -1.662588807123e-05
  9.968301634362e-01  1.716801513598e-04 -1.033415124447e-07  2.674103539360e-08  3.667252841181e-03 -3.667252841181e-03  5.002930118220e-05 -1.505070120875e-05
  9.965907000855e-01  2.024775449186e-04 -1.430416179867e-07  3.459817801934e-08  4.271355463469e-03 -4.271355463469e-03  7.208014147807e-05 -1.411770878665e-05
  9.963329496542e-01  2.383387021279e-04 -1.893324284117e-07  4.387985586055e-08  4.960641408942e-03 -4.960641408942e-03  1.004695322193e-04 -1.214332232960e-05
  9.960557492564e-01  2.799808134166e-04 -2.451969344953e-07  6.437111656077e-08  5.743596947432e-03 -5.743596947432e-03  1.355950927085e-04 -1.436369527640e-05
  9.957579185763e-01  3.281948815955e-04 -3.051475557876e-07  1.078329728948e-07  6.628670276897e-03 -6.628670276897e-03  1.773190766816e-04 -2.680626455389e-05
  9.954382728576e-01  3.838465700488e-04 -3.781233410880e-07  1.903798685255e-07  7.623994667587e-03 -7.623994667587e-03  2.329249588058e-04 -5.762491581268e-05
  9.950956389744e-01  4.478750860649e-04 -4.349793711848e-07  3.416462136734e-07  8.737038172558e-03 -8.737038172558e-03  2.920219442537e-04 -1.272102595582e-04
  9.947288749688e-01  5.212895601194e-04 -4.248328128503e-07  5.892611226566e-07  9.974170923609e-03 -9.974170923609e-03  3.397284947153e-04 -2.577282423337e-04
  9.943368934253e-01  6.051623256851e-04 -2.541966142235e-07  9.323506556408e-07  1.134014505203e-02 -1.134014505203e-02  3.252228186741e-04 -4.711621263707e-04
  9.939186890343e-01  7.006184530227e-04  2.354458206971e-07  1.276260619744e-06  1.283748113706e-02 -1.283748113706e-02  1.541249191586e-04 -7.527480582399e-04
  9.934733706461e-01  8.088208588573e-04  1.175594108690e-06  1.305900789693e-06  1.446576210197e-02 -1.446576210197e-02 -2.992100507445e-04 -9.848304689749e-04
  9.930001980422e-01  9.309503126990e-04  2.296585013369e-06  4.324376341769e-07  1.622084047102e-02 -1.622084047102e-02 -1.048253444309e-03 -8.382596457507e-04
  9.924986234862e-01  1.068179739987e-03  2.532962911222e-06 -1.602422819604e-06  1.809397528724e-02 -1.809397528724e-02 -1.675874967170e-03  6.154584260114e-05
  9.919683379634e-01  1.221642310227e-03  6.121155152077e-07 -3.613137396215e-06  2.007092260653e-02 -2.007092260653e-02 -1.311561553153e-03  1.506133892932e-03
  9.914093217904e-01  1.392392961552e-03 -3.006219884660e-06 -3.126828001193e-06  2.213100196290e-02 -2.213100196290e-02  4.796210877985e-04  2.266346995092e-03
  9.908218990919e-01  1.581363161002e-03 -4.899105270152e-06  1.252639349535e-06  2.424618350105e-02 -2.424618350105e-02  2.544192029801e-03  8.441462863550e-04
  9.902067952662e-01  1.789309064532e-03 -6.375951722644e-07  5.894024175591e-06  2.638025556419e-02 -2.638025556419e-02  2.060372686731e-03 -2.353995440231e-03
  9.895651960391e-01  2.016753784528e-03  6.837359284566e-06  2.154422155431e-06  2.848817608654e-02 -2.848817608654e-02 -2.059002484575e-03 -3.044666511781e-03
  9.888988063820e-01  2.263924864401e-03  3.214122327728e-06 -8.264073670328e-06  3.051565994265e-02 -3.051565994265e-02 -3.813065335443e-03  2.019265124434e-03
  9.882099070313e-01  2.530688711218e-03 -1.023611127288e-05 -3.177792302915e-06  3.239910377013e-02 -3.239910377013e-02  2.563539659804e-03  4.325498393724e-03
  9.875014058619e-01  2.816484384499e-03 -5.507168257115e-07  1.261199165035e-05  3.406594272345e-02 -3.406594272345e-02  4.263240187312e-03 -3.938255694643e-03
  9.867768809499e-01  3.120259767180e-03  1.406098673076e-05 -6.019593924829e-06  3.543556819767e-02 -3.543556819767e-02 -6.019051700207e-03 -2.848592912086e-03
  9.860406121403e-01  3.440413419729e-03 -1.570150672493e-05 -9.874038901472e-06  3.642086684939e-02 -3.642086684939e-02  9.386741269559e-04  7.511193481361e-03
  9.852975972426e-01  3.774746389530e-03  5.620744343574e-06  2.078645143323e-05  3.693041862988e-02 -3.693041862988e-02  5.311259929030e-03 -6.505440327515e-03
  9.845535473134e-01  4.120430208420e-03  6.388230999906e-06 -2.409566618017e-05  3.687175939058e-02 -3.687175939058e-02 -8.586908120393e-03  2.504965640657e-03
  9.838148572333e-01  4.473995842804e-03 -1.482625619352e-05  2.245727610076e-05  3.615535465540e-02 -3.615535465540e-02  8.941135326991e-03  9.551850230417e-04
  9.830885470105e-01  4.831349381562e-03  1.716563234603e-05 -2.222522175776e-05  3.469880117014e-02 -3.469880117014e-02 -8.147960161541e-03 -2.341714416473e-03
  9.823821741198e-01  5.187815545958e-03 -1.416500091335e-05  2.388755275084e-05  3.243163419334e-02 -3.243163419334e-02  7.314339397832e-03  1.731934731995e-03
  9.817037163652e-01  5.538211016404e-03  4.118551195163e-06 -2.687788483066e-05  2.929988650892e-02 -2.929988650892e-02 -6.284723061386e-03  2.494183867204e-04
  9.810614240300e-01  5.876950271945e-03  1.112618331053e-05  2.286837659379e-05  2.527150780242e-02 -2.527150780242e-02  4.269114730397e-03 -2.547359742300e-03
  9.804636420934e-01  6.198184485100e-03 -2.359066519257e-05 -6.300154715066e-06  2.034090286543e-02 -2.034090286543e-02 -1.130359964011e-03  3.499336873384e-03
  9.799186076336e-01  6.495969427959e-03  1.434573267165e-05 -1.759603921633e-05  1.453296371770e-02 -1.453296371770e-02 -1.389092088921e-03 -2.049091675170e-03
  9.794342273264e-01  6.764458220857e-03  1.334451181593e-05  1.561513790086e-05  7.905496319480e-03 -7.905496319480e-03  1.496350555262e-03 -9.599740197689e-06
  9.790178469848e-01  6.998107328339e-03 -1.312747716052e-05  1.347393521789e-05  5.499469205239e-04 -5.499469205239e-04 -7.101965783860e-04  7.868365846107e-04
  9.786760222121e-01  7.191886693993e-03 -1.584829563279e-05 -6.210085210430e-06 -7.409661186865e-03  7.409661186865e-03 -6.008560553085e-04 -1.219156327496e-03
  9.784143020588e-01  7.341481735283e-03 -4.765378658100e-06 -1.402973265297e-05 -1.581994901651e-02  1.581994901651e-02  1.310249281664e-03 -1.279505995418e-03
  9.782370379041e-01  7.443474340595e-03  3.083151275925e-06 -1.200457654221e-05 -2.450331212893e-02  2.450331212893e-02  2.164853599610e-03  5.970475760624e-05
  9.781472285521e-01  7.495491113759e-03  5.151260475088e-06 -8.600007327127e-06 -3.326480846595e-02  3.326480846595e-02  2.043906950930e-03  1.046427145885e-03
  9.781464107931e-01  7.496308872745e-03  4.017400219590e-06 -6.785483540493e-06 -4.190040359838e-02  4.190040359838e-02  1.847281845290e-03  1.252462818893e-03
  9.782346024355e-01  7.445909809172e-03  1.444059800385e-06 -5.898225302309e-06 -5.020603825117e-02  5.020603825117e-02  1.849149294339e-03  8.027219780340e-04
  9.784103014777e-01  7.345482316454e-03 -1.457142692119e-06 -4.346467959979e-06 -5.798687216686e-02  5.798687216686e-02  1.704645325694e-03 -1.324109206694e-04
  9.786705415160e-01  7.197367390069e-03 -2.976869065804e-06 -1.410449966045e-06 -6.506603372648e-02  6.506603372648e-02  9.005995513059e-04 -1.042641757750e-03
  9.790109998755e-01  7.004954437646e-03 -1.662315073138e-06  1.244424048372e-06 -7.129224814498e-02  7.129224814498e-02 -3.718970303366e-04 -1.005036405876e-03
  9.794261516395e-01  6.772533907736e-03  8.170512628312e-07  9.291241166630e-07 -7.654581524843e-02  7.654581524843e-02 -8.165591807254e-04  1.038414736071e-04
  9.799094601447e-01  6.505116916896e-03  6.425320697881e-07 -1.167259423453e-06 -8.074257406185e-02  8.074257406185e-02  1.104505353068e-04  6.414765303093e-04
  9.804535927386e-01  6.208233839834e-03 -1.115330751822e-06 -5.515791053905e-07 -8.383567586943e-02  8.383567586943e-02  4.870903292153e-04 -2.646158549353e-04
  9.810506498374e-01  5.887724464586e-03  1.536724315473e-07  5.348199727279e-07 -8.581518983196e-02  8.581518983196e-02 -4.284657337141e-04 -2.208773828992e-04
  9.816923956100e-01  5.549531771628e-03  6.406053011402e-08 -8.466739281605e-07 -8.670576785767e-02  8.670576785767e-02  1.444208171813e-04  3.632395294831e-04
  9.823704797373e-01  5.199509928466e-03 -4.156275307642e-07  2.613485523396e-10 -8.656271540153e-02  8.656271540153e-02  2.123916667380e-05 -2.674498358883e-04
  9.830766412991e-01  4.843255092909e-03 -6.578992727640e-08 -1.134933299697e-07 -8.546686721454e-02  8.546686721454e-02 -3.397648974197e-05  6.564220826260e-05
  9.838028881301e-01  4.485964946069e-03  2.965255369061e-08 -5.725853338206e-07 -8.351878809261e-02  8.351878809261e-02 -1.789310026351e-05  1.305492285487e-04
  9.845416471276e-01  4.132330394240e-03 -2.802787971935e-07  4.288594784008e-07 -8.083270141259e-02  8.083270141259e-02 -1.893904773060e-05 -3.160199112671e-04
  9.852858832209e-01  3.786460411228e-03 -2.756873587368e-07 -8.948532420657e-07 -7.753056263226e-02  7.753056263226e-02  1.942113859328e-04  3.550505969828e-04
  9.860291867452e-01  3.451838814793e-03  4.483360232409e-07  2.325256054081e-07 -7.373661443840e-02  7.373661443840e-02 -3.927958829816e-04 -1.594960437935e-04
  9.867658306084e-01  3.131310108742e-03 -6.989703331203e-07  5.831245335183e-08 -6.957264705329e-02  6.957264705329e-02  3.373175951248e-04 -2.030672011543e-04
  9.874907999170e-01  2.827090329368e-03 -7.742317070264e-08 -7.247984625344e-07 -6.515413256706e-02  6.515413256706e-02  3.346227619500e-05  3.572634616987e-04
  9.881997974463e-01  2.540798296236e-03  4.150692858950e-07  6.645055285698e-09 -6.058724585692e-02  6.058724585692e-02 -3.358979122018e-04 -5.995172645265e-05
  9.888892289346e-01  2.273502311768e-03 -2.701917887354e-07  3.292098969369e-07 -5.596679869041e-02  5.596679869041e-02  9.083324761778e-05 -3.048885402967e-04
  9.895561722657e-01  2.025777557927e-03 -4.912732169012e-07 -2.588502651584e-07 -5.137501003584e-02  5.137501003584e-02  2.674083943109e-04  7.619935547677e-05
  9.901983345121e-01  1.797769818662e-03 -2.916936088804e-08 -4.409551809965e-07 -4.688100534368e-02  4.688100534368e-02 -3.301212220605e-05  2.241634993189e-04
  9.908140005214e-01  1.589261731509e-03  1.382273524612e-07 -1.202203321411e-07 -4.254092662177e-02  4.254092662177e-02 -1.630158978339e-04  1.284550347951e-05
  9.914019762976e-01  1.399738454321e-03 -5.073580762719e-08  1.116927598374e-09 -3.839852154838e-02  3.839852154838e-02 -2.844317262273e-05 -8.437172223924e-05
  9.919615299430e-01  1.228450330621e-03 -1.179124221144e-07 -1.309896606115e-07 -3.448608089742e-02  3.448608089742e-02  3.462590012639e-05  6.064955351878e-06
  9.924923324254e-01  1.074470800713e-03  1.742472846100e-08 -1.681079716479e-07 -3.082560634417e-02  3.082560634417e-02 -4.681345056864e-05  4.806078043823e-05
  9.929943999460e-01  9.367484089111e-04  6.857204152793e-08 -6.480378384980e-08 -2.743010856685e-02  2.743010856685e-02 -8.226557957115e-05 -1.901128977598e-05
  9.934680392298e-01  8.141522752075e-04  2.697115201081e-08  1.771991091614e-08 -2.430495135058e-02  2.430495135058e-02 -4.865025722608e-05 -6.664009871331e-05
  9.939137966670e-01  7.055108203186e-04 -3.667522509981e-08  2.282949942789e-08 -2.144917540246e-02  2.144917540246e-02 -1.553989929400e-06 -6.341942543474e-05
  9.943324118825e-01  6.096438684814e-04 -6.752096646967e-08  8.085486658002e-09 -1.885675183718e-02  1.885675183718e-02  1.807281865306e-05 -4.304211207999e-05
  9.947247760357e-01  5.253884931476e-04 -7.614229330047e-08 -9.343630317228e-09 -1.651773182115e-02  1.651773182115e-02  2.244063849324e-05 -2.531260823733e-05
  9.950918949295e-01  4.516191309311e-04 -7.600824744993e-08 -2.430183986996e-08 -1.441927348033e-02  1.441927348033e-02  2.174105369925e-05 -1.299965652289e-05
  9.954348568376e-01  3.872625900228e-04 -7.155439864709e-08 -3.167741412903e-08 -1.254653409027e-02  1.254653409027e-02  1.713827589301e-05 -6.814344299681e-06
  9.957548048383e-01  3.313086196586e-04 -6.007117801955e-08 -3.597675808448e-08 -1.088342861671e-02  1.088342861671e-02  1.057598817298e-05 -1.141708181190e-06
  9.960529133539e-01  2.828167159434e-04 -5.021312608746e-08 -3.872648327756e-08 -9.413256857225e-03  9.413256857225e-03  5.592250531307e-06  7.435314965086e-08
  9.963303685472e-01  2.409198091586e-04 -4.220089041712e-08 -3.846592783339e-08 -8.119210151417e-03  8.119210151417e-03  1.257082790875e-06  5.704172476608e-07
  9.965883521966e-01  2.048254337821e-04 -3.637192346202e-08 -3.500853358554e-08 -6.984767905631e-03  6.984767905631e-03 -1.771544474956e-06  1.675832864013e-07
[truncated: 10,234,127 more chars]
