# Supplementary material for: Light-induced quantum tunnelling current in graphene
Source: Nat Commun. 2025 May 9;16:4335. doi: 10.1038/s41467-025-59675-5 (PMC12064659; doi:10.1038/s41467-025-59675-5)
Supplement: Supplementary file 3 — Source Data [file 41467_2025_59675_MOESM3_ESM.zip › Fig.3b/kgrid.dat]

66049
      0.00000000e+00      0.00000000e+00
      3.04821919e-03     -5.27967050e-03
      6.09643837e-03     -1.05593410e-02
      9.14465756e-03     -1.58390115e-02
      1.21928767e-02     -2.11186820e-02
      1.52410959e-02     -2.63983525e-02
      1.82893151e-02     -3.16780230e-02
      2.13375343e-02     -3.69576935e-02
      2.43857535e-02     -4.22373640e-02
      2.74339727e-02     -4.75170345e-02
      3.04821919e-02     -5.27967050e-02
      3.35304110e-02     -5.80763755e-02
      3.65786302e-02     -6.33560460e-02
      3.96268494e-02     -6.86357165e-02
      4.26750686e-02     -7.39153870e-02
      4.57232878e-02     -7.91950575e-02
      4.87715070e-02     -8.44747280e-02
      5.18197262e-02     -8.97543985e-02
      5.48679453e-02     -9.50340690e-02
      5.79161645e-02     -1.00313740e-01
      6.09643837e-02     -1.05593410e-01
      6.40126029e-02     -1.10873081e-01
      6.70608221e-02     -1.16152751e-01
      7.01090413e-02     -1.21432422e-01
      7.31572605e-02     -1.26712092e-01
      7.62054796e-02     -1.31991763e-01
      7.92536988e-02     -1.37271433e-01
      8.23019180e-02     -1.42551104e-01
      8.53501372e-02     -1.47830774e-01
      8.83983564e-02     -1.53110445e-01
      9.14465756e-02     -1.58390115e-01
      9.44947947e-02     -1.63669786e-01
      9.75430139e-02     -1.68949456e-01
      1.00591233e-01     -1.74229127e-01
      1.03639452e-01     -1.79508797e-01
      1.06687671e-01     -1.84788468e-01
      1.09735891e-01     -1.90068138e-01
      1.12784110e-01     -1.95347809e-01
      1.15832329e-01     -2.00627479e-01
      1.18880548e-01     -2.05907150e-01
      1.21928767e-01     -2.11186820e-01
      1.24976987e-01     -2.16466491e-01
      1.28025206e-01     -2.21746161e-01
      1.31073425e-01     -2.27025832e-01
      1.34121644e-01     -2.32305502e-01
      1.37169863e-01     -2.37585173e-01
      1.40218083e-01     -2.42864843e-01
      1.43266302e-01     -2.48144514e-01
      1.46314521e-01     -2.53424184e-01
      1.49362740e-01     -2.58703855e-01
      1.52410959e-01     -2.63983525e-01
      1.55459178e-01     -2.69263196e-01
      1.58507398e-01     -2.74542866e-01
      1.61555617e-01     -2.79822537e-01
      1.64603836e-01     -2.85102207e-01
      1.67652055e-01     -2.90381878e-01
      1.70700274e-01     -2.95661548e-01
      1.73748494e-01     -3.00941219e-01
      1.76796713e-01     -3.06220889e-01
      1.79844932e-01     -3.11500560e-01
      1.82893151e-01     -3.16780230e-01
      1.85941370e-01     -3.22059901e-01
      1.88989589e-01     -3.27339571e-01
      1.92037809e-01     -3.32619242e-01
      1.95086028e-01     -3.37898912e-01
      1.98134247e-01     -3.43178583e-01
      2.01182466e-01     -3.48458253e-01
      2.04230685e-01     -3.53737924e-01
      2.07278905e-01     -3.59017594e-01
      2.10327124e-01     -3.64297265e-01
      2.13375343e-01     -3.69576935e-01
      2.16423562e-01     -3.74856606e-01
      2.19471781e-01     -3.80136276e-01
      2.22520001e-01     -3.85415947e-01
      2.25568220e-01     -3.90695617e-01
      2.28616439e-01     -3.95975288e-01
      2.31664658e-01     -4.01254958e-01
      2.34712877e-01     -4.06534629e-01
      2.37761096e-01     -4.11814299e-01
      2.40809316e-01     -4.17093970e-01
      2.43857535e-01     -4.22373640e-01
      2.46905754e-01     -4.27653311e-01
      2.49953973e-01     -4.32932981e-01
      2.53002192e-01     -4.38212652e-01
      2.56050412e-01     -4.43492322e-01
      2.59098631e-01     -4.48771993e-01
      2.62146850e-01     -4.54051663e-01
      2.65195069e-01     -4.59331334e-01
      2.68243288e-01     -4.64611004e-01
      2.71291508e-01     -4.69890675e-01
      2.74339727e-01     -4.75170345e-01
      2.77387946e-01     -4.80450016e-01
      2.80436165e-01     -4.85729686e-01
      2.83484384e-01     -4.91009357e-01
      2.86532603e-01     -4.96289027e-01
      2.89580823e-01     -5.01568698e-01
      2.92629042e-01     -5.06848368e-01
      2.95677261e-01     -5.12128039e-01
      2.98725480e-01     -5.17407709e-01
      3.01773699e-01     -5.22687380e-01
      3.04821919e-01     -5.27967050e-01
      3.07870138e-01     -5.33246721e-01
      3.10918357e-01     -5.38526391e-01
      3.13966576e-01     -5.43806062e-01
      3.17014795e-01     -5.49085732e-01
      3.20063014e-01     -5.54365403e-01
      3.23111234e-01     -5.59645073e-01
      3.26159453e-01     -5.64924744e-01
      3.29207672e-01     -5.70204414e-01
      3.32255891e-01     -5.75484085e-01
      3.35304110e-01     -5.80763755e-01
      3.38352330e-01     -5.86043426e-01
      3.41400549e-01     -5.91323096e-01
      3.44448768e-01     -5.96602767e-01
      3.47496987e-01     -6.01882437e-01
      3.50545206e-01     -6.07162108e-01
      3.53593426e-01     -6.12441778e-01
      3.56641645e-01     -6.17721449e-01
      3.59689864e-01     -6.23001119e-01
      3.62738083e-01     -6.28280790e-01
      3.65786302e-01     -6.33560460e-01
      3.68834521e-01     -6.38840131e-01
      3.71882741e-01     -6.44119801e-01
      3.74930960e-01     -6.49399472e-01
      3.77979179e-01     -6.54679142e-01
      3.81027398e-01     -6.59958813e-01
      3.84075617e-01     -6.65238483e-01
      3.87123837e-01     -6.70518154e-01
      3.90172056e-01     -6.75797824e-01
      3.93220275e-01     -6.81077495e-01
      3.96268494e-01     -6.86357165e-01
      3.99316713e-01     -6.91636836e-01
      4.02364932e-01     -6.96916506e-01
      4.05413152e-01     -7.02196177e-01
      4.08461371e-01     -7.07475847e-01
      4.11509590e-01     -7.12755518e-01
      4.14557809e-01     -7.18035188e-01
      4.17606028e-01     -7.23314859e-01
      4.20654248e-01     -7.28594529e-01
      4.23702467e-01     -7.33874200e-01
      4.26750686e-01     -7.39153870e-01
      4.29798905e-01     -7.44433541e-01
      4.32847124e-01     -7.49713211e-01
      4.35895344e-01     -7.54992882e-01
      4.38943563e-01     -7.60272552e-01
      4.41991782e-01     -7.65552223e-01
      4.45040001e-01     -7.70831893e-01
      4.48088220e-01     -7.76111564e-01
      4.51136439e-01     -7.81391234e-01
      4.54184659e-01     -7.86670905e-01
      4.57232878e-01     -7.91950575e-01
      4.60281097e-01     -7.97230246e-01
      4.63329316e-01     -8.02509916e-01
      4.66377535e-01     -8.07789587e-01
      4.69425755e-01     -8.13069257e-01
      4.72473974e-01     -8.18348928e-01
      4.75522193e-01     -8.23628598e-01
      4.78570412e-01     -8.28908269e-01
      4.81618631e-01     -8.34187939e-01
      4.84666850e-01     -8.39467610e-01
      4.87715070e-01     -8.44747280e-01
      4.90763289e-01     -8.50026951e-01
      4.93811508e-01     -8.55306621e-01
      4.96859727e-01     -8.60586292e-01
      4.99907946e-01     -8.65865962e-01
      5.02956166e-01     -8.71145633e-01
      5.06004385e-01     -8.76425303e-01
      5.09052604e-01     -8.81704974e-01
      5.12100823e-01     -8.86984644e-01
      5.15149042e-01     -8.92264315e-01
      5.18197262e-01     -8.97543985e-01
      5.21245481e-01     -9.02823656e-01
      5.24293700e-01     -9.08103326e-01
      5.27341919e-01     -9.13382997e-01
      5.30390138e-01     -9.18662667e-01
      5.33438357e-01     -9.23942338e-01
      5.36486577e-01     -9.29222008e-01
      5.39534796e-01     -9.34501679e-01
      5.42583015e-01     -9.39781349e-01
      5.45631234e-01     -9.45061020e-01
      5.48679453e-01     -9.50340690e-01
      5.51727673e-01     -9.55620361e-01
      5.54775892e-01     -9.60900031e-01
      5.57824111e-01     -9.66179702e-01
      5.60872330e-01     -9.71459372e-01
      5.63920549e-01     -9.76739043e-01
      5.66968768e-01     -9.82018713e-01
      5.70016988e-01     -9.87298384e-01
      5.73065207e-01     -9.92578054e-01
      5.76113426e-01     -9.97857725e-01
      5.79161645e-01     -1.00313740e+00
      5.82209864e-01     -1.00841707e+00
      5.85258084e-01     -1.01369674e+00
      5.88306303e-01     -1.01897641e+00
      5.91354522e-01     -1.02425608e+00
      5.94402741e-01     -1.02953575e+00
      5.97450960e-01     -1.03481542e+00
      6.00499180e-01     -1.04009509e+00
      6.03547399e-01     -1.04537476e+00
      6.06595618e-01     -1.05065443e+00
      6.09643837e-01     -1.05593410e+00
      6.12692056e-01     -1.06121377e+00
      6.15740275e-01     -1.06649344e+00
      6.18788495e-01     -1.07177311e+00
      6.21836714e-01     -1.07705278e+00
      6.24884933e-01     -1.08233245e+00
      6.27933152e-01     -1.08761212e+00
      6.30981371e-01     -1.09289179e+00
      6.34029591e-01     -1.09817146e+00
      6.37077810e-01     -1.10345113e+00
      6.40126029e-01     -1.10873081e+00
      6.43174248e-01     -1.11401048e+00
      6.46222467e-01     -1.11929015e+00
      6.49270686e-01     -1.12456982e+00
      6.52318906e-01     -1.12984949e+00
      6.55367125e-01     -1.13512916e+00
      6.58415344e-01     -1.14040883e+00
      6.61463563e-01     -1.14568850e+00
      6.64511782e-01     -1.15096817e+00
      6.67560002e-01     -1.15624784e+00
      6.70608221e-01     -1.16152751e+00
      6.73656440e-01     -1.16680718e+00
      6.76704659e-01     -1.17208685e+00
      6.79752878e-01     -1.17736652e+00
      6.82801098e-01     -1.18264619e+00
      6.85849317e-01     -1.18792586e+00
      6.88897536e-01     -1.19320553e+00
      6.91945755e-01     -1.19848520e+00
      6.94993974e-01     -1.20376487e+00
      6.98042193e-01     -1.20904454e+00
      7.01090413e-01     -1.21432422e+00
      7.04138632e-01     -1.21960389e+00
      7.07186851e-01     -1.22488356e+00
      7.10235070e-01     -1.23016323e+00
      7.13283289e-01     -1.23544290e+00
      7.16331509e-01     -1.24072257e+00
      7.19379728e-01     -1.24600224e+00
      7.22427947e-01     -1.25128191e+00
      7.25476166e-01     -1.25656158e+00
      7.28524385e-01     -1.26184125e+00
      7.31572605e-01     -1.26712092e+00
      7.34620824e-01     -1.27240059e+00
      7.37669043e-01     -1.27768026e+00
      7.40717262e-01     -1.28295993e+00
      7.43765481e-01     -1.28823960e+00
      7.46813700e-01     -1.29351927e+00
      7.49861920e-01     -1.29879894e+00
      7.52910139e-01     -1.30407861e+00
      7.55958358e-01     -1.30935828e+00
      7.59006577e-01     -1.31463795e+00
      7.62054796e-01     -1.31991763e+00
      7.65103016e-01     -1.32519730e+00
      7.68151235e-01     -1.33047697e+00
      7.71199454e-01     -1.33575664e+00
      7.74247673e-01     -1.34103631e+00
      7.77295892e-01     -1.34631598e+00
      7.80344111e-01     -1.35159565e+00
      3.04821919e-03      5.27967050e-03
      6.09643837e-03      0.00000000e+00
      9.14465756e-03     -5.27967050e-03
      1.21928767e-02     -1.05593410e-02
      1.52410959e-02     -1.58390115e-02
      1.82893151e-02     -2.11186820e-02
      2.13375343e-02     -2.63983525e-02
      2.43857535e-02     -3.16780230e-02
      2.74339727e-02     -3.69576935e-02
      3.04821919e-02     -4.22373640e-02
      3.35304110e-02     -4.75170345e-02
      3.65786302e-02     -5.27967050e-02
      3.96268494e-02     -5.80763755e-02
      4.26750686e-02     -6.33560460e-02
      4.57232878e-02     -6.86357165e-02
      4.87715070e-02     -7.39153870e-02
      5.18197262e-02     -7.91950575e-02
      5.48679453e-02     -8.44747280e-02
      5.79161645e-02     -8.97543985e-02
      6.09643837e-02     -9.50340690e-02
      6.40126029e-02     -1.00313740e-01
      6.70608221e-02     -1.05593410e-01
      7.01090413e-02     -1.10873081e-01
      7.31572605e-02     -1.16152751e-01
      7.62054796e-02     -1.21432422e-01
      7.92536988e-02     -1.26712092e-01
      8.23019180e-02     -1.31991763e-01
      8.53501372e-02     -1.37271433e-01
      8.83983564e-02     -1.42551104e-01
      9.14465756e-02     -1.47830774e-01
      9.44947947e-02     -1.53110445e-01
      9.75430139e-02     -1.58390115e-01
      1.00591233e-01     -1.63669786e-01
      1.03639452e-01     -1.68949456e-01
      1.06687671e-01     -1.74229127e-01
      1.09735891e-01     -1.79508797e-01
      1.12784110e-01     -1.84788468e-01
      1.15832329e-01     -1.90068138e-01
      1.18880548e-01     -1.95347809e-01
      1.21928767e-01     -2.00627479e-01
      1.24976987e-01     -2.05907150e-01
      1.28025206e-01     -2.11186820e-01
      1.31073425e-01     -2.16466491e-01
      1.34121644e-01     -2.21746161e-01
      1.37169863e-01     -2.27025832e-01
      1.40218083e-01     -2.32305502e-01
      1.43266302e-01     -2.37585173e-01
      1.46314521e-01     -2.42864843e-01
      1.49362740e-01     -2.48144514e-01
      1.52410959e-01     -2.53424184e-01
      1.55459178e-01     -2.58703855e-01
      1.58507398e-01     -2.63983525e-01
      1.61555617e-01     -2.69263196e-01
      1.64603836e-01     -2.74542866e-01
      1.67652055e-01     -2.79822537e-01
      1.70700274e-01     -2.85102207e-01
      1.73748494e-01     -2.90381878e-01
      1.76796713e-01     -2.95661548e-01
      1.79844932e-01     -3.00941219e-01
      1.82893151e-01     -3.06220889e-01
      1.85941370e-01     -3.11500560e-01
      1.88989589e-01     -3.16780230e-01
      1.92037809e-01     -3.22059901e-01
      1.95086028e-01     -3.27339571e-01
      1.98134247e-01     -3.32619242e-01
      2.01182466e-01     -3.37898912e-01
      2.04230685e-01     -3.43178583e-01
      2.07278905e-01     -3.48458253e-01
      2.10327124e-01     -3.53737924e-01
      2.13375343e-01     -3.59017594e-01
      2.16423562e-01     -3.64297265e-01
      2.19471781e-01     -3.69576935e-01
      2.22520001e-01     -3.74856606e-01
      2.25568220e-01     -3.80136276e-01
      2.28616439e-01     -3.85415947e-01
      2.31664658e-01     -3.90695617e-01
      2.34712877e-01     -3.95975288e-01
      2.37761096e-01     -4.01254958e-01
      2.40809316e-01     -4.06534629e-01
      2.43857535e-01     -4.11814299e-01
      2.46905754e-01     -4.17093970e-01
      2.49953973e-01     -4.22373640e-01
      2.53002192e-01     -4.27653311e-01
      2.56050412e-01     -4.32932981e-01
      2.59098631e-01     -4.38212652e-01
      2.62146850e-01     -4.43492322e-01
      2.65195069e-01     -4.48771993e-01
      2.68243288e-01     -4.54051663e-01
      2.71291508e-01     -4.59331334e-01
      2.74339727e-01     -4.64611004e-01
      2.77387946e-01     -4.69890675e-01
      2.80436165e-01     -4.75170345e-01
      2.83484384e-01     -4.80450016e-01
      2.86532603e-01     -4.85729686e-01
      2.89580823e-01     -4.91009357e-01
      2.92629042e-01     -4.96289027e-01
      2.95677261e-01     -5.01568698e-01
      2.98725480e-01     -5.06848368e-01
      3.01773699e-01     -5.12128039e-01
      3.04821919e-01     -5.17407709e-01
      3.07870138e-01     -5.22687380e-01
      3.10918357e-01     -5.27967050e-01
      3.13966576e-01     -5.33246721e-01
      3.17014795e-01     -5.38526391e-01
      3.20063014e-01     -5.43806062e-01
      3.23111234e-01     -5.49085732e-01
      3.26159453e-01     -5.54365403e-01
      3.29207672e-01     -5.59645073e-01
      3.32255891e-01     -5.64924744e-01
      3.35304110e-01     -5.70204414e-01
      3.38352330e-01     -5.75484085e-01
      3.41400549e-01     -5.80763755e-01
      3.44448768e-01     -5.86043426e-01
      3.47496987e-01     -5.91323096e-01
      3.50545206e-01     -5.96602767e-01
      3.53593426e-01     -6.01882437e-01
      3.56641645e-01     -6.07162108e-01
      3.59689864e-01     -6.12441778e-01
      3.62738083e-01     -6.17721449e-01
      3.65786302e-01     -6.23001119e-01
      3.68834521e-01     -6.28280790e-01
      3.71882741e-01     -6.33560460e-01
      3.74930960e-01     -6.38840131e-01
      3.77979179e-01     -6.44119801e-01
      3.81027398e-01     -6.49399472e-01
      3.84075617e-01     -6.54679142e-01
      3.87123837e-01     -6.59958813e-01
      3.90172056e-01     -6.65238483e-01
      3.93220275e-01     -6.70518154e-01
      3.96268494e-01     -6.75797824e-01
      3.99316713e-01     -6.81077495e-01
      4.02364932e-01     -6.86357165e-01
      4.05413152e-01     -6.91636836e-01
      4.08461371e-01     -6.96916506e-01
      4.11509590e-01     -7.02196177e-01
      4.14557809e-01     -7.07475847e-01
      4.17606028e-01     -7.12755518e-01
      4.20654248e-01     -7.18035188e-01
      4.23702467e-01     -7.23314859e-01
      4.26750686e-01     -7.28594529e-01
      4.29798905e-01     -7.33874200e-01
      4.32847124e-01     -7.39153870e-01
      4.35895344e-01     -7.44433541e-01
      4.38943563e-01     -7.49713211e-01
      4.41991782e-01     -7.54992882e-01
      4.45040001e-01     -7.60272552e-01
      4.48088220e-01     -7.65552223e-01
      4.51136439e-01     -7.70831893e-01
      4.54184659e-01     -7.76111564e-01
      4.57232878e-01     -7.81391234e-01
      4.60281097e-01     -7.86670905e-01
      4.63329316e-01     -7.91950575e-01
      4.66377535e-01     -7.97230246e-01
      4.69425755e-01     -8.02509916e-01
      4.72473974e-01     -8.07789587e-01
      4.75522193e-01     -8.13069257e-01
      4.78570412e-01     -8.18348928e-01
      4.81618631e-01     -8.23628598e-01
      4.84666850e-01     -8.28908269e-01
      4.87715070e-01     -8.34187939e-01
      4.90763289e-01     -8.39467610e-01
      4.93811508e-01     -8.44747280e-01
      4.96859727e-01     -8.50026951e-01
      4.99907946e-01     -8.55306621e-01
      5.02956166e-01     -8.60586292e-01
      5.06004385e-01     -8.65865962e-01
      5.09052604e-01     -8.71145633e-01
      5.12100823e-01     -8.76425303e-01
      5.15149042e-01     -8.81704974e-01
      5.18197262e-01     -8.86984644e-01
      5.21245481e-01     -8.92264315e-01
      5.24293700e-01     -8.97543985e-01
      5.27341919e-01     -9.02823656e-01
      5.30390138e-01     -9.08103326e-01
      5.33438357e-01     -9.13382997e-01
      5.36486577e-01     -9.18662667e-01
      5.39534796e-01     -9.23942338e-01
      5.42583015e-01     -9.29222008e-01
      5.45631234e-01     -9.34501679e-01
      5.48679453e-01     -9.39781349e-01
      5.51727673e-01     -9.45061020e-01
      5.54775892e-01     -9.50340690e-01
      5.57824111e-01     -9.55620361e-01
      5.60872330e-01     -9.60900031e-01
      5.63920549e-01     -9.66179702e-01
      5.66968768e-01     -9.71459372e-01
      5.70016988e-01     -9.76739043e-01
      5.73065207e-01     -9.82018713e-01
      5.76113426e-01     -9.87298384e-01
      5.79161645e-01     -9.92578054e-01
      5.82209864e-01     -9.97857725e-01
      5.85258084e-01     -1.00313740e+00
      5.88306303e-01     -1.00841707e+00
      5.91354522e-01     -1.01369674e+00
      5.94402741e-01     -1.01897641e+00
      5.97450960e-01     -1.02425608e+00
      6.00499180e-01     -1.02953575e+00
      6.03547399e-01     -1.03481542e+00
      6.06595618e-01     -1.04009509e+00
      6.09643837e-01     -1.04537476e+00
      6.12692056e-01     -1.05065443e+00
      6.15740275e-01     -1.05593410e+00
      6.18788495e-01     -1.06121377e+00
      6.21836714e-01     -1.06649344e+00
      6.24884933e-01     -1.07177311e+00
      6.27933152e-01     -1.07705278e+00
      6.30981371e-01     -1.08233245e+00
      6.34029591e-01     -1.08761212e+00
      6.37077810e-01     -1.09289179e+00
      6.40126029e-01     -1.09817146e+00
      6.43174248e-01     -1.10345113e+00
      6.46222467e-01     -1.10873081e+00
      6.49270686e-01     -1.11401048e+00
      6.52318906e-01     -1.11929015e+00
      6.55367125e-01     -1.12456982e+00
      6.58415344e-01     -1.12984949e+00
      6.61463563e-01     -1.13512916e+00
      6.64511782e-01     -1.14040883e+00
      6.67560002e-01     -1.14568850e+00
      6.70608221e-01     -1.15096817e+00
      6.73656440e-01     -1.15624784e+00
      6.76704659e-01     -1.16152751e+00
      6.79752878e-01     -1.16680718e+00
      6.82801098e-01     -1.17208685e+00
      6.85849317e-01     -1.17736652e+00
      6.88897536e-01     -1.18264619e+00
      6.91945755e-01     -1.18792586e+00
      6.94993974e-01     -1.19320553e+00
      6.98042193e-01     -1.19848520e+00
      7.01090413e-01     -1.20376487e+00
      7.04138632e-01     -1.20904454e+00
      7.07186851e-01     -1.21432422e+00
      7.10235070e-01     -1.21960389e+00
      7.13283289e-01     -1.22488356e+00
      7.16331509e-01     -1.23016323e+00
      7.19379728e-01     -1.23544290e+00
      7.22427947e-01     -1.24072257e+00
      7.25476166e-01     -1.24600224e+00
      7.28524385e-01     -1.25128191e+00
      7.31572605e-01     -1.25656158e+00
      7.34620824e-01     -1.26184125e+00
      7.37669043e-01     -1.26712092e+00
      7.40717262e-01     -1.27240059e+00
      7.43765481e-01     -1.27768026e+00
      7.46813700e-01     -1.28295993e+00
      7.49861920e-01     -1.28823960e+00
      7.52910139e-01     -1.29351927e+00
      7.55958358e-01     -1.29879894e+00
      7.59006577e-01     -1.30407861e+00
      7.62054796e-01     -1.30935828e+00
      7.65103016e-01     -1.31463795e+00
      7.68151235e-01     -1.31991763e+00
      7.71199454e-01     -1.32519730e+00
      7.74247673e-01     -1.33047697e+00
      7.77295892e-01     -1.33575664e+00
      7.80344111e-01     -1.34103631e+00
      7.83392331e-01     -1.34631598e+00
      6.09643837e-03      1.05593410e-02
      9.14465756e-03      5.27967050e-03
      1.21928767e-02      0.00000000e+00
      1.52410959e-02     -5.27967050e-03
      1.82893151e-02     -1.05593410e-02
      2.13375343e-02     -1.58390115e-02
      2.43857535e-02     -2.11186820e-02
      2.74339727e-02     -2.63983525e-02
      3.04821919e-02     -3.16780230e-02
      3.35304110e-02     -3.69576935e-02
      3.65786302e-02     -4.22373640e-02
      3.96268494e-02     -4.75170345e-02
      4.26750686e-02     -5.27967050e-02
      4.57232878e-02     -5.80763755e-02
      4.87715070e-02     -6.33560460e-02
      5.18197262e-02     -6.86357165e-02
      5.48679453e-02     -7.39153870e-02
      5.79161645e-02     -7.91950575e-02
      6.09643837e-02     -8.44747280e-02
      6.40126029e-02     -8.97543985e-02
      6.70608221e-02     -9.50340690e-02
      7.01090413e-02     -1.00313740e-01
      7.31572605e-02     -1.05593410e-01
      7.62054796e-02     -1.10873081e-01
      7.92536988e-02     -1.16152751e-01
      8.23019180e-02     -1.21432422e-01
      8.53501372e-02     -1.26712092e-01
      8.83983564e-02     -1.31991763e-01
      9.14465756e-02     -1.37271433e-01
      9.44947947e-02     -1.42551104e-01
      9.75430139e-02     -1.47830774e-01
      1.00591233e-01     -1.53110445e-01
      1.03639452e-01     -1.58390115e-01
      1.06687671e-01     -1.63669786e-01
      1.09735891e-01     -1.68949456e-01
      1.12784110e-01     -1.74229127e-01
      1.15832329e-01     -1.79508797e-01
      1.18880548e-01     -1.84788468e-01
      1.21928767e-01     -1.90068138e-01
      1.24976987e-01     -1.95347809e-01
      1.28025206e-01     -2.00627479e-01
      1.31073425e-01     -2.05907150e-01
      1.34121644e-01     -2.11186820e-01
      1.37169863e-01     -2.16466491e-01
      1.40218083e-01     -2.21746161e-01
      1.43266302e-01     -2.27025832e-01
      1.46314521e-01     -2.32305502e-01
      1.49362740e-01     -2.37585173e-01
      1.52410959e-01     -2.42864843e-01
      1.55459178e-01     -2.48144514e-01
      1.58507398e-01     -2.53424184e-01
      1.61555617e-01     -2.58703855e-01
      1.64603836e-01     -2.63983525e-01
      1.67652055e-01     -2.69263196e-01
      1.70700274e-01     -2.74542866e-01
      1.73748494e-01     -2.79822537e-01
      1.76796713e-01     -2.85102207e-01
      1.79844932e-01     -2.90381878e-01
      1.82893151e-01     -2.95661548e-01
      1.85941370e-01     -3.00941219e-01
      1.88989589e-01     -3.06220889e-01
      1.92037809e-01     -3.11500560e-01
      1.95086028e-01     -3.16780230e-01
      1.98134247e-01     -3.22059901e-01
      2.01182466e-01     -3.27339571e-01
      2.04230685e-01     -3.32619242e-01
      2.07278905e-01     -3.37898912e-01
      2.10327124e-01     -3.43178583e-01
      2.13375343e-01     -3.48458253e-01
      2.16423562e-01     -3.53737924e-01
      2.19471781e-01     -3.59017594e-01
      2.22520001e-01     -3.64297265e-01
      2.25568220e-01     -3.69576935e-01
      2.28616439e-01     -3.74856606e-01
      2.31664658e-01     -3.80136276e-01
      2.34712877e-01     -3.85415947e-01
      2.37761096e-01     -3.90695617e-01
      2.40809316e-01     -3.95975288e-01
      2.43857535e-01     -4.01254958e-01
      2.46905754e-01     -4.06534629e-01
      2.49953973e-01     -4.11814299e-01
      2.53002192e-01     -4.17093970e-01
      2.56050412e-01     -4.22373640e-01
      2.59098631e-01     -4.27653311e-01
      2.62146850e-01     -4.32932981e-01
      2.65195069e-01     -4.38212652e-01
      2.68243288e-01     -4.43492322e-01
      2.71291508e-01     -4.48771993e-01
      2.74339727e-01     -4.54051663e-01
      2.77387946e-01     -4.59331334e-01
      2.80436165e-01     -4.64611004e-01
      2.83484384e-01     -4.69890675e-01
      2.86532603e-01     -4.75170345e-01
      2.89580823e-01     -4.80450016e-01
      2.92629042e-01     -4.85729686e-01
      2.95677261e-01     -4.91009357e-01
      2.98725480e-01     -4.96289027e-01
      3.01773699e-01     -5.01568698e-01
      3.04821919e-01     -5.06848368e-01
      3.07870138e-01     -5.12128039e-01
      3.10918357e-01     -5.17407709e-01
      3.13966576e-01     -5.22687380e-01
      3.17014795e-01     -5.27967050e-01
      3.20063014e-01     -5.33246721e-01
      3.23111234e-01     -5.38526391e-01
      3.26159453e-01     -5.43806062e-01
      3.29207672e-01     -5.49085732e-01
      3.32255891e-01     -5.54365403e-01
      3.35304110e-01     -5.59645073e-01
      3.38352330e-01     -5.64924744e-01
      3.41400549e-01     -5.70204414e-01
      3.44448768e-01     -5.75484085e-01
      3.47496987e-01     -5.80763755e-01
      3.50545206e-01     -5.86043426e-01
      3.53593426e-01     -5.91323096e-01
      3.56641645e-01     -5.96602767e-01
      3.59689864e-01     -6.01882437e-01
      3.62738083e-01     -6.07162108e-01
      3.65786302e-01     -6.12441778e-01
      3.68834521e-01     -6.17721449e-01
      3.71882741e-01     -6.23001119e-01
      3.74930960e-01     -6.28280790e-01
      3.77979179e-01     -6.33560460e-01
      3.81027398e-01     -6.38840131e-01
      3.84075617e-01     -6.44119801e-01
      3.87123837e-01     -6.49399472e-01
      3.90172056e-01     -6.54679142e-01
      3.93220275e-01     -6.59958813e-01
      3.96268494e-01     -6.65238483e-01
      3.99316713e-01     -6.70518154e-01
      4.02364932e-01     -6.75797824e-01
      4.05413152e-01     -6.81077495e-01
      4.08461371e-01     -6.86357165e-01
      4.11509590e-01     -6.91636836e-01
      4.14557809e-01     -6.96916506e-01
      4.17606028e-01     -7.02196177e-01
      4.20654248e-01     -7.07475847e-01
      4.23702467e-01     -7.12755518e-01
      4.26750686e-01     -7.18035188e-01
      4.29798905e-01     -7.23314859e-01
      4.32847124e-01     -7.28594529e-01
      4.35895344e-01     -7.33874200e-01
      4.38943563e-01     -7.39153870e-01
      4.41991782e-01     -7.44433541e-01
      4.45040001e-01     -7.49713211e-01
      4.48088220e-01     -7.54992882e-01
      4.51136439e-01     -7.60272552e-01
      4.54184659e-01     -7.65552223e-01
      4.57232878e-01     -7.70831893e-01
      4.60281097e-01     -7.76111564e-01
      4.63329316e-01     -7.81391234e-01
      4.66377535e-01     -7.86670905e-01
      4.69425755e-01     -7.91950575e-01
      4.72473974e-01     -7.97230246e-01
      4.75522193e-01     -8.02509916e-01
      4.78570412e-01     -8.07789587e-01
      4.81618631e-01     -8.13069257e-01
      4.84666850e-01     -8.18348928e-01
      4.87715070e-01     -8.23628598e-01
      4.90763289e-01     -8.28908269e-01
      4.93811508e-01     -8.34187939e-01
      4.96859727e-01     -8.39467610e-01
      4.99907946e-01     -8.44747280e-01
      5.02956166e-01     -8.50026951e-01
      5.06004385e-01     -8.55306621e-01
      5.09052604e-01     -8.60586292e-01
      5.12100823e-01     -8.65865962e-01
      5.15149042e-01     -8.71145633e-01
      5.18197262e-01     -8.76425303e-01
      5.21245481e-01     -8.81704974e-01
      5.24293700e-01     -8.86984644e-01
      5.27341919e-01     -8.92264315e-01
      5.30390138e-01     -8.97543985e-01
      5.33438357e-01     -9.02823656e-01
      5.36486577e-01     -9.08103326e-01
      5.39534796e-01     -9.13382997e-01
      5.42583015e-01     -9.18662667e-01
      5.45631234e-01     -9.23942338e-01
      5.48679453e-01     -9.29222008e-01
      5.51727673e-01     -9.34501679e-01
      5.54775892e-01     -9.39781349e-01
      5.57824111e-01     -9.45061020e-01
      5.60872330e-01     -9.50340690e-01
      5.63920549e-01     -9.55620361e-01
      5.66968768e-01     -9.60900031e-01
      5.70016988e-01     -9.66179702e-01
      5.73065207e-01     -9.71459372e-01
      5.76113426e-01     -9.76739043e-01
      5.79161645e-01     -9.82018713e-01
      5.82209864e-01     -9.87298384e-01
      5.85258084e-01     -9.92578054e-01
      5.88306303e-01     -9.97857725e-01
      5.91354522e-01     -1.00313740e+00
      5.94402741e-01     -1.00841707e+00
      5.97450960e-01     -1.01369674e+00
      6.00499180e-01     -1.01897641e+00
      6.03547399e-01     -1.02425608e+00
      6.06595618e-01     -1.02953575e+00
      6.09643837e-01     -1.03481542e+00
      6.12692056e-01     -1.04009509e+00
      6.15740275e-01     -1.04537476e+00
      6.18788495e-01     -1.05065443e+00
      6.21836714e-01     -1.05593410e+00
      6.24884933e-01     -1.06121377e+00
      6.27933152e-01     -1.06649344e+00
      6.30981371e-01     -1.07177311e+00
      6.34029591e-01     -1.07705278e+00
      6.37077810e-01     -1.08233245e+00
      6.40126029e-01     -1.08761212e+00
      6.43174248e-01     -1.09289179e+00
      6.46222467e-01     -1.09817146e+00
      6.49270686e-01     -1.10345113e+00
      6.52318906e-01     -1.10873081e+00
      6.55367125e-01     -1.11401048e+00
      6.58415344e-01     -1.11929015e+00
      6.61463563e-01     -1.12456982e+00
      6.64511782e-01     -1.12984949e+00
      6.67560002e-01     -1.13512916e+00
      6.70608221e-01     -1.14040883e+00
      6.73656440e-01     -1.14568850e+00
      6.76704659e-01     -1.15096817e+00
      6.79752878e-01     -1.15624784e+00
      6.82801098e-01     -1.16152751e+00
      6.85849317e-01     -1.16680718e+00
      6.88897536e-01     -1.17208685e+00
      6.91945755e-01     -1.17736652e+00
      6.94993974e-01     -1.18264619e+00
      6.98042193e-01     -1.18792586e+00
      7.01090413e-01     -1.19320553e+00
      7.04138632e-01     -1.19848520e+00
      7.07186851e-01     -1.20376487e+00
      7.10235070e-01     -1.20904454e+00
      7.13283289e-01     -1.21432422e+00
      7.16331509e-01     -1.21960389e+00
      7.19379728e-01     -1.22488356e+00
      7.22427947e-01     -1.23016323e+00
      7.25476166e-01     -1.23544290e+00
      7.28524385e-01     -1.24072257e+00
      7.31572605e-01     -1.24600224e+00
      7.34620824e-01     -1.25128191e+00
      7.37669043e-01     -1.25656158e+00
      7.40717262e-01     -1.26184125e+00
      7.43765481e-01     -1.26712092e+00
      7.46813700e-01     -1.27240059e+00
      7.49861920e-01     -1.27768026e+00
      7.52910139e-01     -1.28295993e+00
      7.55958358e-01     -1.28823960e+00
      7.59006577e-01     -1.29351927e+00
      7.62054796e-01     -1.29879894e+00
      7.65103016e-01     -1.30407861e+00
      7.68151235e-01     -1.30935828e+00
      7.71199454e-01     -1.31463795e+00
      7.74247673e-01     -1.31991763e+00
      7.77295892e-01     -1.32519730e+00
      7.80344111e-01     -1.33047697e+00
      7.83392331e-01     -1.33575664e+00
      7.86440550e-01     -1.34103631e+00
      9.14465756e-03      1.58390115e-02
      1.21928767e-02      1.05593410e-02
      1.52410959e-02      5.27967050e-03
      1.82893151e-02      0.00000000e+00
      2.13375343e-02     -5.27967050e-03
      2.43857535e-02     -1.05593410e-02
      2.74339727e-02     -1.58390115e-02
      3.04821919e-02     -2.11186820e-02
      3.35304110e-02     -2.63983525e-02
      3.65786302e-02     -3.16780230e-02
      3.96268494e-02     -3.69576935e-02
      4.26750686e-02     -4.22373640e-02
      4.57232878e-02     -4.75170345e-02
      4.87715070e-02     -5.27967050e-02
      5.18197262e-02     -5.80763755e-02
      5.48679453e-02     -6.33560460e-02
      5.79161645e-02     -6.86357165e-02
      6.09643837e-02     -7.39153870e-02
      6.40126029e-02     -7.91950575e-02
      6.70608221e-02     -8.44747280e-02
      7.01090413e-02     -8.97543985e-02
      7.31572605e-02     -9.50340690e-02
      7.62054796e-02     -1.00313740e-01
      7.92536988e-02     -1.05593410e-01
      8.23019180e-02     -1.10873081e-01
      8.53501372e-02     -1.16152751e-01
      8.83983564e-02     -1.21432422e-01
      9.14465756e-02     -1.26712092e-01
      9.44947947e-02     -1.31991763e-01
      9.75430139e-02     -1.37271433e-01
      1.00591233e-01     -1.42551104e-01
      1.03639452e-01     -1.47830774e-01
      1.06687671e-01     -1.53110445e-01
      1.09735891e-01     -1.58390115e-01
      1.12784110e-01     -1.63669786e-01
      1.15832329e-01     -1.68949456e-01
      1.18880548e-01     -1.74229127e-01
      1.21928767e-01     -1.79508797e-01
      1.24976987e-01     -1.84788468e-01
      1.28025206e-01     -1.90068138e-01
      1.31073425e-01     -1.95347809e-01
      1.34121644e-01     -2.00627479e-01
      1.37169863e-01     -2.05907150e-01
      1.40218083e-01     -2.11186820e-01
      1.43266302e-01     -2.16466491e-01
      1.46314521e-01     -2.21746161e-01
      1.49362740e-01     -2.27025832e-01
      1.52410959e-01     -2.32305502e-01
      1.55459178e-01     -2.37585173e-01
      1.58507398e-01     -2.42864843e-01
      1.61555617e-01     -2.48144514e-01
      1.64603836e-01     -2.53424184e-01
      1.67652055e-01     -2.58703855e-01
      1.70700274e-01     -2.63983525e-01
      1.73748494e-01     -2.69263196e-01
      1.76796713e-01     -2.74542866e-01
      1.79844932e-01     -2.79822537e-01
      1.82893151e-01     -2.85102207e-01
      1.85941370e-01     -2.90381878e-01
      1.88989589e-01     -2.95661548e-01
      1.92037809e-01     -3.00941219e-01
      1.95086028e-01     -3.06220889e-01
      1.98134247e-01     -3.11500560e-01
      2.01182466e-01     -3.16780230e-01
      2.04230685e-01     -3.22059901e-01
      2.07278905e-01     -3.27339571e-01
      2.10327124e-01     -3.32619242e-01
      2.13375343e-01     -3.37898912e-01
      2.16423562e-01     -3.43178583e-01
      2.19471781e-01     -3.48458253e-01
      2.22520001e-01     -3.53737924e-01
      2.25568220e-01     -3.59017594e-01
      2.28616439e-01     -3.64297265e-01
      2.31664658e-01     -3.69576935e-01
      2.34712877e-01     -3.74856606e-01
      2.37761096e-01     -3.80136276e-01
      2.40809316e-01     -3.85415947e-01
      2.43857535e-01     -3.90695617e-01
      2.46905754e-01     -3.95975288e-01
      2.49953973e-01     -4.01254958e-01
      2.53002192e-01     -4.06534629e-01
      2.56050412e-01     -4.11814299e-01
      2.59098631e-01     -4.17093970e-01
      2.62146850e-01     -4.22373640e-01
      2.65195069e-01     -4.27653311e-01
      2.68243288e-01     -4.32932981e-01
      2.71291508e-01     -4.38212652e-01
      2.74339727e-01     -4.43492322e-01
      2.77387946e-01     -4.48771993e-01
      2.80436165e-01     -4.54051663e-01
      2.83484384e-01     -4.59331334e-01
      2.86532603e-01     -4.64611004e-01
      2.89580823e-01     -4.69890675e-01
      2.92629042e-01     -4.75170345e-01
      2.95677261e-01     -4.80450016e-01
      2.98725480e-01     -4.85729686e-01
      3.01773699e-01     -4.91009357e-01
      3.04821919e-01     -4.96289027e-01
      3.07870138e-01     -5.01568698e-01
      3.10918357e-01     -5.06848368e-01
      3.13966576e-01     -5.12128039e-01
      3.17014795e-01     -5.17407709e-01
      3.20063014e-01     -5.22687380e-01
      3.23111234e-01     -5.27967050e-01
      3.26159453e-01     -5.33246721e-01
      3.29207672e-01     -5.38526391e-01
      3.32255891e-01     -5.43806062e-01
      3.35304110e-01     -5.49085732e-01
      3.38352330e-01     -5.54365403e-01
      3.41400549e-01     -5.59645073e-01
      3.44448768e-01     -5.64924744e-01
      3.47496987e-01     -5.70204414e-01
      3.50545206e-01     -5.75484085e-01
      3.53593426e-01     -5.80763755e-01
      3.56641645e-01     -5.86043426e-01
      3.59689864e-01     -5.91323096e-01
      3.62738083e-01     -5.96602767e-01
      3.65786302e-01     -6.01882437e-01
      3.68834521e-01     -6.07162108e-01
      3.71882741e-01     -6.12441778e-01
      3.74930960e-01     -6.17721449e-01
      3.77979179e-01     -6.23001119e-01
      3.81027398e-01     -6.28280790e-01
      3.84075617e-01     -6.33560460e-01
      3.87123837e-01     -6.38840131e-01
      3.90172056e-01     -6.44119801e-01
      3.93220275e-01     -6.49399472e-01
      3.96268494e-01     -6.54679142e-01
      3.99316713e-01     -6.59958813e-01
      4.02364932e-01     -6.65238483e-01
      4.05413152e-01     -6.70518154e-01
      4.08461371e-01     -6.75797824e-01
      4.11509590e-01     -6.81077495e-01
      4.14557809e-01     -6.86357165e-01
      4.17606028e-01     -6.91636836e-01
      4.20654248e-01     -6.96916506e-01
      4.23702467e-01     -7.02196177e-01
      4.26750686e-01     -7.07475847e-01
      4.29798905e-01     -7.12755518e-01
      4.32847124e-01     -7.18035188e-01
      4.35895344e-01     -7.23314859e-01
      4.38943563e-01     -7.28594529e-01
      4.41991782e-01     -7.33874200e-01
      4.45040001e-01     -7.39153870e-01
      4.48088220e-01     -7.44433541e-01
      4.51136439e-01     -7.49713211e-01
      4.54184659e-01     -7.54992882e-01
      4.57232878e-01     -7.60272552e-01
      4.60281097e-01     -7.65552223e-01
      4.63329316e-01     -7.70831893e-01
      4.66377535e-01     -7.76111564e-01
      4.69425755e-01     -7.81391234e-01
      4.72473974e-01     -7.86670905e-01
      4.75522193e-01     -7.91950575e-01
      4.78570412e-01     -7.97230246e-01
      4.81618631e-01     -8.02509916e-01
      4.84666850e-01     -8.07789587e-01
      4.87715070e-01     -8.13069257e-01
      4.90763289e-01     -8.18348928e-01
      4.93811508e-01     -8.23628598e-01
      4.96859727e-01     -8.28908269e-01
      4.99907946e-01     -8.34187939e-01
      5.02956166e-01     -8.39467610e-01
      5.06004385e-01     -8.44747280e-01
      5.09052604e-01     -8.50026951e-01
      5.12100823e-01     -8.55306621e-01
      5.15149042e-01     -8.60586292e-01
      5.18197262e-01     -8.65865962e-01
      5.21245481e-01     -8.71145633e-01
      5.24293700e-01     -8.76425303e-01
      5.27341919e-01     -8.81704974e-01
      5.30390138e-01     -8.86984644e-01
      5.33438357e-01     -8.92264315e-01
      5.36486577e-01     -8.97543985e-01
      5.39534796e-01     -9.02823656e-01
      5.42583015e-01     -9.08103326e-01
      5.45631234e-01     -9.13382997e-01
      5.48679453e-01     -9.18662667e-01
      5.51727673e-01     -9.23942338e-01
      5.54775892e-01     -9.29222008e-01
      5.57824111e-01     -9.34501679e-01
      5.60872330e-01     -9.39781349e-01
      5.63920549e-01     -9.45061020e-01
      5.66968768e-01     -9.50340690e-01
      5.70016988e-01     -9.55620361e-01
      5.73065207e-01     -9.60900031e-01
      5.76113426e-01     -9.66179702e-01
      5.79161645e-01     -9.71459372e-01
      5.82209864e-01     -9.76739043e-01
      5.85258084e-01     -9.82018713e-01
      5.88306303e-01     -9.87298384e-01
      5.91354522e-01     -9.92578054e-01
      5.94402741e-01     -9.97857725e-01
      5.97450960e-01     -1.00313740e+00
      6.00499180e-01     -1.00841707e+00
      6.03547399e-01     -1.01369674e+00
      6.06595618e-01     -1.01897641e+00
      6.09643837e-01     -1.02425608e+00
      6.12692056e-01     -1.02953575e+00
      6.15740275e-01     -1.03481542e+00
      6.18788495e-01     -1.04009509e+00
      6.21836714e-01     -1.04537476e+00
      6.24884933e-01     -1.05065443e+00
      6.27933152e-01     -1.05593410e+00
      6.30981371e-01     -1.06121377e+00
      6.34029591e-01     -1.06649344e+00
      6.37077810e-01     -1.07177311e+00
      6.40126029e-01     -1.07705278e+00
      6.43174248e-01     -1.08233245e+00
      6.46222467e-01     -1.08761212e+00
      6.49270686e-01     -1.09289179e+00
      6.52318906e-01     -1.09817146e+00
      6.55367125e-01     -1.10345113e+00
      6.58415344e-01     -1.10873081e+00
      6.61463563e-01     -1.11401048e+00
      6.64511782e-01     -1.11929015e+00
      6.67560002e-01     -1.12456982e+00
      6.70608221e-01     -1.12984949e+00
      6.73656440e-01     -1.13512916e+00
      6.76704659e-01     -1.14040883e+00
      6.79752878e-01     -1.14568850e+00
      6.82801098e-01     -1.15096817e+00
      6.85849317e-01     -1.15624784e+00
      6.88897536e-01     -1.16152751e+00
      6.91945755e-01     -1.16680718e+00
      6.94993974e-01     -1.17208685e+00
      6.98042193e-01     -1.17736652e+00
      7.01090413e-01     -1.18264619e+00
      7.04138632e-01     -1.18792586e+00
      7.07186851e-01     -1.19320553e+00
      7.10235070e-01     -1.19848520e+00
      7.13283289e-01     -1.20376487e+00
      7.16331509e-01     -1.20904454e+00
      7.19379728e-01     -1.21432422e+00
      7.22427947e-01     -1.21960389e+00
      7.25476166e-01     -1.22488356e+00
      7.28524385e-01     -1.23016323e+00
      7.31572605e-01     -1.23544290e+00
      7.34620824e-01     -1.24072257e+00
      7.37669043e-01     -1.24600224e+00
      7.40717262e-01     -1.25128191e+00
      7.43765481e-01     -1.25656158e+00
      7.46813700e-01     -1.26184125e+00
      7.49861920e-01     -1.26712092e+00
      7.52910139e-01     -1.27240059e+00
      7.55958358e-01     -1.27768026e+00
      7.59006577e-01     -1.28295993e+00
      7.62054796e-01     -1.28823960e+00
      7.65103016e-01     -1.29351927e+00
      7.68151235e-01     -1.29879894e+00
      7.71199454e-01     -1.30407861e+00
      7.74247673e-01     -1.30935828e+00
      7.77295892e-01     -1.31463795e+00
      7.80344111e-01     -1.31991763e+00
      7.83392331e-01     -1.32519730e+00
      7.86440550e-01     -1.33047697e+00
      7.89488769e-01     -1.33575664e+00
      1.21928767e-02      2.11186820e-02
      1.52410959e-02      1.58390115e-02
      1.82893151e-02      1.05593410e-02
      2.13375343e-02      5.27967050e-03
      2.43857535e-02      0.00000000e+00
      2.74339727e-02     -5.27967050e-03
      3.04821919e-02     -1.05593410e-02
      3.35304110e-02     -1.58390115e-02
      3.65786302e-02     -2.11186820e-02
      3.96268494e-02     -2.63983525e-02
      4.26750686e-02     -3.16780230e-02
      4.57232878e-02     -3.69576935e-02
      4.87715070e-02     -4.22373640e-02
      5.18197262e-02     -4.75170345e-02
      5.48679453e-02     -5.27967050e-02
      5.79161645e-02     -5.80763755e-02
      6.09643837e-02     -6.33560460e-02
      6.40126029e-02     -6.86357165e-02
      6.70608221e-02     -7.39153870e-02
      7.01090413e-02     -7.91950575e-02
      7.31572605e-02     -8.44747280e-02
      7.62054796e-02     -8.97543985e-02
      7.92536988e-02     -9.50340690e-02
      8.23019180e-02     -1.00313740e-01
      8.53501372e-02     -1.05593410e-01
      8.83983564e-02     -1.10873081e-01
      9.14465756e-02     -1.16152751e-01
      9.44947947e-02     -1.21432422e-01
      9.75430139e-02     -1.26712092e-01
      1.00591233e-01     -1.31991763e-01
      1.03639452e-01     -1.37271433e-01
      1.06687671e-01     -1.42551104e-01
      1.09735891e-01     -1.47830774e-01
      1.12784110e-01     -1.53110445e-01
      1.15832329e-01     -1.58390115e-01
      1.18880548e-01     -1.63669786e-01
      1.21928767e-01     -1.68949456e-01
      1.24976987e-01     -1.74229127e-01
      1.28025206e-01     -1.79508797e-01
      1.31073425e-01     -1.84788468e-01
      1.34121644e-01     -1.90068138e-01
      1.37169863e-01     -1.95347809e-01
      1.40218083e-01     -2.00627479e-01
      1.43266302e-01     -2.05907150e-01
      1.46314521e-01     -2.11186820e-01
      1.49362740e-01     -2.16466491e-01
      1.52410959e-01     -2.21746161e-01
      1.55459178e-01     -2.27025832e-01
      1.58507398e-01     -2.32305502e-01
      1.61555617e-01     -2.37585173e-01
      1.64603836e-01     -2.42864843e-01
      1.67652055e-01     -2.48144514e-01
      1.70700274e-01     -2.53424184e-01
      1.73748494e-01     -2.58703855e-01
      1.76796713e-01     -2.63983525e-01
      1.79844932e-01     -2.69263196e-01
      1.82893151e-01     -2.74542866e-01
      1.85941370e-01     -2.79822537e-01
      1.88989589e-01     -2.85102207e-01
      1.92037809e-01     -2.90381878e-01
      1.95086028e-01     -2.95661548e-01
      1.98134247e-01     -3.00941219e-01
      2.01182466e-01     -3.06220889e-01
      2.04230685e-01     -3.11500560e-01
      2.07278905e-01     -3.16780230e-01
      2.10327124e-01     -3.22059901e-01
      2.13375343e-01     -3.27339571e-01
      2.16423562e-01     -3.32619242e-01
      2.19471781e-01     -3.37898912e-01
      2.22520001e-01     -3.43178583e-01
      2.25568220e-01     -3.48458253e-01
      2.28616439e-01     -3.53737924e-01
      2.31664658e-01     -3.59017594e-01
      2.34712877e-01     -3.64297265e-01
      2.37761096e-01     -3.69576935e-01
      2.40809316e-01     -3.74856606e-01
      2.43857535e-01     -3.80136276e-01
      2.46905754e-01     -3.85415947e-01
      2.49953973e-01     -3.90695617e-01
      2.53002192e-01     -3.95975288e-01
      2.56050412e-01     -4.01254958e-01
      2.59098631e-01     -4.06534629e-01
      2.62146850e-01     -4.11814299e-01
      2.65195069e-01     -4.17093970e-01
      2.68243288e-01     -4.22373640e-01
      2.71291508e-01     -4.27653311e-01
      2.74339727e-01     -4.32932981e-01
      2.77387946e-01     -4.38212652e-01
      2.80436165e-01     -4.43492322e-01
      2.83484384e-01     -4.48771993e-01
      2.86532603e-01     -4.54051663e-01
      2.89580823e-01     -4.59331334e-01
      2.92629042e-01     -4.64611004e-01
      2.95677261e-01     -4.69890675e-01
      2.98725480e-01     -4.75170345e-01
      3.01773699e-01     -4.80450016e-01
      3.04821919e-01     -4.85729686e-01
      3.07870138e-01     -4.91009357e-01
      3.10918357e-01     -4.96289027e-01
      3.13966576e-01     -5.01568698e-01
      3.17014795e-01     -5.06848368e-01
      3.20063014e-01     -5.12128039e-01
      3.23111234e-01     -5.17407709e-01
      3.26159453e-01     -5.22687380e-01
      3.29207672e-01     -5.27967050e-01
      3.32255891e-01     -5.33246721e-01
      3.35304110e-01     -5.38526391e-01
      3.38352330e-01     -5.43806062e-01
      3.41400549e-01     -5.49085732e-01
      3.44448768e-01     -5.54365403e-01
      3.47496987e-01     -5.59645073e-01
      3.50545206e-01     -5.64924744e-01
      3.53593426e-01     -5.70204414e-01
      3.56641645e-01     -5.75484085e-01
      3.59689864e-01     -5.80763755e-01
      3.62738083e-01     -5.86043426e-01
      3.65786302e-01     -5.91323096e-01
      3.68834521e-01     -5.96602767e-01
      3.71882741e-01     -6.01882437e-01
      3.74930960e-01     -6.07162108e-01
      3.77979179e-01     -6.12441778e-01
      3.81027398e-01     -6.17721449e-01
      3.84075617e-01     -6.23001119e-01
      3.87123837e-01     -6.28280790e-01
      3.90172056e-01     -6.33560460e-01
      3.93220275e-01     -6.38840131e-01
      3.96268494e-01     -6.44119801e-01
      3.99316713e-01     -6.49399472e-01
      4.02364932e-01     -6.54679142e-01
      4.05413152e-01     -6.59958813e-01
      4.08461371e-01     -6.65238483e-01
      4.11509590e-01     -6.70518154e-01
      4.14557809e-01     -6.75797824e-01
      4.17606028e-01     -6.81077495e-01
      4.20654248e-01     -6.86357165e-01
      4.23702467e-01     -6.91636836e-01
      4.26750686e-01     -6.96916506e-01
      4.29798905e-01     -7.02196177e-01
      4.32847124e-01     -7.07475847e-01
      4.35895344e-01     -7.12755518e-01
      4.38943563e-01     -7.18035188e-01
      4.41991782e-01     -7.23314859e-01
      4.45040001e-01     -7.28594529e-01
      4.48088220e-01     -7.33874200e-01
      4.51136439e-01     -7.39153870e-01
      4.54184659e-01     -7.44433541e-01
      4.57232878e-01     -7.49713211e-01
      4.60281097e-01     -7.54992882e-01
      4.63329316e-01     -7.60272552e-01
      4.66377535e-01     -7.65552223e-01
      4.69425755e-01     -7.70831893e-01
      4.72473974e-01     -7.76111564e-01
      4.75522193e-01     -7.81391234e-01
      4.78570412e-01     -7.86670905e-01
      4.81618631e-01     -7.91950575e-01
      4.84666850e-01     -7.97230246e-01
      4.87715070e-01     -8.02509916e-01
      4.90763289e-01     -8.07789587e-01
      4.93811508e-01     -8.13069257e-01
      4.96859727e-01     -8.18348928e-01
      4.99907946e-01     -8.23628598e-01
      5.02956166e-01     -8.28908269e-01
      5.06004385e-01     -8.34187939e-01
      5.09052604e-01     -8.39467610e-01
      5.12100823e-01     -8.44747280e-01
      5.15149042e-01     -8.50026951e-01
      5.18197262e-01     -8.55306621e-01
      5.21245481e-01     -8.60586292e-01
      5.24293700e-01     -8.65865962e-01
      5.27341919e-01     -8.71145633e-01
      5.30390138e-01     -8.76425303e-01
      5.33438357e-01     -8.81704974e-01
      5.36486577e-01     -8.86984644e-01
      5.39534796e-01     -8.92264315e-01
      5.42583015e-01     -8.97543985e-01
      5.45631234e-01     -9.02823656e-01
      5.48679453e-01     -9.08103326e-01
      5.51727673e-01     -9.13382997e-01
      5.54775892e-01     -9.18662667e-01
      5.57824111e-01     -9.23942338e-01
      5.60872330e-01     -9.29222008e-01
      5.63920549e-01     -9.34501679e-01
      5.66968768e-01     -9.39781349e-01
      5.70016988e-01     -9.45061020e-01
      5.73065207e-01     -9.50340690e-01
      5.76113426e-01     -9.55620361e-01
      5.79161645e-01     -9.60900031e-01
      5.82209864e-01     -9.66179702e-01
      5.85258084e-01     -9.71459372e-01
      5.88306303e-01     -9.76739043e-01
      5.91354522e-01     -9.82018713e-01
      5.94402741e-01     -9.87298384e-01
      5.97450960e-01     -9.92578054e-01
      6.00499180e-01     -9.97857725e-01
      6.03547399e-01     -1.00313740e+00
      6.06595618e-01     -1.00841707e+00
      6.09643837e-01     -1.01369674e+00
      6.12692056e-01     -1.01897641e+00
      6.15740275e-01     -1.02425608e+00
      6.18788495e-01     -1.02953575e+00
      6.21836714e-01     -1.03481542e+00
      6.24884933e-01     -1.04009509e+00
      6.27933152e-01     -1.04537476e+00
      6.30981371e-01     -1.05065443e+00
      6.34029591e-01     -1.05593410e+00
      6.37077810e-01     -1.06121377e+00
      6.40126029e-01     -1.06649344e+00
      6.43174248e-01     -1.07177311e+00
      6.46222467e-01     -1.07705278e+00
      6.49270686e-01     -1.08233245e+00
      6.52318906e-01     -1.08761212e+00
      6.55367125e-01     -1.09289179e+00
      6.58415344e-01     -1.09817146e+00
      6.61463563e-01     -1.10345113e+00
      6.64511782e-01     -1.10873081e+00
      6.67560002e-01     -1.11401048e+00
      6.70608221e-01     -1.11929015e+00
      6.73656440e-01     -1.12456982e+00
      6.76704659e-01     -1.12984949e+00
      6.79752878e-01     -1.13512916e+00
      6.82801098e-01     -1.14040883e+00
      6.85849317e-01     -1.14568850e+00
      6.88897536e-01     -1.15096817e+00
      6.91945755e-01     -1.15624784e+00
      6.94993974e-01     -1.16152751e+00
      6.98042193e-01     -1.16680718e+00
      7.01090413e-01     -1.17208685e+00
      7.04138632e-01     -1.17736652e+00
      7.07186851e-01     -1.18264619e+00
      7.10235070e-01     -1.18792586e+00
      7.13283289e-01     -1.19320553e+00
      7.16331509e-01     -1.19848520e+00
      7.19379728e-01     -1.20376487e+00
      7.22427947e-01     -1.20904454e+00
      7.25476166e-01     -1.21432422e+00
      7.28524385e-01     -1.21960389e+00
      7.31572605e-01     -1.22488356e+00
      7.34620824e-01     -1.23016323e+00
      7.37669043e-01     -1.23544290e+00
      7.40717262e-01     -1.24072257e+00
      7.43765481e-01     -1.24600224e+00
      7.46813700e-01     -1.25128191e+00
      7.49861920e-01     -1.25656158e+00
      7.52910139e-01     -1.26184125e+00
      7.55958358e-01     -1.26712092e+00
      7.59006577e-01     -1.27240059e+00
      7.62054796e-01     -1.27768026e+00
      7.65103016e-01     -1.28295993e+00
      7.68151235e-01     -1.28823960e+00
      7.71199454e-01     -1.29351927e+00
      7.74247673e-01     -1.29879894e+00
      7.77295892e-01     -1.30407861e+00
      7.80344111e-01     -1.30935828e+00
      7.83392331e-01     -1.31463795e+00
      7.86440550e-01     -1.31991763e+00
      7.89488769e-01     -1.32519730e+00
      7.92536988e-01     -1.33047697e+00
      1.52410959e-02      2.63983525e-02
      1.82893151e-02      2.11186820e-02
      2.13375343e-02      1.58390115e-02
      2.43857535e-02      1.05593410e-02
      2.74339727e-02      5.27967050e-03
      3.04821919e-02      0.00000000e+00
      3.35304110e-02     -5.27967050e-03
      3.65786302e-02     -1.05593410e-02
      3.96268494e-02     -1.58390115e-02
      4.26750686e-02     -2.11186820e-02
      4.57232878e-02     -2.63983525e-02
      4.87715070e-02     -3.16780230e-02
      5.18197262e-02     -3.69576935e-02
      5.48679453e-02     -4.22373640e-02
      5.79161645e-02     -4.75170345e-02
      6.09643837e-02     -5.27967050e-02
      6.40126029e-02     -5.80763755e-02
      6.70608221e-02     -6.33560460e-02
      7.01090413e-02     -6.86357165e-02
      7.31572605e-02     -7.39153870e-02
      7.62054796e-02     -7.91950575e-02
      7.92536988e-02     -8.44747280e-02
      8.23019180e-02     -8.97543985e-02
      8.53501372e-02     -9.50340690e-02
      8.83983564e-02     -1.00313740e-01
      9.14465756e-02     -1.05593410e-01
      9.44947947e-02     -1.10873081e-01
      9.75430139e-02     -1.16152751e-01
      1.00591233e-01     -1.21432422e-01
      1.03639452e-01     -1.26712092e-01
      1.06687671e-01     -1.31991763e-01
      1.09735891e-01     -1.37271433e-01
      1.12784110e-01     -1.42551104e-01
      1.15832329e-01     -1.47830774e-01
      1.18880548e-01     -1.53110445e-01
      1.21928767e-01     -1.58390115e-01
      1.24976987e-01     -1.63669786e-01
      1.28025206e-01     -1.68949456e-01
      1.31073425e-01     -1.74229127e-01
      1.34121644e-01     -1.79508797e-01
      1.37169863e-01     -1.84788468e-01
      1.40218083e-01     -1.90068138e-01
      1.43266302e-01     -1.95347809e-01
      1.46314521e-01     -2.00627479e-01
      1.49362740e-01     -2.05907150e-01
      1.52410959e-01     -2.11186820e-01
      1.55459178e-01     -2.16466491e-01
      1.58507398e-01     -2.21746161e-01
      1.61555617e-01     -2.27025832e-01
      1.64603836e-01     -2.32305502e-01
      1.67652055e-01     -2.37585173e-01
      1.70700274e-01     -2.42864843e-01
      1.73748494e-01     -2.48144514e-01
      1.76796713e-01     -2.53424184e-01
      1.79844932e-01     -2.58703855e-01
      1.82893151e-01     -2.63983525e-01
      1.85941370e-01     -2.69263196e-01
      1.88989589e-01     -2.74542866e-01
      1.92037809e-01     -2.79822537e-01
      1.95086028e-01     -2.85102207e-01
      1.98134247e-01     -2.90381878e-01
      2.01182466e-01     -2.95661548e-01
      2.04230685e-01     -3.00941219e-01
      2.07278905e-01     -3.06220889e-01
      2.10327124e-01     -3.11500560e-01
      2.13375343e-01     -3.16780230e-01
      2.16423562e-01     -3.22059901e-01
      2.19471781e-01     -3.27339571e-01
      2.22520001e-01     -3.32619242e-01
      2.25568220e-01     -3.37898912e-01
      2.28616439e-01     -3.43178583e-01
      2.31664658e-01     -3.48458253e-01
      2.34712877e-01     -3.53737924e-01
      2.37761096e-01     -3.59017594e-01
      2.40809316e-01     -3.64297265e-01
      2.43857535e-01     -3.69576935e-01
      2.46905754e-01     -3.74856606e-01
      2.49953973e-01     -3.80136276e-01
      2.53002192e-01     -3.85415947e-01
      2.56050412e-01     -3.90695617e-01
      2.59098631e-01     -3.95975288e-01
      2.62146850e-01     -4.01254958e-01
      2.65195069e-01     -4.06534629e-01
      2.68243288e-01     -4.11814299e-01
      2.71291508e-01     -4.17093970e-01
      2.74339727e-01     -4.22373640e-01
      2.77387946e-01     -4.27653311e-01
      2.80436165e-01     -4.32932981e-01
      2.83484384e-01     -4.38212652e-01
      2.86532603e-01     -4.43492322e-01
      2.89580823e-01     -4.48771993e-01
      2.92629042e-01     -4.54051663e-01
      2.95677261e-01     -4.59331334e-01
      2.98725480e-01     -4.64611004e-01
      3.01773699e-01     -4.69890675e-01
      3.04821919e-01     -4.75170345e-01
      3.07870138e-01     -4.80450016e-01
      3.10918357e-01     -4.85729686e-01
      3.13966576e-01     -4.91009357e-01
      3.17014795e-01     -4.96289027e-01
      3.20063014e-01     -5.01568698e-01
      3.23111234e-01     -5.06848368e-01
      3.26159453e-01     -5.12128039e-01
      3.29207672e-01     -5.17407709e-01
      3.32255891e-01     -5.22687380e-01
      3.35304110e-01     -5.27967050e-01
      3.38352330e-01     -5.33246721e-01
      3.41400549e-01     -5.38526391e-01
      3.44448768e-01     -5.43806062e-01
      3.47496987e-01     -5.49085732e-01
      3.50545206e-01     -5.54365403e-01
      3.53593426e-01     -5.59645073e-01
      3.56641645e-01     -5.64924744e-01
      3.59689864e-01     -5.70204414e-01
      3.62738083e-01     -5.75484085e-01
      3.65786302e-01     -5.80763755e-01
      3.68834521e-01     -5.86043426e-01
      3.71882741e-01     -5.91323096e-01
      3.74930960e-01     -5.96602767e-01
      3.77979179e-01     -6.01882437e-01
      3.81027398e-01     -6.07162108e-01
      3.84075617e-01     -6.12441778e-01
      3.87123837e-01     -6.17721449e-01
      3.90172056e-01     -6.23001119e-01
      3.93220275e-01     -6.28280790e-01
      3.96268494e-01     -6.33560460e-01
      3.99316713e-01     -6.38840131e-01
      4.02364932e-01     -6.44119801e-01
      4.05413152e-01     -6.49399472e-01
      4.08461371e-01     -6.54679142e-01
      4.11509590e-01     -6.59958813e-01
      4.14557809e-01     -6.65238483e-01
      4.17606028e-01     -6.70518154e-01
      4.20654248e-01     -6.75797824e-01
      4.23702467e-01     -6.81077495e-01
      4.26750686e-01     -6.86357165e-01
      4.29798905e-01     -6.91636836e-01
      4.32847124e-01     -6.96916506e-01
      4.35895344e-01     -7.02196177e-01
      4.38943563e-01     -7.07475847e-01
      4.41991782e-01     -7.12755518e-01
      4.45040001e-01     -7.18035188e-01
      4.48088220e-01     -7.23314859e-01
      4.51136439e-01     -7.28594529e-01
      4.54184659e-01     -7.33874200e-01
      4.57232878e-01     -7.39153870e-01
      4.60281097e-01     -7.44433541e-01
      4.63329316e-01     -7.49713211e-01
      4.66377535e-01     -7.54992882e-01
      4.69425755e-01     -7.60272552e-01
      4.72473974e-01     -7.65552223e-01
      4.75522193e-01     -7.70831893e-01
      4.78570412e-01     -7.76111564e-01
      4.81618631e-01     -7.81391234e-01
      4.84666850e-01     -7.86670905e-01
      4.87715070e-01     -7.91950575e-01
      4.90763289e-01     -7.97230246e-01
      4.93811508e-01     -8.02509916e-01
      4.96859727e-01     -8.07789587e-01
      4.99907946e-01     -8.13069257e-01
      5.02956166e-01     -8.18348928e-01
      5.06004385e-01     -8.23628598e-01
      5.09052604e-01     -8.28908269e-01
      5.12100823e-01     -8.34187939e-01
      5.15149042e-01     -8.39467610e-01
      5.18197262e-01     -8.44747280e-01
      5.21245481e-01     -8.50026951e-01
      5.24293700e-01     -8.55306621e-01
      5.27341919e-01     -8.60586292e-01
      5.30390138e-01     -8.65865962e-01
      5.33438357e-01     -8.71145633e-01
      5.36486577e-01     -8.76425303e-01
      5.39534796e-01     -8.81704974e-01
      5.42583015e-01     -8.86984644e-01
      5.45631234e-01     -8.92264315e-01
      5.48679453e-01     -8.97543985e-01
      5.51727673e-01     -9.02823656e-01
      5.54775892e-01     -9.08103326e-01
      5.57824111e-01     -9.13382997e-01
      5.60872330e-01     -9.18662667e-01
      5.63920549e-01     -9.23942338e-01
      5.66968768e-01     -9.29222008e-01
      5.70016988e-01     -9.34501679e-01
      5.73065207e-01     -9.39781349e-01
      5.76113426e-01     -9.45061020e-01
      5.79161645e-01     -9.50340690e-01
      5.82209864e-01     -9.55620361e-01
      5.85258084e-01     -9.60900031e-01
      5.88306303e-01     -9.66179702e-01
      5.91354522e-01     -9.71459372e-01
      5.94402741e-01     -9.76739043e-01
      5.97450960e-01     -9.82018713e-01
      6.00499180e-01     -9.87298384e-01
      6.03547399e-01     -9.92578054e-01
      6.06595618e-01     -9.97857725e-01
      6.09643837e-01     -1.00313740e+00
      6.12692056e-01     -1.00841707e+00
      6.15740275e-01     -1.01369674e+00
      6.18788495e-01     -1.01897641e+00
      6.21836714e-01     -1.02425608e+00
      6.24884933e-01     -1.02953575e+00
      6.27933152e-01     -1.03481542e+00
      6.30981371e-01     -1.04009509e+00
      6.34029591e-01     -1.04537476e+00
      6.37077810e-01     -1.05065443e+00
      6.40126029e-01     -1.05593410e+00
      6.43174248e-01     -1.06121377e+00
      6.46222467e-01     -1.06649344e+00
      6.49270686e-01     -1.07177311e+00
      6.52318906e-01     -1.07705278e+00
      6.55367125e-01     -1.08233245e+00
      6.58415344e-01     -1.08761212e+00
      6.61463563e-01     -1.09289179e+00
      6.64511782e-01     -1.09817146e+00
      6.67560002e-01     -1.10345113e+00
      6.70608221e-01     -1.10873081e+00
      6.73656440e-01     -1.11401048e+00
      6.76704659e-01     -1.11929015e+00
      6.79752878e-01     -1.12456982e+00
      6.82801098e-01     -1.12984949e+00
      6.85849317e-01     -1.13512916e+00
      6.88897536e-01     -1.14040883e+00
      6.91945755e-01     -1.14568850e+00
      6.94993974e-01     -1.15096817e+00
      6.98042193e-01     -1.15624784e+00
      7.01090413e-01     -1.16152751e+00
      7.04138632e-01     -1.16680718e+00
      7.07186851e-01     -1.17208685e+00
      7.10235070e-01     -1.17736652e+00
      7.13283289e-01     -1.18264619e+00
      7.16331509e-01     -1.18792586e+00
      7.19379728e-01     -1.19320553e+00
      7.22427947e-01     -1.19848520e+00
      7.25476166e-01     -1.20376487e+00
      7.28524385e-01     -1.20904454e+00
      7.31572605e-01     -1.21432422e+00
      7.34620824e-01     -1.21960389e+00
      7.37669043e-01     -1.22488356e+00
      7.40717262e-01     -1.23016323e+00
      7.43765481e-01     -1.23544290e+00
      7.46813700e-01     -1.24072257e+00
      7.49861920e-01     -1.24600224e+00
      7.52910139e-01     -1.25128191e+00
      7.55958358e-01     -1.25656158e+00
      7.59006577e-01     -1.26184125e+00
      7.62054796e-01     -1.26712092e+00
      7.65103016e-01     -1.27240059e+00
      7.68151235e-01     -1.27768026e+00
      7.71199454e-01     -1.28295993e+00
      7.74247673e-01     -1.28823960e+00
      7.77295892e-01     -1.29351927e+00
      7.80344111e-01     -1.29879894e+00
      7.83392331e-01     -1.30407861e+00
      7.86440550e-01     -1.30935828e+00
      7.89488769e-01     -1.31463795e+00
      7.92536988e-01     -1.31991763e+00
      7.95585207e-01     -1.32519730e+00
      1.82893151e-02      3.16780230e-02
      2.13375343e-02      2.63983525e-02
      2.43857535e-02      2.11186820e-02
      2.74339727e-02      1.58390115e-02
      3.04821919e-02      1.05593410e-02
      3.35304110e-02      5.27967050e-03
      3.65786302e-02      0.00000000e+00
      3.96268494e-02     -5.27967050e-03
      4.26750686e-02     -1.05593410e-02
      4.57232878e-02     -1.58390115e-02
      4.87715070e-02     -2.11186820e-02
      5.18197262e-02     -2.63983525e-02
      5.48679453e-02     -3.16780230e-02
      5.79161645e-02     -3.69576935e-02
      6.09643837e-02     -4.22373640e-02
      6.40126029e-02     -4.75170345e-02
      6.70608221e-02     -5.27967050e-02
      7.01090413e-02     -5.80763755e-02
      7.31572605e-02     -6.33560460e-02
      7.62054796e-02     -6.86357165e-02
      7.92536988e-02     -7.39153870e-02
      8.23019180e-02     -7.91950575e-02
      8.53501372e-02     -8.44747280e-02
      8.83983564e-02     -8.97543985e-02
      9.14465756e-02     -9.50340690e-02
      9.44947947e-02     -1.00313740e-01
      9.75430139e-02     -1.05593410e-01
      1.00591233e-01     -1.10873081e-01
      1.03639452e-01     -1.16152751e-01
      1.06687671e-01     -1.21432422e-01
      1.09735891e-01     -1.26712092e-01
      1.12784110e-01     -1.31991763e-01
      1.15832329e-01     -1.37271433e-01
      1.18880548e-01     -1.42551104e-01
      1.21928767e-01     -1.47830774e-01
      1.24976987e-01     -1.53110445e-01
      1.28025206e-01     -1.58390115e-01
      1.31073425e-01     -1.63669786e-01
      1.34121644e-01     -1.68949456e-01
      1.37169863e-01     -1.74229127e-01
      1.40218083e-01     -1.79508797e-01
      1.43266302e-01     -1.84788468e-01
      1.46314521e-01     -1.90068138e-01
      1.49362740e-01     -1.95347809e-01
      1.52410959e-01     -2.00627479e-01
      1.55459178e-01     -2.05907150e-01
      1.58507398e-01     -2.11186820e-01
      1.61555617e-01     -2.16466491e-01
      1.64603836e-01     -2.21746161e-01
      1.67652055e-01     -2.27025832e-01
      1.70700274e-01     -2.32305502e-01
      1.73748494e-01     -2.37585173e-01
      1.76796713e-01     -2.42864843e-01
      1.79844932e-01     -2.48144514e-01
      1.82893151e-01     -2.53424184e-01
      1.85941370e-01     -2.58703855e-01
      1.88989589e-01     -2.63983525e-01
      1.92037809e-01     -2.69263196e-01
      1.95086028e-01     -2.74542866e-01
      1.98134247e-01     -2.79822537e-01
      2.01182466e-01     -2.85102207e-01
      2.04230685e-01     -2.90381878e-01
      2.07278905e-01     -2.95661548e-01
      2.10327124e-01     -3.00941219e-01
      2.13375343e-01     -3.06220889e-01
      2.16423562e-01     -3.11500560e-01
      2.19471781e-01     -3.16780230e-01
      2.22520001e-01     -3.22059901e-01
      2.25568220e-01     -3.27339571e-01
      2.28616439e-01     -3.32619242e-01
      2.31664658e-01     -3.37898912e-01
      2.34712877e-01     -3.43178583e-01
      2.37761096e-01     -3.48458253e-01
      2.40809316e-01     -3.53737924e-01
      2.43857535e-01     -3.59017594e-01
      2.46905754e-01     -3.64297265e-01
      2.49953973e-01     -3.69576935e-01
      2.53002192e-01     -3.74856606e-01
      2.56050412e-01     -3.80136276e-01
      2.59098631e-01     -3.85415947e-01
      2.62146850e-01     -3.90695617e-01
      2.65195069e-01     -3.95975288e-01
      2.68243288e-01     -4.01254958e-01
      2.71291508e-01     -4.06534629e-01
      2.74339727e-01     -4.11814299e-01
      2.77387946e-01     -4.17093970e-01
      2.80436165e-01     -4.22373640e-01
      2.83484384e-01     -4.27653311e-01
      2.86532603e-01     -4.32932981e-01
      2.89580823e-01     -4.38212652e-01
      2.92629042e-01     -4.43492322e-01
      2.95677261e-01     -4.48771993e-01
      2.98725480e-01     -4.54051663e-01
      3.01773699e-01     -4.59331334e-01
      3.04821919e-01     -4.64611004e-01
      3.07870138e-01     -4.69890675e-01
      3.10918357e-01     -4.75170345e-01
      3.13966576e-01     -4.80450016e-01
      3.17014795e-01     -4.85729686e-01
      3.20063014e-01     -4.91009357e-01
      3.23111234e-01     -4.96289027e-01
      3.26159453e-01     -5.01568698e-01
      3.29207672e-01     -5.06848368e-01
      3.32255891e-01     -5.12128039e-01
      3.35304110e-01     -5.17407709e-01
      3.38352330e-01     -5.22687380e-01
      3.41400549e-01     -5.27967050e-01
      3.44448768e-01     -5.33246721e-01
      3.47496987e-01     -5.38526391e-01
      3.50545206e-01     -5.43806062e-01
      3.53593426e-01     -5.49085732e-01
      3.56641645e-01     -5.54365403e-01
      3.59689864e-01     -5.59645073e-01
      3.62738083e-01     -5.64924744e-01
      3.65786302e-01     -5.70204414e-01
      3.68834521e-01     -5.75484085e-01
      3.71882741e-01     -5.80763755e-01
      3.74930960e-01     -5.86043426e-01
      3.77979179e-01     -5.91323096e-01
      3.81027398e-01     -5.96602767e-01
      3.84075617e-01     -6.01882437e-01
      3.87123837e-01     -6.07162108e-01
      3.90172056e-01     -6.12441778e-01
      3.93220275e-01     -6.17721449e-01
      3.96268494e-01     -6.23001119e-01
      3.99316713e-01     -6.28280790e-01
      4.02364932e-01     -6.33560460e-01
      4.05413152e-01     -6.38840131e-01
      4.08461371e-01     -6.44119801e-01
      4.11509590e-01     -6.49399472e-01
      4.14557809e-01     -6.54679142e-01
      4.17606028e-01     -6.59958813e-01
      4.20654248e-01     -6.65238483e-01
      4.23702467e-01     -6.70518154e-01
      4.26750686e-01     -6.75797824e-01
      4.29798905e-01     -6.81077495e-01
      4.32847124e-01     -6.86357165e-01
      4.35895344e-01     -6.91636836e-01
      4.38943563e-01     -6.96916506e-01
      4.41991782e-01     -7.02196177e-01
      4.45040001e-01     -7.07475847e-01
      4.48088220e-01     -7.12755518e-01
      4.51136439e-01     -7.18035188e-01
      4.54184659e-01     -7.23314859e-01
      4.57232878e-01     -7.28594529e-01
      4.60281097e-01     -7.33874200e-01
      4.63329316e-01     -7.39153870e-01
      4.66377535e-01     -7.44433541e-01
      4.69425755e-01     -7.49713211e-01
      4.72473974e-01     -7.54992882e-01
      4.75522193e-01     -7.60272552e-01
      4.78570412e-01     -7.65552223e-01
      4.81618631e-01     -7.70831893e-01
      4.84666850e-01     -7.76111564e-01
      4.87715070e-01     -7.81391234e-01
      4.90763289e-01     -7.86670905e-01
      4.93811508e-01     -7.91950575e-01
      4.96859727e-01     -7.97230246e-01
      4.99907946e-01     -8.02509916e-01
      5.02956166e-01     -8.07789587e-01
      5.06004385e-01     -8.13069257e-01
      5.09052604e-01     -8.18348928e-01
      5.12100823e-01     -8.23628598e-01
      5.15149042e-01     -8.28908269e-01
      5.18197262e-01     -8.34187939e-01
      5.21245481e-01     -8.39467610e-01
      5.24293700e-01     -8.44747280e-01
      5.27341919e-01     -8.50026951e-01
      5.30390138e-01     -8.55306621e-01
      5.33438357e-01     -8.60586292e-01
      5.36486577e-01     -8.65865962e-01
      5.39534796e-01     -8.71145633e-01
      5.42583015e-01     -8.76425303e-01
      5.45631234e-01     -8.81704974e-01
      5.48679453e-01     -8.86984644e-01
      5.51727673e-01     -8.92264315e-01
      5.54775892e-01     -8.97543985e-01
      5.57824111e-01     -9.02823656e-01
      5.60872330e-01     -9.08103326e-01
      5.63920549e-01     -9.13382997e-01
      5.66968768e-01     -9.18662667e-01
      5.70016988e-01     -9.23942338e-01
      5.73065207e-01     -9.29222008e-01
      5.76113426e-01     -9.34501679e-01
      5.79161645e-01     -9.39781349e-01
      5.82209864e-01     -9.45061020e-01
      5.85258084e-01     -9.50340690e-01
      5.88306303e-01     -9.55620361e-01
      5.91354522e-01     -9.60900031e-01
      5.94402741e-01     -9.66179702e-01
      5.97450960e-01     -9.71459372e-01
      6.00499180e-01     -9.76739043e-01
      6.03547399e-01     -9.82018713e-01
      6.06595618e-01     -9.87298384e-01
      6.09643837e-01     -9.92578054e-01
      6.12692056e-01     -9.97857725e-01
      6.15740275e-01     -1.00313740e+00
      6.18788495e-01     -1.00841707e+00
      6.21836714e-01     -1.01369674e+00
      6.24884933e-01     -1.01897641e+00
      6.27933152e-01     -1.02425608e+00
      6.30981371e-01     -1.02953575e+00
      6.34029591e-01     -1.03481542e+00
      6.37077810e-01     -1.04009509e+00
      6.40126029e-01     -1.04537476e+00
      6.43174248e-01     -1.05065443e+00
      6.46222467e-01     -1.05593410e+00
      6.49270686e-01     -1.06121377e+00
      6.52318906e-01     -1.06649344e+00
      6.55367125e-01     -1.07177311e+00
      6.58415344e-01     -1.07705278e+00
      6.61463563e-01     -1.08233245e+00
      6.64511782e-01     -1.08761212e+00
      6.67560002e-01     -1.09289179e+00
      6.70608221e-01     -1.09817146e+00
      6.73656440e-01     -1.10345113e+00
      6.76704659e-01     -1.10873081e+00
      6.79752878e-01     -1.11401048e+00
      6.82801098e-01     -1.11929015e+00
      6.85849317e-01     -1.12456982e+00
      6.88897536e-01     -1.12984949e+00
      6.91945755e-01     -1.13512916e+00
      6.94993974e-01     -1.14040883e+00
      6.98042193e-01     -1.14568850e+00
      7.01090413e-01     -1.15096817e+00
      7.04138632e-01     -1.15624784e+00
      7.07186851e-01     -1.16152751e+00
      7.10235070e-01     -1.16680718e+00
      7.13283289e-01     -1.17208685e+00
      7.16331509e-01     -1.17736652e+00
      7.19379728e-01     -1.18264619e+00
      7.22427947e-01     -1.18792586e+00
      7.25476166e-01     -1.19320553e+00
      7.28524385e-01     -1.19848520e+00
      7.31572605e-01     -1.20376487e+00
      7.34620824e-01     -1.20904454e+00
      7.37669043e-01     -1.21432422e+00
      7.40717262e-01     -1.21960389e+00
      7.43765481e-01     -1.22488356e+00
      7.46813700e-01     -1.23016323e+00
      7.49861920e-01     -1.23544290e+00
      7.52910139e-01     -1.24072257e+00
      7.55958358e-01     -1.24600224e+00
      7.59006577e-01     -1.25128191e+00
      7.62054796e-01     -1.25656158e+00
      7.65103016e-01     -1.26184125e+00
      7.68151235e-01     -1.26712092e+00
      7.71199454e-01     -1.27240059e+00
      7.74247673e-01     -1.27768026e+00
      7.77295892e-01     -1.28295993e+00
      7.80344111e-01     -1.28823960e+00
      7.83392331e-01     -1.29351927e+00
      7.86440550e-01     -1.29879894e+00
      7.89488769e-01     -1.30407861e+00
      7.92536988e-01     -1.30935828e+00
      7.95585207e-01     -1.31463795e+00
      7.98633427e-01     -1.31991763e+00
      2.13375343e-02      3.69576935e-02
      2.43857535e-02      3.16780230e-02
      2.74339727e-02      2.63983525e-02
      3.04821919e-02      2.11186820e-02
      3.35304110e-02      1.58390115e-02
      3.65786302e-02      1.05593410e-02
      3.96268494e-02      5.27967050e-03
      4.26750686e-02      0.00000000e+00
      4.57232878e-02     -5.27967050e-03
      4.87715070e-02     -1.05593410e-02
      5.18197262e-02     -1.58390115e-02
      5.48679453e-02     -2.11186820e-02
      5.79161645e-02     -2.63983525e-02
      6.09643837e-02     -3.16780230e-02
      6.40126029e-02     -3.69576935e-02
      6.70608221e-02     -4.22373640e-02
      7.01090413e-02     -4.75170345e-02
      7.31572605e-02     -5.27967050e-02
      7.62054796e-02     -5.80763755e-02
      7.92536988e-02     -6.33560460e-02
      8.23019180e-02     -6.86357165e-02
      8.53501372e-02     -7.39153870e-02
      8.83983564e-02     -7.91950575e-02
      9.14465756e-02     -8.44747280e-02
      9.44947947e-02     -8.97543985e-02
      9.75430139e-02     -9.50340690e-02
      1.00591233e-01     -1.00313740e-01
      1.03639452e-01     -1.05593410e-01
      1.06687671e-01     -1.10873081e-01
      1.09735891e-01     -1.16152751e-01
      1.12784110e-01     -1.21432422e-01
      1.15832329e-01     -1.26712092e-01
      1.18880548e-01     -1.31991763e-01
      1.21928767e-01     -1.37271433e-01
      1.24976987e-01     -1.42551104e-01
      1.28025206e-01     -1.47830774e-01
      1.31073425e-01     -1.53110445e-01
      1.34121644e-01     -1.58390115e-01
      1.37169863e-01     -1.63669786e-01
      1.40218083e-01     -1.68949456e-01
      1.43266302e-01     -1.74229127e-01
      1.46314521e-01     -1.79508797e-01
      1.49362740e-01     -1.84788468e-01
      1.52410959e-01     -1.90068138e-01
      1.55459178e-01     -1.95347809e-01
      1.58507398e-01     -2.00627479e-01
      1.61555617e-01     -2.05907150e-01
      1.64603836e-01     -2.11186820e-01
      1.67652055e-01     -2.16466491e-01
      1.70700274e-01     -2.21746161e-01
      1.73748494e-01     -2.27025832e-01
      1.76796713e-01     -2.32305502e-01
      1.79844932e-01     -2.37585173e-01
      1.82893151e-01     -2.42864843e-01
      1.85941370e-01     -2.48144514e-01
      1.88989589e-01     -2.53424184e-01
      1.92037809e-01     -2.58703855e-01
      1.95086028e-01     -2.63983525e-01
      1.98134247e-01     -2.69263196e-01
      2.01182466e-01     -2.74542866e-01
      2.04230685e-01     -2.79822537e-01
      2.07278905e-01     -2.85102207e-01
      2.10327124e-01     -2.90381878e-01
      2.13375343e-01     -2.95661548e-01
      2.16423562e-01     -3.00941219e-01
      2.19471781e-01     -3.06220889e-01
      2.22520001e-01     -3.11500560e-01
      2.25568220e-01     -3.16780230e-01
      2.28616439e-01     -3.22059901e-01
      2.31664658e-01     -3.27339571e-01
      2.34712877e-01     -3.32619242e-01
      2.37761096e-01     -3.37898912e-01
      2.40809316e-01     -3.43178583e-01
      2.43857535e-01     -3.48458253e-01
      2.46905754e-01     -3.53737924e-01
      2.49953973e-01     -3.59017594e-01
      2.53002192e-01     -3.64297265e-01
      2.56050412e-01     -3.69576935e-01
      2.59098631e-01     -3.74856606e-01
      2.62146850e-01     -3.80136276e-01
      2.65195069e-01     -3.85415947e-01
      2.68243288e-01     -3.90695617e-01
      2.71291508e-01     -3.95975288e-01
      2.74339727e-01     -4.01254958e-01
      2.77387946e-01     -4.06534629e-01
      2.80436165e-01     -4.11814299e-01
      2.83484384e-01     -4.17093970e-01
      2.86532603e-01     -4.22373640e-01
      2.89580823e-01     -4.27653311e-01
      2.92629042e-01     -4.32932981e-01
      2.95677261e-01     -4.38212652e-01
      2.98725480e-01     -4.43492322e-01
      3.01773699e-01     -4.48771993e-01
      3.04821919e-01     -4.54051663e-01
      3.07870138e-01     -4.59331334e-01
      3.10918357e-01     -4.64611004e-01
      3.13966576e-01     -4.69890675e-01
      3.17014795e-01     -4.75170345e-01
      3.20063014e-01     -4.80450016e-01
      3.23111234e-01     -4.85729686e-01
      3.26159453e-01     -4.91009357e-01
      3.29207672e-01     -4.96289027e-01
      3.32255891e-01     -5.01568698e-01
      3.35304110e-01     -5.06848368e-01
      3.38352330e-01     -5.12128039e-01
      3.41400549e-01     -5.17407709e-01
      3.44448768e-01     -5.22687380e-01
      3.47496987e-01     -5.27967050e-01
      3.50545206e-01     -5.33246721e-01
      3.53593426e-01     -5.38526391e-01
      3.56641645e-01     -5.43806062e-01
      3.59689864e-01     -5.49085732e-01
      3.62738083e-01     -5.54365403e-01
      3.65786302e-01     -5.59645073e-01
      3.68834521e-01     -5.64924744e-01
      3.71882741e-01     -5.70204414e-01
      3.74930960e-01     -5.75484085e-01
      3.77979179e-01     -5.80763755e-01
      3.81027398e-01     -5.86043426e-01
      3.84075617e-01     -5.91323096e-01
      3.87123837e-01     -5.96602767e-01
      3.90172056e-01     -6.01882437e-01
      3.93220275e-01     -6.07162108e-01
      3.96268494e-01     -6.12441778e-01
      3.99316713e-01     -6.17721449e-01
      4.02364932e-01     -6.23001119e-01
      4.05413152e-01     -6.28280790e-01
      4.08461371e-01     -6.33560460e-01
      4.11509590e-01     -6.38840131e-01
      4.14557809e-01     -6.44119801e-01
      4.17606028e-01     -6.49399472e-01
      4.20654248e-01     -6.54679142e-01
      4.23702467e-01     -6.59958813e-01
      4.26750686e-01     -6.65238483e-01
      4.29798905e-01     -6.70518154e-01
      4.32847124e-01     -6.75797824e-01
      4.35895344e-01     -6.81077495e-01
      4.38943563e-01     -6.86357165e-01
      4.41991782e-01     -6.91636836e-01
      4.45040001e-01     -6.96916506e-01
      4.48088220e-01     -7.02196177e-01
      4.51136439e-01     -7.07475847e-01
      4.54184659e-01     -7.12755518e-01
      4.57232878e-01     -7.18035188e-01
      4.60281097e-01     -7.23314859e-01
      4.63329316e-01     -7.28594529e-01
      4.66377535e-01     -7.33874200e-01
      4.69425755e-01     -7.39153870e-01
      4.72473974e-01     -7.44433541e-01
      4.75522193e-01     -7.49713211e-01
      4.78570412e-01     -7.54992882e-01
      4.81618631e-01     -7.60272552e-01
      4.84666850e-01     -7.65552223e-01
      4.87715070e-01     -7.70831893e-01
      4.90763289e-01     -7.76111564e-01
      4.93811508e-01     -7.81391234e-01
      4.96859727e-01     -7.86670905e-01
      4.99907946e-01     -7.91950575e-01
      5.02956166e-01     -7.97230246e-01
      5.06004385e-01     -8.02509916e-01
      5.09052604e-01     -8.07789587e-01
      5.12100823e-01     -8.13069257e-01
      5.15149042e-01     -8.18348928e-01
      5.18197262e-01     -8.23628598e-01
      5.21245481e-01     -8.28908269e-01
      5.24293700e-01     -8.34187939e-01
      5.27341919e-01     -8.39467610e-01
      5.30390138e-01     -8.44747280e-01
      5.33438357e-01     -8.50026951e-01
      5.36486577e-01     -8.55306621e-01
      5.39534796e-01     -8.60586292e-01
      5.42583015e-01     -8.65865962e-01
      5.45631234e-01     -8.71145633e-01
      5.48679453e-01     -8.76425303e-01
      5.51727673e-01     -8.81704974e-01
      5.54775892e-01     -8.86984644e-01
      5.57824111e-01     -8.92264315e-01
      5.60872330e-01     -8.97543985e-01
      5.63920549e-01     -9.02823656e-01
      5.66968768e-01     -9.08103326e-01
      5.70016988e-01     -9.13382997e-01
      5.73065207e-01     -9.18662667e-01
      5.76113426e-01     -9.23942338e-01
      5.79161645e-01     -9.29222008e-01
      5.82209864e-01     -9.34501679e-01
      5.85258084e-01     -9.39781349e-01
      5.88306303e-01     -9.45061020e-01
      5.91354522e-01     -9.50340690e-01
      5.94402741e-01     -9.55620361e-01
      5.97450960e-01     -9.60900031e-01
      6.00499180e-01     -9.66179702e-01
      6.03547399e-01     -9.71459372e-01
      6.06595618e-01     -9.76739043e-01
      6.09643837e-01     -9.82018713e-01
      6.12692056e-01     -9.87298384e-01
      6.15740275e-01     -9.92578054e-01
      6.18788495e-01     -9.97857725e-01
      6.21836714e-01     -1.00313740e+00
      6.24884933e-01     -1.00841707e+00
      6.27933152e-01     -1.01369674e+00
      6.30981371e-01     -1.01897641e+00
      6.34029591e-01     -1.02425608e+00
      6.37077810e-01     -1.02953575e+00
      6.40126029e-01     -1.03481542e+00
      6.43174248e-01     -1.04009509e+00
      6.46222467e-01     -1.04537476e+00
      6.49270686e-01     -1.05065443e+00
      6.52318906e-01     -1.05593410e+00
      6.55367125e-01     -1.06121377e+00
      6.58415344e-01     -1.06649344e+00
      6.61463563e-01     -1.07177311e+00
      6.64511782e-01     -1.07705278e+00
      6.67560002e-01     -1.08233245e+00
      6.70608221e-01     -1.08761212e+00
      6.73656440e-01     -1.09289179e+00
      6.76704659e-01     -1.09817146e+00
      6.79752878e-01     -1.10345113e+00
      6.82801098e-01     -1.10873081e+00
      6.85849317e-01     -1.11401048e+00
      6.88897536e-01     -1.11929015e+00
      6.91945755e-01     -1.12456982e+00
      6.94993974e-01     -1.12984949e+00
      6.98042193e-01     -1.13512916e+00
      7.01090413e-01     -1.14040883e+00
      7.04138632e-01     -1.14568850e+00
      7.07186851e-01     -1.15096817e+00
      7.10235070e-01     -1.15624784e+00
      7.13283289e-01     -1.16152751e+00
      7.16331509e-01     -1.16680718e+00
      7.19379728e-01     -1.17208685e+00
      7.22427947e-01     -1.17736652e+00
      7.25476166e-01     -1.18264619e+00
      7.28524385e-01     -1.18792586e+00
      7.31572605e-01     -1.19320553e+00
      7.34620824e-01     -1.19848520e+00
      7.37669043e-01     -1.20376487e+00
      7.40717262e-01     -1.20904454e+00
      7.43765481e-01     -1.21432422e+00
      7.46813700e-01     -1.21960389e+00
      7.49861920e-01     -1.22488356e+00
      7.52910139e-01     -1.23016323e+00
      7.55958358e-01     -1.23544290e+00
      7.59006577e-01     -1.24072257e+00
      7.62054796e-01     -1.24600224e+00
      7.65103016e-01     -1.25128191e+00
      7.68151235e-01     -1.25656158e+00
      7.71199454e-01     -1.26184125e+00
      7.74247673e-01     -1.26712092e+00
      7.77295892e-01     -1.27240059e+00
      7.80344111e-01     -1.27768026e+00
      7.83392331e-01     -1.28295993e+00
      7.86440550e-01     -1.28823960e+00
      7.89488769e-01     -1.29351927e+00
      7.92536988e-01     -1.29879894e+00
      7.95585207e-01     -1.30407861e+00
      7.98633427e-01     -1.30935828e+00
      8.01681646e-01     -1.31463795e+00
      2.43857535e-02      4.22373640e-02
      2.74339727e-02      3.69576935e-02
      3.04821919e-02      3.16780230e-02
      3.35304110e-02      2.63983525e-02
      3.65786302e-02      2.11186820e-02
      3.96268494e-02      1.58390115e-02
      4.26750686e-02      1.05593410e-02
      4.57232878e-02      5.27967050e-03
      4.87715070e-02      0.00000000e+00
      5.18197262e-02     -5.27967050e-03
      5.48679453e-02     -1.05593410e-02
      5.79161645e-02     -1.58390115e-02
      6.09643837e-02     -2.11186820e-02
      6.40126029e-02     -2.63983525e-02
      6.70608221e-02     -3.16780230e-02
      7.01090413e-02     -3.69576935e-02
      7.31572605e-02     -4.22373640e-02
      7.62054796e-02     -4.75170345e-02
      7.92536988e-02     -5.27967050e-02
      8.23019180e-02     -5.80763755e-02
      8.53501372e-02     -6.33560460e-02
      8.83983564e-02     -6.86357165e-02
      9.14465756e-02     -7.39153870e-02
      9.44947947e-02     -7.91950575e-02
      9.75430139e-02     -8.44747280e-02
      1.00591233e-01     -8.97543985e-02
      1.03639452e-01     -9.50340690e-02
      1.06687671e-01     -1.00313740e-01
      1.09735891e-01     -1.05593410e-01
      1.12784110e-01     -1.10873081e-01
      1.15832329e-01     -1.16152751e-01
      1.18880548e-01     -1.21432422e-01
      1.21928767e-01     -1.26712092e-01
      1.24976987e-01     -1.31991763e-01
      1.28025206e-01     -1.37271433e-01
      1.31073425e-01     -1.42551104e-01
      1.34121644e-01     -1.47830774e-01
      1.37169863e-01     -1.53110445e-01
      1.40218083e-01     -1.58390115e-01
      1.43266302e-01     -1.63669786e-01
      1.46314521e-01     -1.68949456e-01
      1.49362740e-01     -1.74229127e-01
      1.52410959e-01     -1.79508797e-01
      1.55459178e-01     -1.84788468e-01
      1.58507398e-01     -1.90068138e-01
      1.61555617e-01     -1.95347809e-01
      1.64603836e-01     -2.00627479e-01
      1.67652055e-01     -2.05907150e-01
      1.70700274e-01     -2.11186820e-01
      1.73748494e-01     -2.16466491e-01
      1.76796713e-01     -2.21746161e-01
      1.79844932e-01     -2.27025832e-01
      1.82893151e-01     -2.32305502e-01
      1.85941370e-01     -2.37585173e-01
      1.88989589e-01     -2.42864843e-01
      1.92037809e-01     -2.48144514e-01
      1.95086028e-01     -2.53424184e-01
      1.98134247e-01     -2.58703855e-01
      2.01182466e-01     -2.63983525e-01
      2.04230685e-01     -2.69263196e-01
      2.07278905e-01     -2.74542866e-01
      2.10327124e-01     -2.79822537e-01
      2.13375343e-01     -2.85102207e-01
      2.16423562e-01     -2.90381878e-01
      2.19471781e-01     -2.95661548e-01
      2.22520001e-01     -3.00941219e-01
      2.25568220e-01     -3.06220889e-01
      2.28616439e-01     -3.11500560e-01
      2.31664658e-01     -3.16780230e-01
      2.34712877e-01     -3.22059901e-01
      2.37761096e-01     -3.27339571e-01
      2.40809316e-01     -3.32619242e-01
      2.43857535e-01     -3.37898912e-01
      2.46905754e-01     -3.43178583e-01
      2.49953973e-01     -3.48458253e-01
      2.53002192e-01     -3.53737924e-01
      2.56050412e-01     -3.59017594e-01
      2.59098631e-01     -3.64297265e-01
      2.62146850e-01     -3.69576935e-01
      2.65195069e-01     -3.74856606e-01
      2.68243288e-01     -3.80136276e-01
      2.71291508e-01     -3.85415947e-01
      2.74339727e-01     -3.90695617e-01
      2.77387946e-01     -3.95975288e-01
      2.80436165e-01     -4.01254958e-01
      2.83484384e-01     -4.06534629e-01
      2.86532603e-01     -4.11814299e-01
      2.89580823e-01     -4.17093970e-01
      2.92629042e-01     -4.22373640e-01
      2.95677261e-01     -4.27653311e-01
      2.98725480e-01     -4.32932981e-01
      3.01773699e-01     -4.38212652e-01
      3.04821919e-01     -4.43492322e-01
      3.07870138e-01     -4.48771993e-01
      3.10918357e-01     -4.54051663e-01
      3.13966576e-01     -4.59331334e-01
      3.17014795e-01     -4.64611004e-01
      3.20063014e-01     -4.69890675e-01
      3.23111234e-01     -4.75170345e-01
      3.26159453e-01     -4.80450016e-01
      3.29207672e-01     -4.85729686e-01
      3.32255891e-01     -4.91009357e-01
      3.35304110e-01     -4.96289027e-01
      3.38352330e-01     -5.01568698e-01
      3.41400549e-01     -5.06848368e-01
      3.44448768e-01     -5.12128039e-01
      3.47496987e-01     -5.17407709e-01
      3.50545206e-01     -5.22687380e-01
      3.53593426e-01     -5.27967050e-01
      3.56641645e-01     -5.33246721e-01
      3.59689864e-01     -5.38526391e-01
      3.62738083e-01     -5.43806062e-01
      3.65786302e-01     -5.49085732e-01
      3.68834521e-01     -5.54365403e-01
      3.71882741e-01     -5.59645073e-01
      3.74930960e-01     -5.64924744e-01
      3.77979179e-01     -5.70204414e-01
      3.81027398e-01     -5.75484085e-01
      3.84075617e-01     -5.80763755e-01
      3.87123837e-01     -5.86043426e-01
      3.90172056e-01     -5.91323096e-01
      3.93220275e-01     -5.96602767e-01
      3.96268494e-01     -6.01882437e-01
      3.99316713e-01     -6.07162108e-01
      4.02364932e-01     -6.12441778e-01
      4.05413152e-01     -6.17721449e-01
      4.08461371e-01     -6.23001119e-01
      4.11509590e-01     -6.28280790e-01
      4.14557809e-01     -6.33560460e-01
      4.17606028e-01     -6.38840131e-01
      4.20654248e-01     -6.44119801e-01
      4.23702467e-01     -6.49399472e-01
      4.26750686e-01     -6.54679142e-01
      4.29798905e-01     -6.59958813e-01
      4.32847124e-01     -6.65238483e-01
      4.35895344e-01     -6.70518154e-01
      4.38943563e-01     -6.75797824e-01
      4.41991782e-01     -6.81077495e-01
      4.45040001e-01     -6.86357165e-01
      4.48088220e-01     -6.91636836e-01
      4.51136439e-01     -6.96916506e-01
      4.54184659e-01     -7.02196177e-01
      4.57232878e-01     -7.07475847e-01
      4.60281097e-01     -7.12755518e-01
      4.63329316e-01     -7.18035188e-01
      4.66377535e-01     -7.23314859e-01
      4.69425755e-01     -7.28594529e-01
      4.72473974e-01     -7.33874200e-01
      4.75522193e-01     -7.39153870e-01
      4.78570412e-01     -7.44433541e-01
      4.81618631e-01     -7.49713211e-01
      4.84666850e-01     -7.54992882e-01
      4.87715070e-01     -7.60272552e-01
      4.90763289e-01     -7.65552223e-01
      4.93811508e-01     -7.70831893e-01
      4.96859727e-01     -7.76111564e-01
      4.99907946e-01     -7.81391234e-01
      5.02956166e-01     -7.86670905e-01
      5.06004385e-01     -7.91950575e-01
      5.09052604e-01     -7.97230246e-01
      5.12100823e-01     -8.02509916e-01
      5.15149042e-01     -8.07789587e-01
      5.18197262e-01     -8.13069257e-01
      5.21245481e-01     -8.18348928e-01
      5.24293700e-01     -8.23628598e-01
      5.27341919e-01     -8.28908269e-01
      5.30390138e-01     -8.34187939e-01
      5.33438357e-01     -8.39467610e-01
      5.36486577e-01     -8.44747280e-01
      5.39534796e-01     -8.50026951e-01
      5.42583015e-01     -8.55306621e-01
      5.45631234e-01     -8.60586292e-01
      5.48679453e-01     -8.65865962e-01
      5.51727673e-01     -8.71145633e-01
      5.54775892e-01     -8.76425303e-01
      5.57824111e-01     -8.81704974e-01
      5.60872330e-01     -8.86984644e-01
      5.63920549e-01     -8.92264315e-01
      5.66968768e-01     -8.97543985e-01
      5.70016988e-01     -9.02823656e-01
      5.73065207e-01     -9.08103326e-01
      5.76113426e-01     -9.13382997e-01
      5.79161645e-01     -9.18662667e-01
      5.82209864e-01     -9.23942338e-01
      5.85258084e-01     -9.29222008e-01
      5.88306303e-01     -9.34501679e-01
      5.91354522e-01     -9.39781349e-01
      5.94402741e-01     -9.45061020e-01
      5.97450960e-01     -9.50340690e-01
      6.00499180e-01     -9.55620361e-01
      6.03547399e-01     -9.60900031e-01
      6.06595618e-01     -9.66179702e-01
      6.09643837e-01     -9.71459372e-01
      6.12692056e-01     -9.76739043e-01
      6.15740275e-01     -9.82018713e-01
      6.18788495e-01     -9.87298384e-01
      6.21836714e-01     -9.92578054e-01
      6.24884933e-01     -9.97857725e-01
      6.27933152e-01     -1.00313740e+00
      6.30981371e-01     -1.00841707e+00
      6.34029591e-01     -1.01369674e+00
      6.37077810e-01     -1.01897641e+00
      6.40126029e-01     -1.02425608e+00
      6.43174248e-01     -1.02953575e+00
      6.46222467e-01     -1.03481542e+00
      6.49270686e-01     -1.04009509e+00
      6.52318906e-01     -1.04537476e+00
      6.55367125e-01     -1.05065443e+00
      6.58415344e-01     -1.05593410e+00
      6.61463563e-01     -1.06121377e+00
      6.64511782e-01     -1.06649344e+00
      6.67560002e-01     -1.07177311e+00
      6.70608221e-01     -1.07705278e+00
      6.73656440e-01     -1.08233245e+00
      6.76704659e-01     -1.08761212e+00
      6.79752878e-01     -1.09289179e+00
      6.82801098e-01     -1.09817146e+00
      6.85849317e-01     -1.10345113e+00
      6.88897536e-01     -1.10873081e+00
      6.91945755e-01     -1.11401048e+00
      6.94993974e-01     -1.11929015e+00
      6.98042193e-01     -1.12456982e+00
      7.01090413e-01     -1.12984949e+00
      7.04138632e-01     -1.13512916e+00
      7.07186851e-01     -1.14040883e+00
      7.10235070e-01     -1.14568850e+00
      7.13283289e-01     -1.15096817e+00
      7.16331509e-01     -1.15624784e+00
      7.19379728e-01     -1.16152751e+00
      7.22427947e-01     -1.16680718e+00
      7.25476166e-01     -1.17208685e+00
      7.28524385e-01     -1.17736652e+00
      7.31572605e-01     -1.18264619e+00
      7.34620824e-01     -1.18792586e+00
      7.37669043e-01     -1.19320553e+00
      7.40717262e-01     -1.19848520e+00
      7.43765481e-01     -1.20376487e+00
      7.46813700e-01     -1.20904454e+00
      7.49861920e-01     -1.21432422e+00
      7.52910139e-01     -1.21960389e+00
      7.55958358e-01     -1.22488356e+00
      7.59006577e-01     -1.23016323e+00
      7.62054796e-01     -1.23544290e+00
      7.65103016e-01     -1.24072257e+00
      7.68151235e-01     -1.24600224e+00
      7.71199454e-01     -1.25128191e+00
      7.74247673e-01     -1.25656158e+00
      7.77295892e-01     -1.26184125e+00
      7.80344111e-01     -1.26712092e+00
      7.83392331e-01     -1.27240059e+00
      7.86440550e-01     -1.27768026e+00
      7.89488769e-01     -1.28295993e+00
      7.92536988e-01     -1.28823960e+00
      7.95585207e-01     -1.29351927e+00
      7.98633427e-01     -1.29879894e+00
      8.01681646e-01     -1.30407861e+00
      8.04729865e-01     -1.30935828e+00
      2.74339727e-02      4.75170345e-02
      3.04821919e-02      4.22373640e-02
      3.35304110e-02      3.69576935e-02
      3.65786302e-02      3.16780230e-02
      3.96268494e-02      2.63983525e-02
      4.26750686e-02      2.11186820e-02
      4.57232878e-02      1.58390115e-02
      4.87715070e-02      1.05593410e-02
      5.18197262e-02      5.27967050e-03
      5.48679453e-02      0.00000000e+00
      5.79161645e-02     -5.27967050e-03
      6.09643837e-02     -1.05593410e-02
      6.40126029e-02     -1.58390115e-02
      6.70608221e-02     -2.11186820e-02
      7.01090413e-02     -2.63983525e-02
      7.31572605e-02     -3.16780230e-02
      7.62054796e-02     -3.69576935e-02
      7.92536988e-02     -4.22373640e-02
      8.23019180e-02     -4.75170345e-02
      8.53501372e-02     -5.27967050e-02
      8.83983564e-02     -5.80763755e-02
      9.14465756e-02     -6.33560460e-02
      9.44947947e-02     -6.86357165e-02
      9.75430139e-02     -7.39153870e-02
      1.00591233e-01     -7.91950575e-02
      1.03639452e-01     -8.44747280e-02
      1.06687671e-01     -8.97543985e-02
      1.09735891e-01     -9.50340690e-02
      1.12784110e-01     -1.00313740e-01
      1.15832329e-01     -1.05593410e-01
      1.18880548e-01     -1.10873081e-01
      1.21928767e-01     -1.16152751e-01
      1.24976987e-01     -1.21432422e-01
      1.28025206e-01     -1.26712092e-01
      1.31073425e-01     -1.31991763e-01
      1.34121644e-01     -1.37271433e-01
      1.37169863e-01     -1.42551104e-01
      1.40218083e-01     -1.47830774e-01
      1.43266302e-01     -1.53110445e-01
      1.46314521e-01     -1.58390115e-01
      1.49362740e-01     -1.63669786e-01
      1.52410959e-01     -1.68949456e-01
      1.55459178e-01     -1.74229127e-01
      1.58507398e-01     -1.79508797e-01
      1.61555617e-01     -1.84788468e-01
      1.64603836e-01     -1.90068138e-01
      1.67652055e-01     -1.95347809e-01
      1.70700274e-01     -2.00627479e-01
      1.73748494e-01     -2.05907150e-01
      1.76796713e-01     -2.11186820e-01
      1.79844932e-01     -2.16466491e-01
      1.82893151e-01     -2.21746161e-01
      1.85941370e-01     -2.27025832e-01
      1.88989589e-01     -2.32305502e-01
      1.92037809e-01     -2.37585173e-01
      1.95086028e-01     -2.42864843e-01
      1.98134247e-01     -2.48144514e-01
      2.01182466e-01     -2.53424184e-01
      2.04230685e-01     -2.58703855e-01
      2.07278905e-01     -2.63983525e-01
      2.10327124e-01     -2.69263196e-01
      2.13375343e-01     -2.74542866e-01
      2.16423562e-01     -2.79822537e-01
      2.19471781e-01     -2.85102207e-01
      2.22520001e-01     -2.90381878e-01
      2.25568220e-01     -2.95661548e-01
      2.28616439e-01     -3.00941219e-01
      2.31664658e-01     -3.06220889e-01
      2.34712877e-01     -3.11500560e-01
      2.37761096e-01     -3.16780230e-01
      2.40809316e-01     -3.22059901e-01
      2.43857535e-01     -3.27339571e-01
      2.46905754e-01     -3.32619242e-01
      2.49953973e-01     -3.37898912e-01
      2.53002192e-01     -3.43178583e-01
      2.56050412e-01     -3.48458253e-01
      2.59098631e-01     -3.53737924e-01
      2.62146850e-01     -3.59017594e-01
      2.65195069e-01     -3.64297265e-01
      2.68243288e-01     -3.69576935e-01
      2.71291508e-01     -3.74856606e-01
      2.74339727e-01     -3.80136276e-01
      2.77387946e-01     -3.85415947e-01
      2.80436165e-01     -3.90695617e-01
      2.83484384e-01     -3.95975288e-01
      2.86532603e-01     -4.01254958e-01
      2.89580823e-01     -4.06534629e-01
      2.92629042e-01     -4.11814299e-01
      2.95677261e-01     -4.17093970e-01
      2.98725480e-01     -4.22373640e-01
      3.01773699e-01     -4.27653311e-01
      3.04821919e-01     -4.32932981e-01
      3.07870138e-01     -4.38212652e-01
      3.10918357e-01     -4.43492322e-01
      3.13966576e-01     -4.48771993e-01
      3.17014795e-01     -4.54051663e-01
      3.20063014e-01     -4.59331334e-01
      3.23111234e-01     -4.64611004e-01
      3.26159453e-01     -4.69890675e-01
      3.29207672e-01     -4.75170345e-01
      3.32255891e-01     -4.80450016e-01
      3.35304110e-01     -4.85729686e-01
      3.38352330e-01     -4.91009357e-01
      3.41400549e-01     -4.96289027e-01
      3.44448768e-01     -5.01568698e-01
      3.47496987e-01     -5.06848368e-01
      3.50545206e-01     -5.12128039e-01
      3.53593426e-01     -5.17407709e-01
      3.56641645e-01     -5.22687380e-01
      3.59689864e-01     -5.27967050e-01
      3.62738083e-01     -5.33246721e-01
      3.65786302e-01     -5.38526391e-01
      3.68834521e-01     -5.43806062e-01
      3.71882741e-01     -5.49085732e-01
      3.74930960e-01     -5.54365403e-01
      3.77979179e-01     -5.59645073e-01
      3.81027398e-01     -5.64924744e-01
      3.84075617e-01     -5.70204414e-01
      3.87123837e-01     -5.75484085e-01
      3.90172056e-01     -5.80763755e-01
      3.93220275e-01     -5.86043426e-01
      3.96268494e-01     -5.91323096e-01
      3.99316713e-01     -5.96602767e-01
      4.02364932e-01     -6.01882437e-01
      4.05413152e-01     -6.07162108e-01
      4.08461371e-01     -6.12441778e-01
      4.11509590e-01     -6.17721449e-01
      4.14557809e-01     -6.23001119e-01
      4.17606028e-01     -6.28280790e-01
      4.20654248e-01     -6.33560460e-01
      4.23702467e-01     -6.38840131e-01
      4.26750686e-01     -6.44119801e-01
      4.29798905e-01     -6.49399472e-01
      4.32847124e-01     -6.54679142e-01
      4.35895344e-01     -6.59958813e-01
      4.38943563e-01     -6.65238483e-01
      4.41991782e-01     -6.70518154e-01
      4.45040001e-01     -6.75797824e-01
      4.48088220e-01     -6.81077495e-01
      4.51136439e-01     -6.86357165e-01
      4.54184659e-01     -6.91636836e-01
      4.57232878e-01     -6.96916506e-01
      4.60281097e-01     -7.02196177e-01
      4.63329316e-01     -7.07475847e-01
      4.66377535e-01     -7.12755518e-01
      4.69425755e-01     -7.18035188e-01
      4.72473974e-01     -7.23314859e-01
      4.75522193e-01     -7.28594529e-01
      4.78570412e-01     -7.33874200e-01
      4.81618631e-01     -7.39153870e-01
      4.84666850e-01     -7.44433541e-01
      4.87715070e-01     -7.49713211e-01
      4.90763289e-01     -7.54992882e-01
      4.93811508e-01     -7.60272552e-01
      4.96859727e-01     -7.65552223e-01
      4.99907946e-01     -7.70831893e-01
      5.02956166e-01     -7.76111564e-01
      5.06004385e-01     -7.81391234e-01
      5.09052604e-01     -7.86670905e-01
      5.12100823e-01     -7.91950575e-01
      5.15149042e-01     -7.97230246e-01
      5.18197262e-01     -8.02509916e-01
      5.21245481e-01     -8.07789587e-01
      5.24293700e-01     -8.13069257e-01
      5.27341919e-01     -8.18348928e-01
      5.30390138e-01     -8.23628598e-01
      5.33438357e-01     -8.28908269e-01
      5.36486577e-01     -8.34187939e-01
      5.39534796e-01     -8.39467610e-01
      5.42583015e-01     -8.44747280e-01
      5.45631234e-01     -8.50026951e-01
      5.48679453e-01     -8.55306621e-01
      5.51727673e-01     -8.60586292e-01
      5.54775892e-01     -8.65865962e-01
      5.57824111e-01     -8.71145633e-01
      5.60872330e-01     -8.76425303e-01
      5.63920549e-01     -8.81704974e-01
      5.66968768e-01     -8.86984644e-01
      5.70016988e-01     -8.92264315e-01
      5.73065207e-01     -8.97543985e-01
      5.76113426e-01     -9.02823656e-01
      5.79161645e-01     -9.08103326e-01
      5.82209864e-01     -9.13382997e-01
      5.85258084e-01     -9.18662667e-01
      5.88306303e-01     -9.23942338e-01
      5.91354522e-01     -9.29222008e-01
      5.94402741e-01     -9.34501679e-01
      5.97450960e-01     -9.39781349e-01
      6.00499180e-01     -9.45061020e-01
      6.03547399e-01     -9.50340690e-01
      6.06595618e-01     -9.55620361e-01
      6.09643837e-01     -9.60900031e-01
      6.12692056e-01     -9.66179702e-01
      6.15740275e-01     -9.71459372e-01
      6.18788495e-01     -9.76739043e-01
      6.21836714e-01     -9.82018713e-01
      6.24884933e-01     -9.87298384e-01
      6.27933152e-01     -9.92578054e-01
      6.30981371e-01     -9.97857725e-01
      6.34029591e-01     -1.00313740e+00
      6.37077810e-01     -1.00841707e+00
      6.40126029e-01     -1.01369674e+00
      6.43174248e-01     -1.01897641e+00
      6.46222467e-01     -1.02425608e+00
      6.49270686e-01     -1.02953575e+00
      6.52318906e-01     -1.03481542e+00
      6.55367125e-01     -1.04009509e+00
      6.58415344e-01     -1.04537476e+00
      6.61463563e-01     -1.05065443e+00
      6.64511782e-01     -1.05593410e+00
      6.67560002e-01     -1.06121377e+00
      6.70608221e-01     -1.06649344e+00
      6.73656440e-01     -1.07177311e+00
      6.76704659e-01     -1.07705278e+00
      6.79752878e-01     -1.08233245e+00
      6.82801098e-01     -1.08761212e+00
      6.85849317e-01     -1.09289179e+00
      6.88897536e-01     -1.09817146e+00
      6.91945755e-01     -1.10345113e+00
      6.94993974e-01     -1.10873081e+00
      6.98042193e-01     -1.11401048e+00
      7.01090413e-01     -1.11929015e+00
      7.04138632e-01     -1.12456982e+00
      7.07186851e-01     -1.12984949e+00
      7.10235070e-01     -1.13512916e+00
      7.13283289e-01     -1.14040883e+00
      7.16331509e-01     -1.14568850e+00
      7.19379728e-01     -1.15096817e+00
      7.22427947e-01     -1.15624784e+00
      7.25476166e-01     -1.16152751e+00
      7.28524385e-01     -1.16680718e+00
      7.31572605e-01     -1.17208685e+00
      7.34620824e-01     -1.17736652e+00
      7.37669043e-01     -1.18264619e+00
      7.40717262e-01     -1.18792586e+00
      7.43765481e-01     -1.19320553e+00
      7.46813700e-01     -1.19848520e+00
      7.49861920e-01     -1.20376487e+00
      7.52910139e-01     -1.20904454e+00
      7.55958358e-01     -1.21432422e+00
      7.59006577e-01     -1.21960389e+00
      7.62054796e-01     -1.22488356e+00
      7.65103016e-01     -1.23016323e+00
      7.68151235e-01     -1.23544290e+00
      7.71199454e-01     -1.24072257e+00
      7.74247673e-01     -1.24600224e+00
      7.77295892e-01     -1.25128191e+00
      7.80344111e-01     -1.25656158e+00
      7.83392331e-01     -1.26184125e+00
      7.86440550e-01     -1.26712092e+00
      7.89488769e-01     -1.27240059e+00
      7.92536988e-01     -1.27768026e+00
      7.95585207e-01     -1.28295993e+00
      7.98633427e-01     -1.28823960e+00
      8.01681646e-01     -1.29351927e+00
      8.04729865e-01     -1.29879894e+00
      8.07778084e-01     -1.30407861e+00
      3.04821919e-02      5.27967050e-02
      3.35304110e-02      4.75170345e-02
      3.65786302e-02      4.22373640e-02
      3.96268494e-02      3.69576935e-02
      4.26750686e-02      3.16780230e-02
      4.57232878e-02      2.63983525e-02
      4.87715070e-02      2.11186820e-02
      5.18197262e-02      1.58390115e-02
      5.48679453e-02      1.05593410e-02
      5.79161645e-02      5.27967050e-03
      6.09643837e-02      0.00000000e+00
      6.40126029e-02     -5.27967050e-03
      6.70608221e-02     -1.05593410e-02
      7.01090413e-02     -1.58390115e-02
      7.31572605e-02     -2.11186820e-02
      7.62054796e-02     -2.63983525e-02
      7.92536988e-02     -3.16780230e-02
      8.23019180e-02     -3.69576935e-02
      8.53501372e-02     -4.22373640e-02
      8.83983564e-02     -4.75170345e-02
      9.14465756e-02     -5.27967050e-02
      9.44947947e-02     -5.80763755e-02
      9.75430139e-02     -6.33560460e-02
      1.00591233e-01     -6.86357165e-02
      1.03639452e-01     -7.39153870e-02
      1.06687671e-01     -7.91950575e-02
      1.09735891e-01     -8.44747280e-02
      1.12784110e-01     -8.97543985e-02
      1.15832329e-01     -9.50340690e-02
      1.18880548e-01     -1.00313740e-01
      1.21928767e-01     -1.05593410e-01
      1.24976987e-01     -1.10873081e-01
      1.28025206e-01     -1.16152751e-01
      1.31073425e-01     -1.21432422e-01
      1.34121644e-01     -1.26712092e-01
      1.37169863e-01     -1.31991763e-01
      1.40218083e-01     -1.37271433e-01
      1.43266302e-01     -1.42551104e-01
      1.46314521e-01     -1.47830774e-01
      1.49362740e-01     -1.53110445e-01
      1.52410959e-01     -1.58390115e-01
      1.55459178e-01     -1.63669786e-01
      1.58507398e-01     -1.68949456e-01
      1.61555617e-01     -1.74229127e-01
      1.64603836e-01     -1.79508797e-01
      1.67652055e-01     -1.84788468e-01
      1.70700274e-01     -1.90068138e-01
      1.73748494e-01     -1.95347809e-01
      1.76796713e-01     -2.00627479e-01
      1.79844932e-01     -2.05907150e-01
      1.82893151e-01     -2.11186820e-01
      1.85941370e-01     -2.16466491e-01
      1.88989589e-01     -2.21746161e-01
      1.92037809e-01     -2.27025832e-01
      1.95086028e-01     -2.32305502e-01
      1.98134247e-01     -2.37585173e-01
      2.01182466e-01     -2.42864843e-01
      2.04230685e-01     -2.48144514e-01
      2.07278905e-01     -2.53424184e-01
      2.10327124e-01     -2.58703855e-01
      2.13375343e-01     -2.63983525e-01
      2.16423562e-01     -2.69263196e-01
      2.19471781e-01     -2.74542866e-01
      2.22520001e-01     -2.79822537e-01
      2.25568220e-01     -2.85102207e-01
      2.28616439e-01     -2.90381878e-01
      2.31664658e-01     -2.95661548e-01
      2.34712877e-01     -3.00941219e-01
      2.37761096e-01     -3.06220889e-01
      2.40809316e-01     -3.11500560e-01
      2.43857535e-01     -3.16780230e-01
      2.46905754e-01     -3.22059901e-01
      2.49953973e-01     -3.27339571e-01
      2.53002192e-01     -3.32619242e-01
      2.56050412e-01     -3.37898912e-01
      2.59098631e-01     -3.43178583e-01
      2.62146850e-01     -3.48458253e-01
      2.65195069e-01     -3.53737924e-01
      2.68243288e-01     -3.59017594e-01
      2.71291508e-01     -3.64297265e-01
      2.74339727e-01     -3.69576935e-01
      2.77387946e-01     -3.74856606e-01
      2.80436165e-01     -3.80136276e-01
      2.83484384e-01     -3.85415947e-01
      2.86532603e-01     -3.90695617e-01
      2.89580823e-01     -3.95975288e-01
      2.92629042e-01     -4.01254958e-01
      2.95677261e-01     -4.06534629e-01
      2.98725480e-01     -4.11814299e-01
      3.01773699e-01     -4.17093970e-01
      3.04821919e-01     -4.22373640e-01
      3.07870138e-01     -4.27653311e-01
      3.10918357e-01     -4.32932981e-01
      3.13966576e-01     -4.38212652e-01
      3.17014795e-01     -4.43492322e-01
      3.20063014e-01     -4.48771993e-01
      3.23111234e-01     -4.54051663e-01
      3.26159453e-01     -4.59331334e-01
      3.29207672e-01     -4.64611004e-01
      3.32255891e-01     -4.69890675e-01
      3.35304110e-01     -4.75170345e-01
      3.38352330e-01     -4.80450016e-01
      3.41400549e-01     -4.85729686e-01
      3.44448768e-01     -4.91009357e-01
      3.47496987e-01     -4.96289027e-01
      3.50545206e-01     -5.01568698e-01
      3.53593426e-01     -5.06848368e-01
      3.56641645e-01     -5.12128039e-01
      3.59689864e-01     -5.17407709e-01
      3.62738083e-01     -5.22687380e-01
      3.65786302e-01     -5.27967050e-01
      3.68834521e-01     -5.33246721e-01
      3.71882741e-01     -5.38526391e-01
      3.74930960e-01     -5.43806062e-01
      3.77979179e-01     -5.49085732e-01
      3.81027398e-01     -5.54365403e-01
      3.84075617e-01     -5.59645073e-01
      3.87123837e-01     -5.64924744e-01
      3.90172056e-01     -5.70204414e-01
      3.93220275e-01     -5.75484085e-01
      3.96268494e-01     -5.80763755e-01
      3.99316713e-01     -5.86043426e-01
      4.02364932e-01     -5.91323096e-01
      4.05413152e-01     -5.96602767e-01
      4.08461371e-01     -6.01882437e-01
      4.11509590e-01     -6.07162108e-01
      4.14557809e-01     -6.12441778e-01
      4.17606028e-01     -6.17721449e-01
      4.20654248e-01     -6.23001119e-01
      4.23702467e-01     -6.28280790e-01
      4.26750686e-01     -6.33560460e-01
      4.29798905e-01     -6.38840131e-01
      4.32847124e-01     -6.44119801e-01
      4.35895344e-01     -6.49399472e-01
      4.38943563e-01     -6.54679142e-01
      4.41991782e-01     -6.59958813e-01
      4.45040001e-01     -6.65238483e-01
      4.48088220e-01     -6.70518154e-01
      4.51136439e-01     -6.75797824e-01
      4.54184659e-01     -6.81077495e-01
      4.57232878e-01     -6.86357165e-01
      4.60281097e-01     -6.91636836e-01
      4.63329316e-01     -6.96916506e-01
      4.66377535e-01     -7.02196177e-01
      4.69425755e-01     -7.07475847e-01
      4.72473974e-01     -7.12755518e-01
      4.75522193e-01     -7.18035188e-01
      4.78570412e-01     -7.23314859e-01
      4.81618631e-01     -7.28594529e-01
      4.84666850e-01     -7.33874200e-01
      4.87715070e-01     -7.39153870e-01
      4.90763289e-01     -7.44433541e-01
      4.93811508e-01     -7.49713211e-01
      4.96859727e-01     -7.54992882e-01
      4.99907946e-01     -7.60272552e-01
      5.02956166e-01     -7.65552223e-01
      5.06004385e-01     -7.70831893e-01
      5.09052604e-01     -7.76111564e-01
      5.12100823e-01     -7.81391234e-01
      5.15149042e-01     -7.86670905e-01
      5.18197262e-01     -7.91950575e-01
      5.21245481e-01     -7.97230246e-01
      5.24293700e-01     -8.02509916e-01
      5.27341919e-01     -8.07789587e-01
      5.30390138e-01     -8.13069257e-01
      5.33438357e-01     -8.18348928e-01
      5.36486577e-01     -8.23628598e-01
      5.39534796e-01     -8.28908269e-01
      5.42583015e-01     -8.34187939e-01
      5.45631234e-01     -8.39467610e-01
      5.48679453e-01     -8.44747280e-01
      5.51727673e-01     -8.50026951e-01
      5.54775892e-01     -8.55306621e-01
      5.57824111e-01     -8.60586292e-01
      5.60872330e-01     -8.65865962e-01
      5.63920549e-01     -8.71145633e-01
      5.66968768e-01     -8.76425303e-01
      5.70016988e-01     -8.81704974e-01
      5.73065207e-01     -8.86984644e-01
      5.76113426e-01     -8.92264315e-01
      5.79161645e-01     -8.97543985e-01
      5.82209864e-01     -9.02823656e-01
      5.85258084e-01     -9.08103326e-01
      5.88306303e-01     -9.13382997e-01
      5.91354522e-01     -9.18662667e-01
      5.94402741e-01     -9.23942338e-01
      5.97450960e-01     -9.29222008e-01
      6.00499180e-01     -9.34501679e-01
      6.03547399e-01     -9.39781349e-01
      6.06595618e-01     -9.45061020e-01
      6.09643837e-01     -9.50340690e-01
      6.12692056e-01     -9.55620361e-01
      6.15740275e-01     -9.60900031e-01
      6.18788495e-01     -9.66179702e-01
      6.21836714e-01     -9.71459372e-01
      6.24884933e-01     -9.76739043e-01
      6.27933152e-01     -9.82018713e-01
      6.30981371e-01     -9.87298384e-01
      6.34029591e-01     -9.92578054e-01
      6.37077810e-01     -9.97857725e-01
      6.40126029e-01     -1.00313740e+00
      6.43174248e-01     -1.00841707e+00
      6.46222467e-01     -1.01369674e+00
      6.49270686e-01     -1.01897641e+00
      6.52318906e-01     -1.02425608e+00
      6.55367125e-01     -1.02953575e+00
      6.58415344e-01     -1.03481542e+00
      6.61463563e-01     -1.04009509e+00
      6.64511782e-01     -1.04537476e+00
      6.67560002e-01     -1.05065443e+00
      6.70608221e-01     -1.05593410e+00
      6.73656440e-01     -1.06121377e+00
      6.76704659e-01     -1.06649344e+00
      6.79752878e-01     -1.07177311e+00
      6.82801098e-01     -1.07705278e+00
      6.85849317e-01     -1.08233245e+00
      6.88897536e-01     -1.08761212e+00
      6.91945755e-01     -1.09289179e+00
      6.94993974e-01     -1.09817146e+00
      6.98042193e-01     -1.10345113e+00
      7.01090413e-01     -1.10873081e+00
      7.04138632e-01     -1.11401048e+00
      7.07186851e-01     -1.11929015e+00
      7.10235070e-01     -1.12456982e+00
      7.13283289e-01     -1.12984949e+00
      7.16331509e-01     -1.13512916e+00
      7.19379728e-01     -1.14040883e+00
      7.22427947e-01     -1.14568850e+00
      7.25476166e-01     -1.15096817e+00
      7.28524385e-01     -1.15624784e+00
      7.31572605e-01     -1.16152751e+00
      7.34620824e-01     -1.16680718e+00
      7.37669043e-01     -1.17208685e+00
      7.40717262e-01     -1.17736652e+00
      7.43765481e-01     -1.18264619e+00
      7.46813700e-01     -1.18792586e+00
      7.49861920e-01     -1.19320553e+00
      7.52910139e-01     -1.19848520e+00
      7.55958358e-01     -1.20376487e+00
      7.59006577e-01     -1.20904454e+00
      7.62054796e-01     -1.21432422e+00
      7.65103016e-01     -1.21960389e+00
      7.68151235e-01     -1.22488356e+00
      7.71199454e-01     -1.23016323e+00
      7.74247673e-01     -1.23544290e+00
      7.77295892e-01     -1.24072257e+00
      7.80344111e-01     -1.24600224e+00
      7.83392331e-01     -1.25128191e+00
      7.86440550e-01     -1.25656158e+00
      7.89488769e-01     -1.26184125e+00
      7.92536988e-01     -1.26712092e+00
      7.95585207e-01     -1.27240059e+00
      7.98633427e-01     -1.27768026e+00
      8.01681646e-01     -1.28295993e+00
      8.04729865e-01     -1.28823960e+00
      8.07778084e-01     -1.29351927e+00
      8.10826303e-01     -1.29879894e+00
      3.35304110e-02      5.80763755e-02
      3.65786302e-02      5.27967050e-02
      3.96268494e-02      4.75170345e-02
      4.26750686e-02      4.22373640e-02
      4.57232878e-02      3.69576935e-02
      4.87715070e-02      3.16780230e-02
      5.18197262e-02      2.63983525e-02
      5.48679453e-02      2.11186820e-02
      5.79161645e-02      1.58390115e-02
      6.09643837e-02      1.05593410e-02
      6.40126029e-02      5.27967050e-03
      6.70608221e-02      0.00000000e+00
      7.01090413e-02     -5.27967050e-03
      7.31572605e-02     -1.05593410e-02
      7.62054796e-02     -1.58390115e-02
      7.92536988e-02     -2.11186820e-02
      8.23019180e-02     -2.63983525e-02
      8.53501372e-02     -3.16780230e-02
      8.83983564e-02     -3.69576935e-02
      9.14465756e-02     -4.22373640e-02
      9.44947947e-02     -4.75170345e-02
      9.75430139e-02     -5.27967050e-02
      1.00591233e-01     -5.80763755e-02
      1.03639452e-01     -6.33560460e-02
      1.06687671e-01     -6.86357165e-02
      1.09735891e-01     -7.39153870e-02
      1.12784110e-01     -7.91950575e-02
      1.15832329e-01     -8.44747280e-02
      1.18880548e-01     -8.97543985e-02
      1.21928767e-01     -9.50340690e-02
      1.24976987e-01     -1.00313740e-01
      1.28025206e-01     -1.05593410e-01
      1.31073425e-01     -1.10873081e-01
      1.34121644e-01     -1.16152751e-01
      1.37169863e-01     -1.21432422e-01
      1.40218083e-01     -1.26712092e-01
      1.43266302e-01     -1.31991763e-01
      1.46314521e-01     -1.37271433e-01
      1.49362740e-01     -1.42551104e-01
      1.52410959e-01     -1.47830774e-01
      1.55459178e-01     -1.53110445e-01
      1.58507398e-01     -1.58390115e-01
      1.61555617e-01     -1.63669786e-01
      1.64603836e-01     -1.68949456e-01
      1.67652055e-01     -1.74229127e-01
      1.70700274e-01     -1.79508797e-01
      1.73748494e-01     -1.84788468e-01
      1.76796713e-01     -1.90068138e-01
      1.79844932e-01     -1.95347809e-01
      1.82893151e-01     -2.00627479e-01
      1.85941370e-01     -2.05907150e-01
      1.88989589e-01     -2.11186820e-01
      1.92037809e-01     -2.16466491e-01
      1.95086028e-01     -2.21746161e-01
      1.98134247e-01     -2.27025832e-01
      2.01182466e-01     -2.32305502e-01
      2.04230685e-01     -2.37585173e-01
      2.07278905e-01     -2.42864843e-01
      2.10327124e-01     -2.48144514e-01
      2.13375343e-01     -2.53424184e-01
      2.16423562e-01     -2.58703855e-01
      2.19471781e-01     -2.63983525e-01
      2.22520001e-01     -2.69263196e-01
      2.25568220e-01     -2.74542866e-01
      2.28616439e-01     -2.79822537e-01
      2.31664658e-01     -2.85102207e-01
      2.34712877e-01     -2.90381878e-01
      2.37761096e-01     -2.95661548e-01
      2.40809316e-01     -3.00941219e-01
      2.43857535e-01     -3.06220889e-01
      2.46905754e-01     -3.11500560e-01
      2.49953973e-01     -3.16780230e-01
      2.53002192e-01     -3.22059901e-01
      2.56050412e-01     -3.27339571e-01
      2.59098631e-01     -3.32619242e-01
      2.62146850e-01     -3.37898912e-01
      2.65195069e-01     -3.43178583e-01
      2.68243288e-01     -3.48458253e-01
      2.71291508e-01     -3.53737924e-01
      2.74339727e-01     -3.59017594e-01
      2.77387946e-01     -3.64297265e-01
      2.80436165e-01     -3.69576935e-01
      2.83484384e-01     -3.74856606e-01
      2.86532603e-01     -3.80136276e-01
      2.89580823e-01     -3.85415947e-01
      2.92629042e-01     -3.90695617e-01
      2.95677261e-01     -3.95975288e-01
      2.98725480e-01     -4.01254958e-01
      3.01773699e-01     -4.06534629e-01
      3.04821919e-01     -4.11814299e-01
      3.07870138e-01     -4.17093970e-01
      3.10918357e-01     -4.22373640e-01
      3.13966576e-01     -4.27653311e-01
      3.17014795e-01     -4.32932981e-01
      3.20063014e-01     -4.38212652e-01
      3.23111234e-01     -4.43492322e-01
      3.26159453e-01     -4.48771993e-01
      3.29207672e-01     -4.54051663e-01
      3.32255891e-01     -4.59331334e-01
      3.35304110e-01     -4.64611004e-01
      3.38352330e-01     -4.69890675e-01
      3.41400549e-01     -4.75170345e-01
      3.44448768e-01     -4.80450016e-01
      3.47496987e-01     -4.85729686e-01
      3.50545206e-01     -4.91009357e-01
      3.53593426e-01     -4.96289027e-01
      3.56641645e-01     -5.01568698e-01
      3.59689864e-01     -5.06848368e-01
      3.62738083e-01     -5.12128039e-01
      3.65786302e-01     -5.17407709e-01
      3.68834521e-01     -5.22687380e-01
      3.71882741e-01     -5.27967050e-01
      3.74930960e-01     -5.33246721e-01
      3.77979179e-01     -5.38526391e-01
      3.81027398e-01     -5.43806062e-01
      3.84075617e-01     -5.49085732e-01
      3.87123837e-01     -5.54365403e-01
      3.90172056e-01     -5.59645073e-01
      3.93220275e-01     -5.64924744e-01
      3.96268494e-01     -5.70204414e-01
      3.99316713e-01     -5.75484085e-01
      4.02364932e-01     -5.80763755e-01
      4.05413152e-01     -5.86043426e-01
      4.08461371e-01     -5.91323096e-01
      4.11509590e-01     -5.96602767e-01
      4.14557809e-01     -6.01882437e-01
      4.17606028e-01     -6.07162108e-01
      4.20654248e-01     -6.12441778e-01
      4.23702467e-01     -6.17721449e-01
      4.26750686e-01     -6.23001119e-01
      4.29798905e-01     -6.28280790e-01
      4.32847124e-01     -6.33560460e-01
      4.35895344e-01     -6.38840131e-01
      4.38943563e-01     -6.44119801e-01
      4.41991782e-01     -6.49399472e-01
      4.45040001e-01     -6.54679142e-01
      4.48088220e-01     -6.59958813e-01
      4.51136439e-01     -6.65238483e-01
      4.54184659e-01     -6.70518154e-01
      4.57232878e-01     -6.75797824e-01
      4.60281097e-01     -6.81077495e-01
      4.63329316e-01     -6.86357165e-01
      4.66377535e-01     -6.91636836e-01
      4.69425755e-01     -6.96916506e-01
      4.72473974e-01     -7.02196177e-01
      4.75522193e-01     -7.07475847e-01
      4.78570412e-01     -7.12755518e-01
      4.81618631e-01     -7.18035188e-01
      4.84666850e-01     -7.23314859e-01
      4.87715070e-01     -7.28594529e-01
      4.90763289e-01     -7.33874200e-01
      4.93811508e-01     -7.39153870e-01
      4.96859727e-01     -7.44433541e-01
      4.99907946e-01     -7.49713211e-01
      5.02956166e-01     -7.54992882e-01
      5.06004385e-01     -7.60272552e-01
      5.09052604e-01     -7.65552223e-01
      5.12100823e-01     -7.70831893e-01
      5.15149042e-01     -7.76111564e-01
      5.18197262e-01     -7.81391234e-01
      5.21245481e-01     -7.86670905e-01
      5.24293700e-01     -7.91950575e-01
      5.27341919e-01     -7.97230246e-01
      5.30390138e-01     -8.02509916e-01
      5.33438357e-01     -8.07789587e-01
      5.36486577e-01     -8.13069257e-01
      5.39534796e-01     -8.18348928e-01
      5.42583015e-01     -8.23628598e-01
      5.45631234e-01     -8.28908269e-01
      5.48679453e-01     -8.34187939e-01
      5.51727673e-01     -8.39467610e-01
      5.54775892e-01     -8.44747280e-01
      5.57824111e-01     -8.50026951e-01
      5.60872330e-01     -8.55306621e-01
      5.63920549e-01     -8.60586292e-01
      5.66968768e-01     -8.65865962e-01
      5.70016988e-01     -8.71145633e-01
      5.73065207e-01     -8.76425303e-01
      5.76113426e-01     -8.81704974e-01
      5.79161645e-01     -8.86984644e-01
      5.82209864e-01     -8.92264315e-01
      5.85258084e-01     -8.97543985e-01
      5.88306303e-01     -9.02823656e-01
      5.91354522e-01     -9.08103326e-01
      5.94402741e-01     -9.13382997e-01
      5.97450960e-01     -9.18662667e-01
      6.00499180e-01     -9.23942338e-01
      6.03547399e-01     -9.29222008e-01
      6.06595618e-01     -9.34501679e-01
      6.09643837e-01     -9.39781349e-01
      6.12692056e-01     -9.45061020e-01
      6.15740275e-01     -9.50340690e-01
      6.18788495e-01     -9.55620361e-01
      6.21836714e-01     -9.60900031e-01
      6.24884933e-01     -9.66179702e-01
      6.27933152e-01     -9.71459372e-01
      6.30981371e-01     -9.76739043e-01
      6.34029591e-01     -9.82018713e-01
      6.37077810e-01     -9.87298384e-01
      6.40126029e-01     -9.92578054e-01
      6.43174248e-01     -9.97857725e-01
      6.46222467e-01     -1.00313740e+00
      6.49270686e-01     -1.00841707e+00
      6.52318906e-01     -1.01369674e+00
      6.55367125e-01     -1.01897641e+00
      6.58415344e-01     -1.02425608e+00
      6.61463563e-01     -1.02953575e+00
      6.64511782e-01     -1.03481542e+00
      6.67560002e-01     -1.04009509e+00
      6.70608221e-01     -1.04537476e+00
      6.73656440e-01     -1.05065443e+00
      6.76704659e-01     -1.05593410e+00
      6.79752878e-01     -1.06121377e+00
      6.82801098e-01     -1.06649344e+00
      6.85849317e-01     -1.07177311e+00
      6.88897536e-01     -1.07705278e+00
      6.91945755e-01     -1.08233245e+00
      6.94993974e-01     -1.08761212e+00
      6.98042193e-01     -1.09289179e+00
      7.01090413e-01     -1.09817146e+00
      7.04138632e-01     -1.10345113e+00
      7.07186851e-01     -1.10873081e+00
      7.10235070e-01     -1.11401048e+00
      7.13283289e-01     -1.11929015e+00
      7.16331509e-01     -1.12456982e+00
      7.19379728e-01     -1.12984949e+00
      7.22427947e-01     -1.13512916e+00
      7.25476166e-01     -1.14040883e+00
      7.28524385e-01     -1.14568850e+00
      7.31572605e-01     -1.15096817e+00
      7.34620824e-01     -1.15624784e+00
      7.37669043e-01     -1.16152751e+00
      7.40717262e-01     -1.16680718e+00
      7.43765481e-01     -1.17208685e+00
      7.46813700e-01     -1.17736652e+00
      7.49861920e-01     -1.18264619e+00
      7.52910139e-01     -1.18792586e+00
      7.55958358e-01     -1.19320553e+00
      7.59006577e-01     -1.19848520e+00
      7.62054796e-01     -1.20376487e+00
      7.65103016e-01     -1.20904454e+00
      7.68151235e-01     -1.21432422e+00
      7.71199454e-01     -1.21960389e+00
      7.74247673e-01     -1.22488356e+00
      7.77295892e-01     -1.23016323e+00
      7.80344111e-01     -1.23544290e+00
      7.83392331e-01     -1.24072257e+00
      7.86440550e-01     -1.24600224e+00
      7.89488769e-01     -1.25128191e+00
      7.92536988e-01     -1.25656158e+00
      7.95585207e-01     -1.26184125e+00
      7.98633427e-01     -1.26712092e+00
      8.01681646e-01     -1.27240059e+00
      8.04729865e-01     -1.27768026e+00
      8.07778084e-01     -1.28295993e+00
      8.10826303e-01     -1.28823960e+00
      8.13874523e-01     -1.29351927e+00
      3.65786302e-02      6.33560460e-02
      3.96268494e-02      5.80763755e-02
      4.26750686e-02      5.27967050e-02
      4.57232878e-02      4.75170345e-02
      4.87715070e-02      4.22373640e-02
      5.18197262e-02      3.69576935e-02
      5.48679453e-02      3.16780230e-02
      5.79161645e-02      2.63983525e-02
      6.09643837e-02      2.11186820e-02
      6.40126029e-02      1.58390115e-02
      6.70608221e-02      1.05593410e-02
      7.01090413e-02      5.27967050e-03
      7.31572605e-02      0.00000000e+00
      7.62054796e-02     -5.27967050e-03
      7.92536988e-02     -1.05593410e-02
      8.23019180e-02     -1.58390115e-02
      8.53501372e-02     -2.11186820e-02
      8.83983564e-02     -2.63983525e-02
      9.14465756e-02     -3.16780230e-02
      9.44947947e-02     -3.69576935e-02
      9.75430139e-02     -4.22373640e-02
      1.00591233e-01     -4.75170345e-02
      1.03639452e-01     -5.27967050e-02
      1.06687671e-01     -5.80763755e-02
      1.09735891e-01     -6.33560460e-02
      1.12784110e-01     -6.86357165e-02
      1.15832329e-01     -7.39153870e-02
      1.18880548e-01     -7.91950575e-02
      1.21928767e-01     -8.44747280e-02
      1.24976987e-01     -8.97543985e-02
      1.28025206e-01     -9.50340690e-02
      1.31073425e-01     -1.00313740e-01
      1.34121644e-01     -1.05593410e-01
      1.37169863e-01     -1.10873081e-01
      1.40218083e-01     -1.16152751e-01
      1.43266302e-01     -1.21432422e-01
      1.46314521e-01     -1.26712092e-01
      1.49362740e-01     -1.31991763e-01
      1.52410959e-01     -1.37271433e-01
      1.55459178e-01     -1.42551104e-01
      1.58507398e-01     -1.47830774e-01
      1.61555617e-01     -1.53110445e-01
      1.64603836e-01     -1.58390115e-01
      1.67652055e-01     -1.63669786e-01
      1.70700274e-01     -1.68949456e-01
      1.73748494e-01     -1.74229127e-01
      1.76796713e-01     -1.79508797e-01
      1.79844932e-01     -1.84788468e-01
      1.82893151e-01     -1.90068138e-01
      1.85941370e-01     -1.95347809e-01
      1.88989589e-01     -2.00627479e-01
      1.92037809e-01     -2.05907150e-01
      1.95086028e-01     -2.11186820e-01
      1.98134247e-01     -2.16466491e-01
      2.01182466e-01     -2.21746161e-01
      2.04230685e-01     -2.27025832e-01
      2.07278905e-01     -2.32305502e-01
      2.10327124e-01     -2.37585173e-01
      2.13375343e-01     -2.42864843e-01
      2.16423562e-01     -2.48144514e-01
      2.19471781e-01     -2.53424184e-01
      2.22520001e-01     -2.58703855e-01
      2.25568220e-01     -2.63983525e-01
      2.28616439e-01     -2.69263196e-01
      2.31664658e-01     -2.74542866e-01
      2.34712877e-01     -2.79822537e-01
      2.37761096e-01     -2.85102207e-01
      2.40809316e-01     -2.90381878e-01
      2.43857535e-01     -2.95661548e-01
      2.46905754e-01     -3.00941219e-01
      2.49953973e-01     -3.06220889e-01
      2.53002192e-01     -3.11500560e-01
      2.56050412e-01     -3.16780230e-01
      2.59098631e-01     -3.22059901e-01
      2.62146850e-01     -3.27339571e-01
      2.65195069e-01     -3.32619242e-01
      2.68243288e-01     -3.37898912e-01
      2.71291508e-01     -3.43178583e-01
      2.74339727e-01     -3.48458253e-01
      2.77387946e-01     -3.53737924e-01
      2.80436165e-01     -3.59017594e-01
      2.83484384e-01     -3.64297265e-01
      2.86532603e-01     -3.69576935e-01
      2.89580823e-01     -3.74856606e-01
      2.92629042e-01     -3.80136276e-01
      2.95677261e-01     -3.85415947e-01
      2.98725480e-01     -3.90695617e-01
      3.01773699e-01     -3.95975288e-01
      3.04821919e-01     -4.01254958e-01
      3.07870138e-01     -4.06534629e-01
      3.10918357e-01     -4.11814299e-01
      3.13966576e-01     -4.17093970e-01
      3.17014795e-01     -4.22373640e-01
      3.20063014e-01     -4.27653311e-01
      3.23111234e-01     -4.32932981e-01
      3.26159453e-01     -4.38212652e-01
      3.29207672e-01     -4.43492322e-01
      3.32255891e-01     -4.48771993e-01
      3.35304110e-01     -4.54051663e-01
      3.38352330e-01     -4.59331334e-01
      3.41400549e-01     -4.64611004e-01
      3.44448768e-01     -4.69890675e-01
      3.47496987e-01     -4.75170345e-01
      3.50545206e-01     -4.80450016e-01
      3.53593426e-01     -4.85729686e-01
      3.56641645e-01     -4.91009357e-01
      3.59689864e-01     -4.96289027e-01
      3.62738083e-01     -5.01568698e-01
      3.65786302e-01     -5.06848368e-01
      3.68834521e-01     -5.12128039e-01
      3.71882741e-01     -5.17407709e-01
      3.74930960e-01     -5.22687380e-01
      3.77979179e-01     -5.27967050e-01
      3.81027398e-01     -5.33246721e-01
      3.84075617e-01     -5.38526391e-01
      3.87123837e-01     -5.43806062e-01
      3.90172056e-01     -5.49085732e-01
      3.93220275e-01     -5.54365403e-01
      3.96268494e-01     -5.59645073e-01
      3.99316713e-01     -5.64924744e-01
      4.02364932e-01     -5.70204414e-01
      4.05413152e-01     -5.75484085e-01
      4.08461371e-01     -5.80763755e-01
      4.11509590e-01     -5.86043426e-01
      4.14557809e-01     -5.91323096e-01
      4.17606028e-01     -5.96602767e-01
      4.20654248e-01     -6.01882437e-01
      4.23702467e-01     -6.07162108e-01
      4.26750686e-01     -6.12441778e-01
      4.29798905e-01     -6.17721449e-01
      4.32847124e-01     -6.23001119e-01
      4.35895344e-01     -6.28280790e-01
      4.38943563e-01     -6.33560460e-01
      4.41991782e-01     -6.38840131e-01
      4.45040001e-01     -6.44119801e-01
      4.48088220e-01     -6.49399472e-01
      4.51136439e-01     -6.54679142e-01
      4.54184659e-01     -6.59958813e-01
      4.57232878e-01     -6.65238483e-01
      4.60281097e-01     -6.70518154e-01
      4.63329316e-01     -6.75797824e-01
      4.66377535e-01     -6.81077495e-01
      4.69425755e-01     -6.86357165e-01
      4.72473974e-01     -6.91636836e-01
      4.75522193e-01     -6.96916506e-01
      4.78570412e-01     -7.02196177e-01
      4.81618631e-01     -7.07475847e-01
      4.84666850e-01     -7.12755518e-01
      4.87715070e-01     -7.18035188e-01
      4.90763289e-01     -7.23314859e-01
      4.93811508e-01     -7.28594529e-01
      4.96859727e-01     -7.33874200e-01
      4.99907946e-01     -7.39153870e-01
      5.02956166e-01     -7.44433541e-01
      5.06004385e-01     -7.49713211e-01
      5.09052604e-01     -7.54992882e-01
      5.12100823e-01     -7.60272552e-01
      5.15149042e-01     -7.65552223e-01
      5.18197262e-01     -7.70831893e-01
      5.21245481e-01     -7.76111564e-01
      5.24293700e-01     -7.81391234e-01
      5.27341919e-01     -7.86670905e-01
      5.30390138e-01     -7.91950575e-01
      5.33438357e-01     -7.97230246e-01
      5.36486577e-01     -8.02509916e-01
      5.39534796e-01     -8.07789587e-01
      5.42583015e-01     -8.13069257e-01
      5.45631234e-01     -8.18348928e-01
      5.48679453e-01     -8.23628598e-01
      5.51727673e-01     -8.28908269e-01
      5.54775892e-01     -8.34187939e-01
      5.57824111e-01     -8.39467610e-01
      5.60872330e-01     -8.44747280e-01
      5.63920549e-01     -8.50026951e-01
      5.66968768e-01     -8.55306621e-01
      5.70016988e-01     -8.60586292e-01
      5.73065207e-01     -8.65865962e-01
      5.76113426e-01     -8.71145633e-01
      5.79161645e-01     -8.76425303e-01
      5.82209864e-01     -8.81704974e-01
      5.85258084e-01     -8.86984644e-01
      5.88306303e-01     -8.92264315e-01
      5.91354522e-01     -8.97543985e-01
      5.94402741e-01     -9.02823656e-01
      5.97450960e-01     -9.08103326e-01
      6.00499180e-01     -9.13382997e-01
      6.03547399e-01     -9.18662667e-01
      6.06595618e-01     -9.23942338e-01
      6.09643837e-01     -9.29222008e-01
      6.12692056e-01     -9.34501679e-01
      6.15740275e-01     -9.39781349e-01
      6.18788495e-01     -9.45061020e-01
      6.21836714e-01     -9.50340690e-01
      6.24884933e-01     -9.55620361e-01
      6.27933152e-01     -9.60900031e-01
      6.30981371e-01     -9.66179702e-01
      6.34029591e-01     -9.71459372e-01
      6.37077810e-01     -9.76739043e-01
      6.40126029e-01     -9.82018713e-01
      6.43174248e-01     -9.87298384e-01
      6.46222467e-01     -9.92578054e-01
      6.49270686e-01     -9.97857725e-01
      6.52318906e-01     -1.00313740e+00
      6.55367125e-01     -1.00841707e+00
      6.58415344e-01     -1.01369674e+00
      6.61463563e-01     -1.01897641e+00
      6.64511782e-01     -1.02425608e+00
      6.67560002e-01     -1.02953575e+00
      6.70608221e-01     -1.03481542e+00
      6.73656440e-01     -1.04009509e+00
      6.76704659e-01     -1.04537476e+00
      6.79752878e-01     -1.05065443e+00
      6.82801098e-01     -1.05593410e+00
      6.85849317e-01     -1.06121377e+00
      6.88897536e-01     -1.06649344e+00
      6.91945755e-01     -1.07177311e+00
      6.94993974e-01     -1.07705278e+00
      6.98042193e-01     -1.08233245e+00
      7.01090413e-01     -1.08761212e+00
      7.04138632e-01     -1.09289179e+00
      7.07186851e-01     -1.09817146e+00
      7.10235070e-01     -1.10345113e+00
      7.13283289e-01     -1.10873081e+00
      7.16331509e-01     -1.11401048e+00
      7.19379728e-01     -1.11929015e+00
      7.22427947e-01     -1.12456982e+00
      7.25476166e-01     -1.12984949e+00
      7.28524385e-01     -1.13512916e+00
      7.31572605e-01     -1.14040883e+00
      7.34620824e-01     -1.14568850e+00
      7.37669043e-01     -1.15096817e+00
      7.40717262e-01     -1.15624784e+00
      7.43765481e-01     -1.16152751e+00
      7.46813700e-01     -1.16680718e+00
      7.49861920e-01     -1.17208685e+00
      7.52910139e-01     -1.17736652e+00
      7.55958358e-01     -1.18264619e+00
      7.59006577e-01     -1.18792586e+00
      7.62054796e-01     -1.19320553e+00
      7.65103016e-01     -1.19848520e+00
      7.68151235e-01     -1.20376487e+00
      7.71199454e-01     -1.20904454e+00
      7.74247673e-01     -1.21432422e+00
      7.77295892e-01     -1.21960389e+00
      7.80344111e-01     -1.22488356e+00
      7.83392331e-01     -1.23016323e+00
      7.86440550e-01     -1.23544290e+00
      7.89488769e-01     -1.24072257e+00
      7.92536988e-01     -1.24600224e+00
      7.95585207e-01     -1.25128191e+00
      7.98633427e-01     -1.25656158e+00
      8.01681646e-01     -1.26184125e+00
      8.04729865e-01     -1.26712092e+00
      8.07778084e-01     -1.27240059e+00
      8.10826303e-01     -1.27768026e+00
      8.13874523e-01     -1.28295993e+00
      8.16922742e-01     -1.28823960e+00
      3.96268494e-02      6.86357165e-02
      4.26750686e-02      6.33560460e-02
      4.57232878e-02      5.80763755e-02
      4.87715070e-02      5.27967050e-02
      5.18197262e-02      4.75170345e-02
      5.48679453e-02      4.22373640e-02
      5.79161645e-02      3.69576935e-02
      6.09643837e-02      3.16780230e-02
      6.40126029e-02      2.63983525e-02
      6.70608221e-02      2.11186820e-02
      7.01090413e-02      1.58390115e-02
      7.31572605e-02      1.05593410e-02
      7.62054796e-02      5.27967050e-03
      7.92536988e-02      0.00000000e+00
      8.23019180e-02     -5.27967050e-03
      8.53501372e-02     -1.05593410e-02
      8.83983564e-02     -1.58390115e-02
      9.14465756e-02     -2.11186820e-02
      9.44947947e-02     -2.63983525e-02
      9.75430139e-02     -3.16780230e-02
      1.00591233e-01     -3.69576935e-02
      1.03639452e-01     -4.22373640e-02
      1.06687671e-01     -4.75170345e-02
      1.09735891e-01     -5.27967050e-02
      1.12784110e-01     -5.80763755e-02
      1.15832329e-01     -6.33560460e-02
      1.18880548e-01     -6.86357165e-02
      1.21928767e-01     -7.39153870e-02
      1.24976987e-01     -7.91950575e-02
      1.28025206e-01     -8.44747280e-02
      1.31073425e-01     -8.97543985e-02
      1.34121644e-01     -9.50340690e-02
      1.37169863e-01     -1.00313740e-01
      1.40218083e-01     -1.05593410e-01
      1.43266302e-01     -1.10873081e-01
      1.46314521e-01     -1.16152751e-01
      1.49362740e-01     -1.21432422e-01
      1.52410959e-01     -1.26712092e-01
      1.55459178e-01     -1.31991763e-01
      1.58507398e-01     -1.37271433e-01
      1.61555617e-01     -1.42551104e-01
      1.64603836e-01     -1.47830774e-01
      1.67652055e-01     -1.53110445e-01
      1.70700274e-01     -1.58390115e-01
      1.73748494e-01     -1.63669786e-01
      1.76796713e-01     -1.68949456e-01
      1.79844932e-01     -1.74229127e-01
      1.82893151e-01     -1.79508797e-01
      1.85941370e-01     -1.84788468e-01
      1.88989589e-01     -1.90068138e-01
      1.92037809e-01     -1.95347809e-01
      1.95086028e-01     -2.00627479e-01
      1.98134247e-01     -2.05907150e-01
      2.01182466e-01     -2.11186820e-01
      2.04230685e-01     -2.16466491e-01
      2.07278905e-01     -2.21746161e-01
      2.10327124e-01     -2.27025832e-01
      2.13375343e-01     -2.32305502e-01
      2.16423562e-01     -2.37585173e-01
      2.19471781e-01     -2.42864843e-01
      2.22520001e-01     -2.48144514e-01
      2.25568220e-01     -2.53424184e-01
      2.28616439e-01     -2.58703855e-01
      2.31664658e-01     -2.63983525e-01
      2.34712877e-01     -2.69263196e-01
      2.37761096e-01     -2.74542866e-01
      2.40809316e-01     -2.79822537e-01
      2.43857535e-01     -2.85102207e-01
      2.46905754e-01     -2.90381878e-01
      2.49953973e-01     -2.95661548e-01
      2.53002192e-01     -3.00941219e-01
      2.56050412e-01     -3.06220889e-01
      2.59098631e-01     -3.11500560e-01
      2.62146850e-01     -3.16780230e-01
      2.65195069e-01     -3.22059901e-01
      2.68243288e-01     -3.27339571e-01
      2.71291508e-01     -3.32619242e-01
      2.74339727e-01     -3.37898912e-01
      2.77387946e-01     -3.43178583e-01
      2.80436165e-01     -3.48458253e-01
      2.83484384e-01     -3.53737924e-01
      2.86532603e-01     -3.59017594e-01
      2.89580823e-01     -3.64297265e-01
      2.92629042e-01     -3.69576935e-01
      2.95677261e-01     -3.74856606e-01
      2.98725480e-01     -3.80136276e-01
      3.01773699e-01     -3.85415947e-01
      3.04821919e-01     -3.90695617e-01
      3.07870138e-01     -3.95975288e-01
      3.10918357e-01     -4.01254958e-01
      3.13966576e-01     -4.06534629e-01
      3.17014795e-01     -4.11814299e-01
      3.20063014e-01     -4.17093970e-01
      3.23111234e-01     -4.22373640e-01
      3.26159453e-01     -4.27653311e-01
      3.29207672e-01     -4.32932981e-01
      3.32255891e-01     -4.38212652e-01
      3.35304110e-01     -4.43492322e-01
      3.38352330e-01     -4.48771993e-01
      3.41400549e-01     -4.54051663e-01
      3.44448768e-01     -4.59331334e-01
      3.47496987e-01     -4.64611004e-01
      3.50545206e-01     -4.69890675e-01
      3.53593426e-01     -4.75170345e-01
      3.56641645e-01     -4.80450016e-01
      3.59689864e-01     -4.85729686e-01
      3.62738083e-01     -4.91009357e-01
      3.65786302e-01     -4.96289027e-01
      3.68834521e-01     -5.01568698e-01
      3.71882741e-01     -5.06848368e-01
      3.74930960e-01     -5.12128039e-01
      3.77979179e-01     -5.17407709e-01
      3.81027398e-01     -5.22687380e-01
      3.84075617e-01     -5.27967050e-01
      3.87123837e-01     -5.33246721e-01
      3.90172056e-01     -5.38526391e-01
      3.93220275e-01     -5.43806062e-01
      3.96268494e-01     -5.49085732e-01
      3.99316713e-01     -5.54365403e-01
      4.02364932e-01     -5.59645073e-01
      4.05413152e-01     -5.64924744e-01
      4.08461371e-01     -5.70204414e-01
      4.11509590e-01     -5.75484085e-01
      4.14557809e-01     -5.80763755e-01
      4.17606028e-01     -5.86043426e-01
      4.20654248e-01     -5.91323096e-01
      4.23702467e-01     -5.96602767e-01
      4.26750686e-01     -6.01882437e-01
      4.29798905e-01     -6.07162108e-01
      4.32847124e-01     -6.12441778e-01
      4.35895344e-01     -6.17721449e-01
      4.38943563e-01     -6.23001119e-01
      4.41991782e-01     -6.28280790e-01
      4.45040001e-01     -6.33560460e-01
      4.48088220e-01     -6.38840131e-01
      4.51136439e-01     -6.44119801e-01
      4.54184659e-01     -6.49399472e-01
      4.57232878e-01     -6.54679142e-01
      4.60281097e-01     -6.59958813e-01
      4.63329316e-01     -6.65238483e-01
      4.66377535e-01     -6.70518154e-01
      4.69425755e-01     -6.75797824e-01
      4.72473974e-01     -6.81077495e-01
      4.75522193e-01     -6.86357165e-01
      4.78570412e-01     -6.91636836e-01
      4.81618631e-01     -6.96916506e-01
      4.84666850e-01     -7.02196177e-01
      4.87715070e-01     -7.07475847e-01
      4.90763289e-01     -7.12755518e-01
      4.93811508e-01     -7.18035188e-01
      4.96859727e-01     -7.23314859e-01
      4.99907946e-01     -7.28594529e-01
      5.02956166e-01     -7.33874200e-01
      5.06004385e-01     -7.39153870e-01
      5.09052604e-01     -7.44433541e-01
      5.12100823e-01     -7.49713211e-01
      5.15149042e-01     -7.54992882e-01
      5.18197262e-01     -7.60272552e-01
      5.21245481e-01     -7.65552223e-01
      5.24293700e-01     -7.70831893e-01
      5.27341919e-01     -7.76111564e-01
      5.30390138e-01     -7.81391234e-01
      5.33438357e-01     -7.86670905e-01
      5.36486577e-01     -7.91950575e-01
      5.39534796e-01     -7.97230246e-01
      5.42583015e-01     -8.02509916e-01
      5.45631234e-01     -8.07789587e-01
      5.48679453e-01     -8.13069257e-01
      5.51727673e-01     -8.18348928e-01
      5.54775892e-01     -8.23628598e-01
      5.57824111e-01     -8.28908269e-01
      5.60872330e-01     -8.34187939e-01
      5.63920549e-01     -8.39467610e-01
      5.66968768e-01     -8.44747280e-01
      5.70016988e-01     -8.50026951e-01
      5.73065207e-01     -8.55306621e-01
      5.76113426e-01     -8.60586292e-01
      5.79161645e-01     -8.65865962e-01
      5.82209864e-01     -8.71145633e-01
      5.85258084e-01     -8.76425303e-01
      5.88306303e-01     -8.81704974e-01
      5.91354522e-01     -8.86984644e-01
      5.94402741e-01     -8.92264315e-01
      5.97450960e-01     -8.97543985e-01
      6.00499180e-01     -9.02823656e-01
      6.03547399e-01     -9.08103326e-01
      6.06595618e-01     -9.13382997e-01
      6.09643837e-01     -9.18662667e-01
      6.12692056e-01     -9.23942338e-01
      6.15740275e-01     -9.29222008e-01
      6.18788495e-01     -9.34501679e-01
      6.21836714e-01     -9.39781349e-01
      6.24884933e-01     -9.45061020e-01
      6.27933152e-01     -9.50340690e-01
      6.30981371e-01     -9.55620361e-01
      6.34029591e-01     -9.60900031e-01
      6.37077810e-01     -9.66179702e-01
      6.40126029e-01     -9.71459372e-01
      6.43174248e-01     -9.76739043e-01
      6.46222467e-01     -9.82018713e-01
      6.49270686e-01     -9.87298384e-01
      6.52318906e-01     -9.92578054e-01
      6.55367125e-01     -9.97857725e-01
      6.58415344e-01     -1.00313740e+00
      6.61463563e-01     -1.00841707e+00
      6.64511782e-01     -1.01369674e+00
      6.67560002e-01     -1.01897641e+00
      6.70608221e-01     -1.02425608e+00
      6.73656440e-01     -1.02953575e+00
      6.76704659e-01     -1.03481542e+00
      6.79752878e-01     -1.04009509e+00
      6.82801098e-01     -1.04537476e+00
      6.85849317e-01     -1.05065443e+00
      6.88897536e-01     -1.05593410e+00
      6.91945755e-01     -1.06121377e+00
      6.94993974e-01     -1.06649344e+00
      6.98042193e-01     -1.07177311e+00
      7.01090413e-01     -1.07705278e+00
      7.04138632e-01     -1.08233245e+00
      7.07186851e-01     -1.08761212e+00
      7.10235070e-01     -1.09289179e+00
      7.13283289e-01     -1.09817146e+00
      7.16331509e-01     -1.10345113e+00
      7.19379728e-01     -1.10873081e+00
      7.22427947e-01     -1.11401048e+00
      7.25476166e-01     -1.11929015e+00
      7.28524385e-01     -1.12456982e+00
      7.31572605e-01     -1.12984949e+00
      7.34620824e-01     -1.13512916e+00
      7.37669043e-01     -1.14040883e+00
      7.40717262e-01     -1.14568850e+00
      7.43765481e-01     -1.15096817e+00
      7.46813700e-01     -1.15624784e+00
      7.49861920e-01     -1.16152751e+00
      7.52910139e-01     -1.16680718e+00
      7.55958358e-01     -1.17208685e+00
      7.59006577e-01     -1.17736652e+00
      7.62054796e-01     -1.18264619e+00
      7.65103016e-01     -1.18792586e+00
      7.68151235e-01     -1.19320553e+00
      7.71199454e-01     -1.19848520e+00
      7.74247673e-01     -1.20376487e+00
      7.77295892e-01     -1.20904454e+00
      7.80344111e-01     -1.21432422e+00
      7.83392331e-01     -1.21960389e+00
      7.86440550e-01     -1.22488356e+00
      7.89488769e-01     -1.23016323e+00
      7.92536988e-01     -1.23544290e+00
      7.95585207e-01     -1.24072257e+00
      7.98633427e-01     -1.24600224e+00
      8.01681646e-01     -1.25128191e+00
      8.04729865e-01     -1.25656158e+00
      8.07778084e-01     -1.26184125e+00
      8.10826303e-01     -1.26712092e+00
      8.13874523e-01     -1.27240059e+00
      8.16922742e-01     -1.27768026e+00
      8.19970961e-01     -1.28295993e+00
      4.26750686e-02      7.39153870e-02
      4.57232878e-02      6.86357165e-02
      4.87715070e-02      6.33560460e-02
      5.18197262e-02      5.80763755e-02
      5.48679453e-02      5.27967050e-02
      5.79161645e-02      4.75170345e-02
      6.09643837e-02      4.22373640e-02
      6.40126029e-02      3.69576935e-02
      6.70608221e-02      3.16780230e-02
      7.01090413e-02      2.63983525e-02
      7.31572605e-02      2.11186820e-02
      7.62054796e-02      1.58390115e-02
      7.92536988e-02      1.05593410e-02
      8.23019180e-02      5.27967050e-03
      8.53501372e-02      0.00000000e+00
      8.83983564e-02     -5.27967050e-03
      9.14465756e-02     -1.05593410e-02
      9.44947947e-02     -1.58390115e-02
      9.75430139e-02     -2.11186820e-02
      1.00591233e-01     -2.63983525e-02
      1.03639452e-01     -3.16780230e-02
      1.06687671e-01     -3.69576935e-02
      1.09735891e-01     -4.22373640e-02
      1.12784110e-01     -4.75170345e-02
      1.15832329e-01     -5.27967050e-02
      1.18880548e-01     -5.80763755e-02
      1.21928767e-01     -6.33560460e-02
      1.24976987e-01     -6.86357165e-02
      1.28025206e-01     -7.39153870e-02
      1.31073425e-01     -7.91950575e-02
      1.34121644e-01     -8.44747280e-02
      1.37169863e-01     -8.97543985e-02
      1.40218083e-01     -9.50340690e-02
      1.43266302e-01     -1.00313740e-01
      1.46314521e-01     -1.05593410e-01
      1.49362740e-01     -1.10873081e-01
      1.52410959e-01     -1.16152751e-01
      1.55459178e-01     -1.21432422e-01
      1.58507398e-01     -1.26712092e-01
      1.61555617e-01     -1.31991763e-01
      1.64603836e-01     -1.37271433e-01
      1.67652055e-01     -1.42551104e-01
      1.70700274e-01     -1.47830774e-01
      1.73748494e-01     -1.53110445e-01
      1.76796713e-01     -1.58390115e-01
      1.79844932e-01     -1.63669786e-01
      1.82893151e-01     -1.68949456e-01
      1.85941370e-01     -1.74229127e-01
      1.88989589e-01     -1.79508797e-01
      1.92037809e-01     -1.84788468e-01
      1.95086028e-01     -1.90068138e-01
      1.98134247e-01     -1.95347809e-01
      2.01182466e-01     -2.00627479e-01
      2.04230685e-01     -2.05907150e-01
      2.07278905e-01     -2.11186820e-01
      2.10327124e-01     -2.16466491e-01
      2.13375343e-01     -2.21746161e-01
      2.16423562e-01     -2.27025832e-01
      2.19471781e-01     -2.32305502e-01
      2.22520001e-01     -2.37585173e-01
      2.25568220e-01     -2.42864843e-01
      2.28616439e-01     -2.48144514e-01
      2.31664658e-01     -2.53424184e-01
      2.34712877e-01     -2.58703855e-01
      2.37761096e-01     -2.63983525e-01
      2.40809316e-01     -2.69263196e-01
      2.43857535e-01     -2.74542866e-01
      2.46905754e-01     -2.79822537e-01
      2.49953973e-01     -2.85102207e-01
      2.53002192e-01     -2.90381878e-01
      2.56050412e-01     -2.95661548e-01
      2.59098631e-01     -3.00941219e-01
      2.62146850e-01     -3.06220889e-01
      2.65195069e-01     -3.11500560e-01
      2.68243288e-01     -3.16780230e-01
      2.71291508e-01     -3.22059901e-01
      2.74339727e-01     -3.27339571e-01
      2.77387946e-01     -3.32619242e-01
      2.80436165e-01     -3.37898912e-01
      2.83484384e-01     -3.43178583e-01
      2.86532603e-01     -3.48458253e-01
      2.89580823e-01     -3.53737924e-01
      2.92629042e-01     -3.59017594e-01
      2.95677261e-01     -3.64297265e-01
      2.98725480e-01     -3.69576935e-01
      3.01773699e-01     -3.74856606e-01
      3.04821919e-01     -3.80136276e-01
      3.07870138e-01     -3.85415947e-01
      3.10918357e-01     -3.90695617e-01
      3.13966576e-01     -3.95975288e-01
      3.17014795e-01     -4.01254958e-01
      3.20063014e-01     -4.06534629e-01
      3.23111234e-01     -4.11814299e-01
      3.26159453e-01     -4.17093970e-01
      3.29207672e-01     -4.22373640e-01
      3.32255891e-01     -4.27653311e-01
      3.35304110e-01     -4.32932981e-01
      3.38352330e-01     -4.38212652e-01
      3.41400549e-01     -4.43492322e-01
      3.44448768e-01     -4.48771993e-01
      3.47496987e-01     -4.54051663e-01
      3.50545206e-01     -4.59331334e-01
      3.53593426e-01     -4.64611004e-01
      3.56641645e-01     -4.69890675e-01
      3.59689864e-01     -4.75170345e-01
      3.62738083e-01     -4.80450016e-01
      3.65786302e-01     -4.85729686e-01
      3.68834521e-01     -4.91009357e-01
      3.71882741e-01     -4.96289027e-01
      3.74930960e-01     -5.01568698e-01
      3.77979179e-01     -5.06848368e-01
      3.81027398e-01     -5.12128039e-01
      3.84075617e-01     -5.17407709e-01
      3.87123837e-01     -5.22687380e-01
      3.90172056e-01     -5.27967050e-01
      3.93220275e-01     -5.33246721e-01
      3.96268494e-01     -5.38526391e-01
      3.99316713e-01     -5.43806062e-01
      4.02364932e-01     -5.49085732e-01
      4.05413152e-01     -5.54365403e-01
      4.08461371e-01     -5.59645073e-01
      4.11509590e-01     -5.64924744e-01
      4.14557809e-01     -5.70204414e-01
      4.17606028e-01     -5.75484085e-01
      4.20654248e-01     -5.80763755e-01
      4.23702467e-01     -5.86043426e-01
      4.26750686e-01     -5.91323096e-01
      4.29798905e-01     -5.96602767e-01
      4.32847124e-01     -6.01882437e-01
      4.35895344e-01     -6.07162108e-01
      4.38943563e-01     -6.12441778e-01
      4.41991782e-01     -6.17721449e-01
      4.45040001e-01     -6.23001119e-01
      4.48088220e-01     -6.28280790e-01
      4.51136439e-01     -6.33560460e-01
      4.54184659e-01     -6.38840131e-01
      4.57232878e-01     -6.44119801e-01
      4.60281097e-01     -6.49399472e-01
      4.63329316e-01     -6.54679142e-01
      4.66377535e-01     -6.59958813e-01
      4.69425755e-01     -6.65238483e-01
      4.72473974e-01     -6.70518154e-01
      4.75522193e-01     -6.75797824e-01
      4.78570412e-01     -6.81077495e-01
      4.81618631e-01     -6.86357165e-01
      4.84666850e-01     -6.91636836e-01
      4.87715070e-01     -6.96916506e-01
      4.90763289e-01     -7.02196177e-01
      4.93811508e-01     -7.07475847e-01
      4.96859727e-01     -7.12755518e-01
      4.99907946e-01     -7.18035188e-01
      5.02956166e-01     -7.23314859e-01
      5.06004385e-01     -7.28594529e-01
      5.09052604e-01     -7.33874200e-01
      5.12100823e-01     -7.39153870e-01
      5.15149042e-01     -7.44433541e-01
      5.18197262e-01     -7.49713211e-01
      5.21245481e-01     -7.54992882e-01
      5.24293700e-01     -7.60272552e-01
      5.27341919e-01     -7.65552223e-01
      5.30390138e-01     -7.70831893e-01
      5.33438357e-01     -7.76111564e-01
      5.36486577e-01     -7.81391234e-01
      5.39534796e-01     -7.86670905e-01
      5.42583015e-01     -7.91950575e-01
      5.45631234e-01     -7.97230246e-01
      5.48679453e-01     -8.02509916e-01
      5.51727673e-01     -8.07789587e-01
      5.54775892e-01     -8.13069257e-01
      5.57824111e-01     -8.18348928e-01
      5.60872330e-01     -8.23628598e-01
      5.63920549e-01     -8.28908269e-01
      5.66968768e-01     -8.34187939e-01
      5.70016988e-01     -8.39467610e-01
      5.73065207e-01     -8.44747280e-01
      5.76113426e-01     -8.50026951e-01
      5.79161645e-01     -8.55306621e-01
      5.82209864e-01     -8.60586292e-01
      5.85258084e-01     -8.65865962e-01
      5.88306303e-01     -8.71145633e-01
      5.91354522e-01     -8.76425303e-01
      5.94402741e-01     -8.81704974e-01
      5.97450960e-01     -8.86984644e-01
      6.00499180e-01     -8.92264315e-01
      6.03547399e-01     -8.97543985e-01
      6.06595618e-01     -9.02823656e-01
      6.09643837e-01     -9.08103326e-01
      6.12692056e-01     -9.13382997e-01
      6.15740275e-01     -9.18662667e-01
      6.18788495e-01     -9.23942338e-01
      6.21836714e-01     -9.29222008e-01
      6.24884933e-01     -9.34501679e-01
      6.27933152e-01     -9.39781349e-01
      6.30981371e-01     -9.45061020e-01
      6.34029591e-01     -9.50340690e-01
      6.37077810e-01     -9.55620361e-01
      6.40126029e-01     -9.60900031e-01
      6.43174248e-01     -9.66179702e-01
      6.46222467e-01     -9.71459372e-01
      6.49270686e-01     -9.76739043e-01
      6.52318906e-01     -9.82018713e-01
      6.55367125e-01     -9.87298384e-01
      6.58415344e-01     -9.92578054e-01
      6.61463563e-01     -9.97857725e-01
      6.64511782e-01     -1.00313740e+00
      6.67560002e-01     -1.00841707e+00
      6.70608221e-01     -1.01369674e+00
      6.73656440e-01     -1.01897641e+00
      6.76704659e-01     -1.02425608e+00
      6.79752878e-01     -1.02953575e+00
      6.82801098e-01     -1.03481542e+00
      6.85849317e-01     -1.04009509e+00
      6.88897536e-01     -1.04537476e+00
      6.91945755e-01     -1.05065443e+00
      6.94993974e-01     -1.05593410e+00
      6.98042193e-01     -1.06121377e+00
      7.01090413e-01     -1.06649344e+00
      7.04138632e-01     -1.07177311e+00
      7.07186851e-01     -1.07705278e+00
      7.10235070e-01     -1.08233245e+00
      7.13283289e-01     -1.08761212e+00
      7.16331509e-01     -1.09289179e+00
      7.19379728e-01     -1.09817146e+00
      7.22427947e-01     -1.10345113e+00
      7.25476166e-01     -1.10873081e+00
      7.28524385e-01     -1.11401048e+00
      7.31572605e-01     -1.11929015e+00
      7.34620824e-01     -1.12456982e+00
      7.37669043e-01     -1.12984949e+00
      7.40717262e-01     -1.13512916e+00
      7.43765481e-01     -1.14040883e+00
      7.46813700e-01     -1.14568850e+00
      7.49861920e-01     -1.15096817e+00
      7.52910139e-01     -1.15624784e+00
      7.55958358e-01     -1.16152751e+00
      7.59006577e-01     -1.16680718e+00
      7.62054796e-01     -1.17208685e+00
      7.65103016e-01     -1.17736652e+00
      7.68151235e-01     -1.18264619e+00
      7.71199454e-01     -1.18792586e+00
      7.74247673e-01     -1.19320553e+00
      7.77295892e-01     -1.19848520e+00
      7.80344111e-01     -1.20376487e+00
      7.83392331e-01     -1.20904454e+00
      7.86440550e-01     -1.21432422e+00
      7.89488769e-01     -1.21960389e+00
      7.92536988e-01     -1.22488356e+00
      7.95585207e-01     -1.23016323e+00
      7.98633427e-01     -1.23544290e+00
      8.01681646e-01     -1.24072257e+00
      8.04729865e-01     -1.24600224e+00
      8.07778084e-01     -1.25128191e+00
      8.10826303e-01     -1.25656158e+00
      8.13874523e-01     -1.26184125e+00
      8.16922742e-01     -1.26712092e+00
      8.19970961e-01     -1.27240059e+00
      8.23019180e-01     -1.27768026e+00
      4.57232878e-02      7.91950575e-02
      4.87715070e-02      7.39153870e-02
      5.18197262e-02      6.86357165e-02
      5.48679453e-02      6.33560460e-02
      5.79161645e-02      5.80763755e-02
      6.09643837e-02      5.27967050e-02
      6.40126029e-02      4.75170345e-02
      6.70608221e-02      4.22373640e-02
      7.01090413e-02      3.69576935e-02
      7.31572605e-02      3.16780230e-02
      7.62054796e-02      2.63983525e-02
      7.92536988e-02      2.11186820e-02
      8.23019180e-02      1.58390115e-02
      8.53501372e-02      1.05593410e-02
      8.83983564e-02      5.27967050e-03
      9.14465756e-02      0.00000000e+00
      9.44947947e-02     -5.27967050e-03
      9.75430139e-02     -1.05593410e-02
      1.00591233e-01     -1.58390115e-02
      1.03639452e-01     -2.11186820e-02
      1.06687671e-01     -2.63983525e-02
      1.09735891e-01     -3.16780230e-02
      1.12784110e-01     -3.69576935e-02
      1.15832329e-01     -4.22373640e-02
      1.18880548e-01     -4.75170345e-02
      1.21928767e-01     -5.27967050e-02
      1.24976987e-01     -5.80763755e-02
      1.28025206e-01     -6.33560460e-02
      1.31073425e-01     -6.86357165e-02
      1.34121644e-01     -7.39153870e-02
      1.37169863e-01     -7.91950575e-02
      1.40218083e-01     -8.44747280e-02
      1.43266302e-01     -8.97543985e-02
      1.46314521e-01     -9.50340690e-02
      1.49362740e-01     -1.00313740e-01
      1.52410959e-01     -1.05593410e-01
      1.55459178e-01     -1.10873081e-01
      1.58507398e-01     -1.16152751e-01
      1.61555617e-01     -1.21432422e-01
      1.64603836e-01     -1.26712092e-01
      1.67652055e-01     -1.31991763e-01
      1.70700274e-01     -1.37271433e-01
      1.73748494e-01     -1.42551104e-01
      1.76796713e-01     -1.47830774e-01
      1.79844932e-01     -1.53110445e-01
      1.82893151e-01     -1.58390115e-01
      1.85941370e-01     -1.63669786e-01
      1.88989589e-01     -1.68949456e-01
      1.92037809e-01     -1.74229127e-01
      1.95086028e-01     -1.79508797e-01
      1.98134247e-01     -1.84788468e-01
      2.01182466e-01     -1.90068138e-01
      2.04230685e-01     -1.95347809e-01
      2.07278905e-01     -2.00627479e-01
      2.10327124e-01     -2.05907150e-01
      2.13375343e-01     -2.11186820e-01
      2.16423562e-01     -2.16466491e-01
      2.19471781e-01     -2.21746161e-01
      2.22520001e-01     -2.27025832e-01
      2.25568220e-01     -2.32305502e-01
      2.28616439e-01     -2.37585173e-01
      2.31664658e-01     -2.42864843e-01
      2.34712877e-01     -2.48144514e-01
      2.37761096e-01     -2.53424184e-01
      2.40809316e-01     -2.58703855e-01
      2.43857535e-01     -2.63983525e-01
      2.46905754e-01     -2.69263196e-01
      2.49953973e-01     -2.74542866e-01
      2.53002192e-01     -2.79822537e-01
      2.56050412e-01     -2.85102207e-01
      2.59098631e-01     -2.90381878e-01
      2.62146850e-01     -2.95661548e-01
      2.65195069e-01     -3.00941219e-01
      2.68243288e-01     -3.06220889e-01
      2.71291508e-01     -3.11500560e-01
      2.74339727e-01     -3.16780230e-01
      2.77387946e-01     -3.22059901e-01
      2.80436165e-01     -3.27339571e-01
      2.83484384e-01     -3.32619242e-01
      2.86532603e-01     -3.37898912e-01
      2.89580823e-01     -3.43178583e-01
      2.92629042e-01     -3.48458253e-01
      2.95677261e-01     -3.53737924e-01
      2.98725480e-01     -3.59017594e-01
      3.01773699e-01     -3.64297265e-01
      3.04821919e-01     -3.69576935e-01
      3.07870138e-01     -3.74856606e-01
      3.10918357e-01     -3.80136276e-01
      3.13966576e-01     -3.85415947e-01
      3.17014795e-01     -3.90695617e-01
      3.20063014e-01     -3.95975288e-01
      3.23111234e-01     -4.01254958e-01
      3.26159453e-01     -4.06534629e-01
      3.29207672e-01     -4.11814299e-01
      3.32255891e-01     -4.17093970e-01
      3.35304110e-01     -4.22373640e-01
      3.38352330e-01     -4.27653311e-01
      3.41400549e-01     -4.32932981e-01
      3.44448768e-01     -4.38212652e-01
      3.47496987e-01     -4.43492322e-01
      3.50545206e-01     -4.48771993e-01
      3.53593426e-01     -4.54051663e-01
      3.56641645e-01     -4.59331334e-01
      3.59689864e-01     -4.64611004e-01
      3.62738083e-01     -4.69890675e-01
      3.65786302e-01     -4.75170345e-01
      3.68834521e-01     -4.80450016e-01
      3.71882741e-01     -4.85729686e-01
      3.74930960e-01     -4.91009357e-01
      3.77979179e-01     -4.96289027e-01
      3.81027398e-01     -5.01568698e-01
      3.84075617e-01     -5.06848368e-01
      3.87123837e-01     -5.12128039e-01
      3.90172056e-01     -5.17407709e-01
      3.93220275e-01     -5.22687380e-01
      3.96268494e-01     -5.27967050e-01
      3.99316713e-01     -5.33246721e-01
      4.02364932e-01     -5.38526391e-01
      4.05413152e-01     -5.43806062e-01
      4.08461371e-01     -5.49085732e-01
      4.11509590e-01     -5.54365403e-01
      4.14557809e-01     -5.59645073e-01
      4.17606028e-01     -5.64924744e-01
      4.20654248e-01     -5.70204414e-01
      4.23702467e-01     -5.75484085e-01
      4.26750686e-01     -5.80763755e-01
      4.29798905e-01     -5.86043426e-01
      4.32847124e-01     -5.91323096e-01
      4.35895344e-01     -5.96602767e-01
      4.38943563e-01     -6.01882437e-01
      4.41991782e-01     -6.07162108e-01
      4.45040001e-01     -6.12441778e-01
      4.48088220e-01     -6.17721449e-01
      4.51136439e-01     -6.23001119e-01
      4.54184659e-01     -6.28280790e-01
      4.57232878e-01     -6.33560460e-01
      4.60281097e-01     -6.38840131e-01
      4.63329316e-01     -6.44119801e-01
      4.66377535e-01     -6.49399472e-01
      4.69425755e-01     -6.54679142e-01
      4.72473974e-01     -6.59958813e-01
      4.75522193e-01     -6.65238483e-01
      4.78570412e-01     -6.70518154e-01
      4.81618631e-01     -6.75797824e-01
      4.84666850e-01     -6.81077495e-01
      4.87715070e-01     -6.86357165e-01
      4.90763289e-01     -6.91636836e-01
      4.93811508e-01     -6.96916506e-01
      4.96859727e-01     -7.02196177e-01
      4.99907946e-01     -7.07475847e-01
      5.02956166e-01     -7.12755518e-01
      5.06004385e-01     -7.18035188e-01
      5.09052604e-01     -7.23314859e-01
      5.12100823e-01     -7.28594529e-01
      5.15149042e-01     -7.33874200e-01
      5.18197262e-01     -7.39153870e-01
      5.21245481e-01     -7.44433541e-01
      5.24293700e-01     -7.49713211e-01
      5.27341919e-01     -7.54992882e-01
      5.30390138e-01     -7.60272552e-01
      5.33438357e-01     -7.65552223e-01
      5.36486577e-01     -7.70831893e-01
      5.39534796e-01     -7.76111564e-01
      5.42583015e-01     -7.81391234e-01
      5.45631234e-01     -7.86670905e-01
      5.48679453e-01     -7.91950575e-01
      5.51727673e-01     -7.97230246e-01
      5.54775892e-01     -8.02509916e-01
      5.57824111e-01     -8.07789587e-01
      5.60872330e-01     -8.13069257e-01
      5.63920549e-01     -8.18348928e-01
      5.66968768e-01     -8.23628598e-01
      5.70016988e-01     -8.28908269e-01
      5.73065207e-01     -8.34187939e-01
      5.76113426e-01     -8.39467610e-01
      5.79161645e-01     -8.44747280e-01
      5.82209864e-01     -8.50026951e-01
      5.85258084e-01     -8.55306621e-01
      5.88306303e-01     -8.60586292e-01
      5.91354522e-01     -8.65865962e-01
      5.94402741e-01     -8.71145633e-01
      5.97450960e-01     -8.76425303e-01
      6.00499180e-01     -8.81704974e-01
      6.03547399e-01     -8.86984644e-01
      6.06595618e-01     -8.92264315e-01
      6.09643837e-01     -8.97543985e-01
      6.12692056e-01     -9.02823656e-01
      6.15740275e-01     -9.08103326e-01
      6.18788495e-01     -9.13382997e-01
      6.21836714e-01     -9.18662667e-01
      6.24884933e-01     -9.23942338e-01
      6.27933152e-01     -9.29222008e-01
      6.30981371e-01     -9.34501679e-01
      6.34029591e-01     -9.39781349e-01
      6.37077810e-01     -9.45061020e-01
      6.40126029e-01     -9.50340690e-01
      6.43174248e-01     -9.55620361e-01
      6.46222467e-01     -9.60900031e-01
      6.49270686e-01     -9.66179702e-01
      6.52318906e-01     -9.71459372e-01
      6.55367125e-01     -9.76739043e-01
      6.58415344e-01     -9.82018713e-01
      6.61463563e-01     -9.87298384e-01
      6.64511782e-01     -9.92578054e-01
      6.67560002e-01     -9.97857725e-01
      6.70608221e-01     -1.00313740e+00
      6.73656440e-01     -1.00841707e+00
      6.76704659e-01     -1.01369674e+00
      6.79752878e-01     -1.01897641e+00
      6.82801098e-01     -1.02425608e+00
      6.85849317e-01     -1.02953575e+00
      6.88897536e-01     -1.03481542e+00
      6.91945755e-01     -1.04009509e+00
      6.94993974e-01     -1.04537476e+00
      6.98042193e-01     -1.05065443e+00
      7.01090413e-01     -1.05593410e+00
      7.04138632e-01     -1.06121377e+00
      7.07186851e-01     -1.06649344e+00
      7.10235070e-01     -1.07177311e+00
      7.13283289e-01     -1.07705278e+00
      7.16331509e-01     -1.08233245e+00
      7.19379728e-01     -1.08761212e+00
      7.22427947e-01     -1.09289179e+00
      7.25476166e-01     -1.09817146e+00
      7.28524385e-01     -1.10345113e+00
      7.31572605e-01     -1.10873081e+00
      7.34620824e-01     -1.11401048e+00
      7.37669043e-01     -1.11929015e+00
      7.40717262e-01     -1.12456982e+00
      7.43765481e-01     -1.12984949e+00
      7.46813700e-01     -1.13512916e+00
      7.49861920e-01     -1.14040883e+00
      7.52910139e-01     -1.14568850e+00
      7.55958358e-01     -1.15096817e+00
      7.59006577e-01     -1.15624784e+00
      7.62054796e-01     -1.16152751e+00
      7.65103016e-01     -1.16680718e+00
      7.68151235e-01     -1.17208685e+00
      7.71199454e-01     -1.17736652e+00
      7.74247673e-01     -1.18264619e+00
      7.77295892e-01     -1.18792586e+00
      7.80344111e-01     -1.19320553e+00
      7.83392331e-01     -1.19848520e+00
      7.86440550e-01     -1.20376487e+00
      7.89488769e-01     -1.20904454e+00
      7.92536988e-01     -1.21432422e+00
      7.95585207e-01     -1.21960389e+00
      7.98633427e-01     -1.22488356e+00
      8.01681646e-01     -1.23016323e+00
      8.04729865e-01     -1.23544290e+00
      8.07778084e-01     -1.24072257e+00
      8.10826303e-01     -1.24600224e+00
      8.13874523e-01     -1.25128191e+00
      8.16922742e-01     -1.25656158e+00
      8.19970961e-01     -1.26184125e+00
      8.23019180e-01     -1.26712092e+00
      8.26067399e-01     -1.27240059e+00
      4.87715070e-02      8.44747280e-02
      5.18197262e-02      7.91950575e-02
      5.48679453e-02      7.39153870e-02
      5.79161645e-02      6.86357165e-02
      6.09643837e-02      6.33560460e-02
      6.40126029e-02      5.80763755e-02
      6.70608221e-02      5.27967050e-02
      7.01090413e-02      4.75170345e-02
      7.31572605e-02      4.22373640e-02
      7.62054796e-02      3.69576935e-02
      7.92536988e-02      3.16780230e-02
      8.23019180e-02      2.63983525e-02
      8.53501372e-02      2.11186820e-02
      8.83983564e-02      1.58390115e-02
      9.14465756e-02      1.05593410e-02
      9.44947947e-02      5.27967050e-03
      9.75430139e-02      0.00000000e+00
      1.00591233e-01     -5.27967050e-03
      1.03639452e-01     -1.05593410e-02
      1.06687671e-01     -1.58390115e-02
      1.09735891e-01     -2.11186820e-02
      1.12784110e-01     -2.63983525e-02
      1.15832329e-01     -3.16780230e-02
      1.18880548e-01     -3.69576935e-02
      1.21928767e-01     -4.22373640e-02
      1.24976987e-01     -4.75170345e-02
      1.28025206e-01     -5.27967050e-02
      1.31073425e-01     -5.80763755e-02
      1.34121644e-01     -6.33560460e-02
      1.37169863e-01     -6.86357165e-02
      1.40218083e-01     -7.39153870e-02
      1.43266302e-01     -7.91950575e-02
      1.46314521e-01     -8.44747280e-02
      1.49362740e-01     -8.97543985e-02
      1.52410959e-01     -9.50340690e-02
      1.55459178e-01     -1.00313740e-01
      1.58507398e-01     -1.05593410e-01
      1.61555617e-01     -1.10873081e-01
      1.64603836e-01     -1.16152751e-01
      1.67652055e-01     -1.21432422e-01
      1.70700274e-01     -1.26712092e-01
      1.73748494e-01     -1.31991763e-01
      1.76796713e-01     -1.37271433e-01
      1.79844932e-01     -1.42551104e-01
      1.82893151e-01     -1.47830774e-01
      1.85941370e-01     -1.53110445e-01
      1.88989589e-01     -1.58390115e-01
      1.92037809e-01     -1.63669786e-01
      1.95086028e-01     -1.68949456e-01
      1.98134247e-01     -1.74229127e-01
      2.01182466e-01     -1.79508797e-01
      2.04230685e-01     -1.84788468e-01
      2.07278905e-01     -1.90068138e-01
      2.10327124e-01     -1.95347809e-01
      2.13375343e-01     -2.00627479e-01
      2.16423562e-01     -2.05907150e-01
      2.19471781e-01     -2.11186820e-01
      2.22520001e-01     -2.16466491e-01
      2.25568220e-01     -2.21746161e-01
      2.28616439e-01     -2.27025832e-01
      2.31664658e-01     -2.32305502e-01
      2.34712877e-01     -2.37585173e-01
      2.37761096e-01     -2.42864843e-01
      2.40809316e-01     -2.48144514e-01
      2.43857535e-01     -2.53424184e-01
      2.46905754e-01     -2.58703855e-01
      2.49953973e-01     -2.63983525e-01
      2.53002192e-01     -2.69263196e-01
      2.56050412e-01     -2.74542866e-01
      2.59098631e-01     -2.79822537e-01
      2.62146850e-01     -2.85102207e-01
      2.65195069e-01     -2.90381878e-01
      2.68243288e-01     -2.95661548e-01
      2.71291508e-01     -3.00941219e-01
      2.74339727e-01     -3.06220889e-01
      2.77387946e-01     -3.11500560e-01
      2.80436165e-01     -3.16780230e-01
      2.83484384e-01     -3.22059901e-01
      2.86532603e-01     -3.27339571e-01
      2.89580823e-01     -3.32619242e-01
      2.92629042e-01     -3.37898912e-01
      2.95677261e-01     -3.43178583e-01
      2.98725480e-01     -3.48458253e-01
      3.01773699e-01     -3.53737924e-01
      3.04821919e-01     -3.59017594e-01
      3.07870138e-01     -3.64297265e-01
      3.10918357e-01     -3.69576935e-01
      3.13966576e-01     -3.74856606e-01
      3.17014795e-01     -3.80136276e-01
      3.20063014e-01     -3.85415947e-01
      3.23111234e-01     -3.90695617e-01
      3.26159453e-01     -3.95975288e-01
      3.29207672e-01     -4.01254958e-01
      3.32255891e-01     -4.06534629e-01
      3.35304110e-01     -4.11814299e-01
      3.38352330e-01     -4.17093970e-01
      3.41400549e-01     -4.22373640e-01
      3.44448768e-01     -4.27653311e-01
      3.47496987e-01     -4.32932981e-01
      3.50545206e-01     -4.38212652e-01
      3.53593426e-01     -4.43492322e-01
      3.56641645e-01     -4.48771993e-01
      3.59689864e-01     -4.54051663e-01
      3.62738083e-01     -4.59331334e-01
      3.65786302e-01     -4.64611004e-01
      3.68834521e-01     -4.69890675e-01
      3.71882741e-01     -4.75170345e-01
      3.74930960e-01     -4.80450016e-01
      3.77979179e-01     -4.85729686e-01
      3.81027398e-01     -4.91009357e-01
      3.84075617e-01     -4.96289027e-01
      3.87123837e-01     -5.01568698e-01
      3.90172056e-01     -5.06848368e-01
      3.93220275e-01     -5.12128039e-01
      3.96268494e-01     -5.17407709e-01
      3.99316713e-01     -5.22687380e-01
      4.02364932e-01     -5.27967050e-01
      4.05413152e-01     -5.33246721e-01
      4.08461371e-01     -5.38526391e-01
      4.11509590e-01     -5.43806062e-01
      4.14557809e-01     -5.49085732e-01
      4.17606028e-01     -5.54365403e-01
      4.20654248e-01     -5.59645073e-01
      4.23702467e-01     -5.64924744e-01
      4.26750686e-01     -5.70204414e-01
      4.29798905e-01     -5.75484085e-01
      4.32847124e-01     -5.80763755e-01
      4.35895344e-01     -5.86043426e-01
      4.38943563e-01     -5.91323096e-01
      4.41991782e-01     -5.96602767e-01
      4.45040001e-01     -6.01882437e-01
      4.48088220e-01     -6.07162108e-01
      4.51136439e-01     -6.12441778e-01
      4.54184659e-01     -6.17721449e-01
      4.57232878e-01     -6.23001119e-01
      4.60281097e-01     -6.28280790e-01
      4.63329316e-01     -6.33560460e-01
      4.66377535e-01     -6.38840131e-01
      4.69425755e-01     -6.44119801e-01
      4.72473974e-01     -6.49399472e-01
      4.75522193e-01     -6.54679142e-01
      4.78570412e-01     -6.59958813e-01
      4.81618631e-01     -6.65238483e-01
      4.84666850e-01     -6.70518154e-01
      4.87715070e-01     -6.75797824e-01
      4.90763289e-01     -6.81077495e-01
      4.93811508e-01     -6.86357165e-01
      4.96859727e-01     -6.91636836e-01
      4.99907946e-01     -6.96916506e-01
      5.02956166e-01     -7.02196177e-01
      5.06004385e-01     -7.07475847e-01
      5.09052604e-01     -7.12755518e-01
      5.12100823e-01     -7.18035188e-01
      5.15149042e-01     -7.23314859e-01
      5.18197262e-01     -7.28594529e-01
      5.21245481e-01     -7.33874200e-01
      5.24293700e-01     -7.39153870e-01
      5.27341919e-01     -7.44433541e-01
      5.30390138e-01     -7.49713211e-01
      5.33438357e-01     -7.54992882e-01
      5.36486577e-01     -7.60272552e-01
      5.39534796e-01     -7.65552223e-01
      5.42583015e-01     -7.70831893e-01
      5.45631234e-01     -7.76111564e-01
      5.48679453e-01     -7.81391234e-01
      5.51727673e-01     -7.86670905e-01
      5.54775892e-01     -7.91950575e-01
      5.57824111e-01     -7.97230246e-01
      5.60872330e-01     -8.02509916e-01
      5.63920549e-01     -8.07789587e-01
      5.66968768e-01     -8.13069257e-01
      5.70016988e-01     -8.18348928e-01
      5.73065207e-01     -8.23628598e-01
      5.76113426e-01     -8.28908269e-01
      5.79161645e-01     -8.34187939e-01
      5.82209864e-01     -8.39467610e-01
      5.85258084e-01     -8.44747280e-01
      5.88306303e-01     -8.50026951e-01
      5.91354522e-01     -8.55306621e-01
      5.94402741e-01     -8.60586292e-01
      5.97450960e-01     -8.65865962e-01
      6.00499180e-01     -8.71145633e-01
      6.03547399e-01     -8.76425303e-01
      6.06595618e-01     -8.81704974e-01
      6.09643837e-01     -8.86984644e-01
      6.12692056e-01     -8.92264315e-01
      6.15740275e-01     -8.97543985e-01
      6.18788495e-01     -9.02823656e-01
      6.21836714e-01     -9.08103326e-01
      6.24884933e-01     -9.13382997e-01
      6.27933152e-01     -9.18662667e-01
      6.30981371e-01     -9.23942338e-01
      6.34029591e-01     -9.29222008e-01
      6.37077810e-01     -9.34501679e-01
      6.40126029e-01     -9.39781349e-01
      6.43174248e-01     -9.45061020e-01
      6.46222467e-01     -9.50340690e-01
      6.49270686e-01     -9.55620361e-01
      6.52318906e-01     -9.60900031e-01
      6.55367125e-01     -9.66179702e-01
      6.58415344e-01     -9.71459372e-01
      6.61463563e-01     -9.76739043e-01
      6.64511782e-01     -9.82018713e-01
      6.67560002e-01     -9.87298384e-01
      6.70608221e-01     -9.92578054e-01
      6.73656440e-01     -9.97857725e-01
      6.76704659e-01     -1.00313740e+00
      6.79752878e-01     -1.00841707e+00
      6.82801098e-01     -1.01369674e+00
      6.85849317e-01     -1.01897641e+00
      6.88897536e-01     -1.02425608e+00
      6.91945755e-01     -1.02953575e+00
      6.94993974e-01     -1.03481542e+00
      6.98042193e-01     -1.04009509e+00
      7.01090413e-01     -1.04537476e+00
      7.04138632e-01     -1.05065443e+00
      7.07186851e-01     -1.05593410e+00
      7.10235070e-01     -1.06121377e+00
      7.13283289e-01     -1.06649344e+00
      7.16331509e-01     -1.07177311e+00
      7.19379728e-01     -1.07705278e+00
      7.22427947e-01     -1.08233245e+00
      7.25476166e-01     -1.08761212e+00
      7.28524385e-01     -1.09289179e+00
      7.31572605e-01     -1.09817146e+00
      7.34620824e-01     -1.10345113e+00
      7.37669043e-01     -1.10873081e+00
      7.40717262e-01     -1.11401048e+00
      7.43765481e-01     -1.11929015e+00
      7.46813700e-01     -1.12456982e+00
      7.49861920e-01     -1.12984949e+00
      7.52910139e-01     -1.13512916e+00
      7.55958358e-01     -1.14040883e+00
      7.59006577e-01     -1.14568850e+00
      7.62054796e-01     -1.15096817e+00
      7.65103016e-01     -1.15624784e+00
      7.68151235e-01     -1.16152751e+00
      7.71199454e-01     -1.16680718e+00
      7.74247673e-01     -1.17208685e+00
      7.77295892e-01     -1.17736652e+00
      7.80344111e-01     -1.18264619e+00
      7.83392331e-01     -1.18792586e+00
      7.86440550e-01     -1.19320553e+00
      7.89488769e-01     -1.19848520e+00
      7.92536988e-01     -1.20376487e+00
      7.95585207e-01     -1.20904454e+00
      7.98633427e-01     -1.21432422e+00
      8.01681646e-01     -1.21960389e+00
      8.04729865e-01     -1.22488356e+00
      8.07778084e-01     -1.23016323e+00
      8.10826303e-01     -1.23544290e+00
      8.13874523e-01     -1.24072257e+00
      8.16922742e-01     -1.24600224e+00
      8.19970961e-01     -1.25128191e+00
      8.23019180e-01     -1.25656158e+00
      8.26067399e-01     -1.26184125e+00
      8.29115618e-01     -1.26712092e+00
      5.18197262e-02      8.97543985e-02
      5.48679453e-02      8.44747280e-02
      5.79161645e-02      7.91950575e-02
      6.09643837e-02      7.39153870e-02
      6.40126029e-02      6.86357165e-02
      6.70608221e-02      6.33560460e-02
      7.01090413e-02      5.80763755e-02
      7.31572605e-02      5.27967050e-02
      7.62054796e-02      4.75170345e-02
      7.92536988e-02      4.22373640e-02
      8.23019180e-02      3.69576935e-02
      8.53501372e-02      3.16780230e-02
      8.83983564e-02      2.63983525e-02
      9.14465756e-02      2.11186820e-02
      9.44947947e-02      1.58390115e-02
      9.75430139e-02      1.05593410e-02
      1.00591233e-01      5.27967050e-03
      1.03639452e-01      0.00000000e+00
      1.06687671e-01     -5.27967050e-03
      1.09735891e-01     -1.05593410e-02
      1.12784110e-01     -1.58390115e-02
      1.15832329e-01     -2.11186820e-02
      1.18880548e-01     -2.63983525e-02
      1.21928767e-01     -3.16780230e-02
      1.24976987e-01     -3.69576935e-02
      1.28025206e-01     -4.22373640e-02
      1.31073425e-01     -4.75170345e-02
      1.34121644e-01     -5.27967050e-02
      1.37169863e-01     -5.80763755e-02
      1.40218083e-01     -6.33560460e-02
      1.43266302e-01     -6.86357165e-02
      1.46314521e-01     -7.39153870e-02
      1.49362740e-01     -7.91950575e-02
      1.52410959e-01     -8.44747280e-02
      1.55459178e-01     -8.97543985e-02
      1.58507398e-01     -9.50340690e-02
      1.61555617e-01     -1.00313740e-01
      1.64603836e-01     -1.05593410e-01
      1.67652055e-01     -1.10873081e-01
      1.70700274e-01     -1.16152751e-01
      1.73748494e-01     -1.21432422e-01
      1.76796713e-01     -1.26712092e-01
      1.79844932e-01     -1.31991763e-01
      1.82893151e-01     -1.37271433e-01
      1.85941370e-01     -1.42551104e-01
      1.88989589e-01     -1.47830774e-01
      1.92037809e-01     -1.53110445e-01
      1.95086028e-01     -1.58390115e-01
      1.98134247e-01     -1.63669786e-01
      2.01182466e-01     -1.68949456e-01
      2.04230685e-01     -1.74229127e-01
      2.07278905e-01     -1.79508797e-01
      2.10327124e-01     -1.84788468e-01
      2.13375343e-01     -1.90068138e-01
      2.16423562e-01     -1.95347809e-01
      2.19471781e-01     -2.00627479e-01
      2.22520001e-01     -2.05907150e-01
      2.25568220e-01     -2.11186820e-01
      2.28616439e-01     -2.16466491e-01
      2.31664658e-01     -2.21746161e-01
      2.34712877e-01     -2.27025832e-01
      2.37761096e-01     -2.32305502e-01
      2.40809316e-01     -2.37585173e-01
      2.43857535e-01     -2.42864843e-01
      2.46905754e-01     -2.48144514e-01
      2.49953973e-01     -2.53424184e-01
      2.53002192e-01     -2.58703855e-01
      2.56050412e-01     -2.63983525e-01
      2.59098631e-01     -2.69263196e-01
      2.62146850e-01     -2.74542866e-01
      2.65195069e-01     -2.79822537e-01
      2.68243288e-01     -2.85102207e-01
      2.71291508e-01     -2.90381878e-01
      2.74339727e-01     -2.95661548e-01
      2.77387946e-01     -3.00941219e-01
      2.80436165e-01     -3.06220889e-01
      2.83484384e-01     -3.11500560e-01
      2.86532603e-01     -3.16780230e-01
      2.89580823e-01     -3.22059901e-01
      2.92629042e-01     -3.27339571e-01
      2.95677261e-01     -3.32619242e-01
      2.98725480e-01     -3.37898912e-01
      3.01773699e-01     -3.43178583e-01
      3.04821919e-01     -3.48458253e-01
      3.07870138e-01     -3.53737924e-01
      3.10918357e-01     -3.59017594e-01
      3.13966576e-01     -3.64297265e-01
      3.17014795e-01     -3.69576935e-01
      3.20063014e-01     -3.74856606e-01
      3.23111234e-01     -3.80136276e-01
      3.26159453e-01     -3.85415947e-01
      3.29207672e-01     -3.90695617e-01
      3.32255891e-01     -3.95975288e-01
      3.35304110e-01     -4.01254958e-01
      3.38352330e-01     -4.06534629e-01
      3.41400549e-01     -4.11814299e-01
      3.44448768e-01     -4.17093970e-01
      3.47496987e-01     -4.22373640e-01
      3.50545206e-01     -4.27653311e-01
      3.53593426e-01     -4.32932981e-01
      3.56641645e-01     -4.38212652e-01
      3.59689864e-01     -4.43492322e-01
      3.62738083e-01     -4.48771993e-01
      3.65786302e-01     -4.54051663e-01
      3.68834521e-01     -4.59331334e-01
      3.71882741e-01     -4.64611004e-01
      3.74930960e-01     -4.69890675e-01
      3.77979179e-01     -4.75170345e-01
      3.81027398e-01     -4.80450016e-01
      3.84075617e-01     -4.85729686e-01
      3.87123837e-01     -4.91009357e-01
      3.90172056e-01     -4.96289027e-01
      3.93220275e-01     -5.01568698e-01
      3.96268494e-01     -5.06848368e-01
      3.99316713e-01     -5.12128039e-01
      4.02364932e-01     -5.17407709e-01
      4.05413152e-01     -5.22687380e-01
      4.08461371e-01     -5.27967050e-01
      4.11509590e-01     -5.33246721e-01
      4.14557809e-01     -5.38526391e-01
      4.17606028e-01     -5.43806062e-01
      4.20654248e-01     -5.49085732e-01
      4.23702467e-01     -5.54365403e-01
      4.26750686e-01     -5.59645073e-01
      4.29798905e-01     -5.64924744e-01
      4.32847124e-01     -5.70204414e-01
      4.35895344e-01     -5.75484085e-01
      4.38943563e-01     -5.80763755e-01
      4.41991782e-01     -5.86043426e-01
      4.45040001e-01     -5.91323096e-01
      4.48088220e-01     -5.96602767e-01
      4.51136439e-01     -6.01882437e-01
      4.54184659e-01     -6.07162108e-01
      4.57232878e-01     -6.12441778e-01
      4.60281097e-01     -6.17721449e-01
      4.63329316e-01     -6.23001119e-01
      4.66377535e-01     -6.28280790e-01
      4.69425755e-01     -6.33560460e-01
      4.72473974e-01     -6.38840131e-01
      4.75522193e-01     -6.44119801e-01
      4.78570412e-01     -6.49399472e-01
      4.81618631e-01     -6.54679142e-01
      4.84666850e-01     -6.59958813e-01
      4.87715070e-01     -6.65238483e-01
      4.90763289e-01     -6.70518154e-01
      4.93811508e-01     -6.75797824e-01
      4.96859727e-01     -6.81077495e-01
      4.99907946e-01     -6.86357165e-01
      5.02956166e-01     -6.91636836e-01
      5.06004385e-01     -6.96916506e-01
      5.09052604e-01     -7.02196177e-01
      5.12100823e-01     -7.07475847e-01
      5.15149042e-01     -7.12755518e-01
      5.18197262e-01     -7.18035188e-01
      5.21245481e-01     -7.23314859e-01
      5.24293700e-01     -7.28594529e-01
      5.27341919e-01     -7.33874200e-01
      5.30390138e-01     -7.39153870e-01
      5.33438357e-01     -7.44433541e-01
      5.36486577e-01     -7.49713211e-01
      5.39534796e-01     -7.54992882e-01
      5.42583015e-01     -7.60272552e-01
      5.45631234e-01     -7.65552223e-01
      5.48679453e-01     -7.70831893e-01
      5.51727673e-01     -7.76111564e-01
      5.54775892e-01     -7.81391234e-01
      5.57824111e-01     -7.86670905e-01
      5.60872330e-01     -7.91950575e-01
      5.63920549e-01     -7.97230246e-01
      5.66968768e-01     -8.02509916e-01
      5.70016988e-01     -8.07789587e-01
      5.73065207e-01     -8.13069257e-01
      5.76113426e-01     -8.18348928e-01
      5.79161645e-01     -8.23628598e-01
      5.82209864e-01     -8.28908269e-01
      5.85258084e-01     -8.34187939e-01
      5.88306303e-01     -8.39467610e-01
      5.91354522e-01     -8.44747280e-01
      5.94402741e-01     -8.50026951e-01
      5.97450960e-01     -8.55306621e-01
      6.00499180e-01     -8.60586292e-01
      6.03547399e-01     -8.65865962e-01
      6.06595618e-01     -8.71145633e-01
      6.09643837e-01     -8.76425303e-01
      6.12692056e-01     -8.81704974e-01
      6.15740275e-01     -8.86984644e-01
      6.18788495e-01     -8.92264315e-01
      6.21836714e-01     -8.97543985e-01
      6.24884933e-01     -9.02823656e-01
      6.27933152e-01     -9.08103326e-01
      6.30981371e-01     -9.13382997e-01
      6.34029591e-01     -9.18662667e-01
      6.37077810e-01     -9.23942338e-01
      6.40126029e-01     -9.29222008e-01
      6.43174248e-01     -9.34501679e-01
      6.46222467e-01     -9.39781349e-01
      6.49270686e-01     -9.45061020e-01
      6.52318906e-01     -9.50340690e-01
      6.55367125e-01     -9.55620361e-01
      6.58415344e-01     -9.60900031e-01
      6.61463563e-01     -9.66179702e-01
      6.64511782e-01     -9.71459372e-01
      6.67560002e-01     -9.76739043e-01
      6.70608221e-01     -9.82018713e-01
      6.73656440e-01     -9.87298384e-01
      6.76704659e-01     -9.92578054e-01
      6.79752878e-01     -9.97857725e-01
      6.82801098e-01     -1.00313740e+00
      6.85849317e-01     -1.00841707e+00
      6.88897536e-01     -1.01369674e+00
      6.91945755e-01     -1.01897641e+00
      6.94993974e-01     -1.02425608e+00
      6.98042193e-01     -1.02953575e+00
      7.01090413e-01     -1.03481542e+00
      7.04138632e-01     -1.04009509e+00
      7.07186851e-01     -1.04537476e+00
      7.10235070e-01     -1.05065443e+00
      7.13283289e-01     -1.05593410e+00
      7.16331509e-01     -1.06121377e+00
      7.19379728e-01     -1.06649344e+00
      7.22427947e-01     -1.07177311e+00
      7.25476166e-01     -1.07705278e+00
      7.28524385e-01     -1.08233245e+00
      7.31572605e-01     -1.08761212e+00
      7.34620824e-01     -1.09289179e+00
      7.37669043e-01     -1.09817146e+00
      7.40717262e-01     -1.10345113e+00
      7.43765481e-01     -1.10873081e+00
      7.46813700e-01     -1.11401048e+00
      7.49861920e-01     -1.11929015e+00
      7.52910139e-01     -1.12456982e+00
      7.55958358e-01     -1.12984949e+00
      7.59006577e-01     -1.13512916e+00
      7.62054796e-01     -1.14040883e+00
      7.65103016e-01     -1.14568850e+00
      7.68151235e-01     -1.15096817e+00
      7.71199454e-01     -1.15624784e+00
      7.74247673e-01     -1.16152751e+00
      7.77295892e-01     -1.16680718e+00
      7.80344111e-01     -1.17208685e+00
      7.83392331e-01     -1.17736652e+00
      7.86440550e-01     -1.18264619e+00
      7.89488769e-01     -1.18792586e+00
      7.92536988e-01     -1.19320553e+00
      7.95585207e-01     -1.19848520e+00
      7.98633427e-01     -1.20376487e+00
      8.01681646e-01     -1.20904454e+00
      8.04729865e-01     -1.21432422e+00
      8.07778084e-01     -1.21960389e+00
      8.10826303e-01     -1.22488356e+00
      8.13874523e-01     -1.23016323e+00
      8.16922742e-01     -1.23544290e+00
      8.19970961e-01     -1.24072257e+00
      8.23019180e-01     -1.24600224e+00
      8.26067399e-01     -1.25128191e+00
      8.29115618e-01     -1.25656158e+00
      8.32163838e-01     -1.26184125e+00
      5.48679453e-02      9.50340690e-02
      5.79161645e-02      8.97543985e-02
      6.09643837e-02      8.44747280e-02
      6.40126029e-02      7.91950575e-02
      6.70608221e-02      7.39153870e-02
      7.01090413e-02      6.86357165e-02
      7.31572605e-02      6.33560460e-02
      7.62054796e-02      5.80763755e-02
      7.92536988e-02      5.27967050e-02
      8.23019180e-02      4.75170345e-02
      8.53501372e-02      4.22373640e-02
      8.83983564e-02      3.69576935e-02
      9.14465756e-02      3.16780230e-02
      9.44947947e-02      2.63983525e-02
      9.75430139e-02      2.11186820e-02
      1.00591233e-01      1.58390115e-02
      1.03639452e-01      1.05593410e-02
      1.06687671e-01      5.27967050e-03
      1.09735891e-01      0.00000000e+00
      1.12784110e-01     -5.27967050e-03
      1.15832329e-01     -1.05593410e-02
      1.18880548e-01     -1.58390115e-02
      1.21928767e-01     -2.11186820e-02
      1.24976987e-01     -2.63983525e-02
      1.28025206e-01     -3.16780230e-02
      1.31073425e-01     -3.69576935e-02
      1.34121644e-01     -4.22373640e-02
      1.37169863e-01     -4.75170345e-02
      1.40218083e-01     -5.27967050e-02
      1.43266302e-01     -5.80763755e-02
      1.46314521e-01     -6.33560460e-02
      1.49362740e-01     -6.86357165e-02
      1.52410959e-01     -7.39153870e-02
      1.55459178e-01     -7.91950575e-02
      1.58507398e-01     -8.44747280e-02
      1.61555617e-01     -8.97543985e-02
      1.64603836e-01     -9.50340690e-02
      1.67652055e-01     -1.00313740e-01
      1.70700274e-01     -1.05593410e-01
      1.73748494e-01     -1.10873081e-01
      1.76796713e-01     -1.16152751e-01
      1.79844932e-01     -1.21432422e-01
      1.82893151e-01     -1.26712092e-01
      1.85941370e-01     -1.31991763e-01
      1.88989589e-01     -1.37271433e-01
      1.92037809e-01     -1.42551104e-01
      1.95086028e-01     -1.47830774e-01
      1.98134247e-01     -1.53110445e-01
      2.01182466e-01     -1.58390115e-01
      2.04230685e-01     -1.63669786e-01
      2.07278905e-01     -1.68949456e-01
      2.10327124e-01     -1.74229127e-01
      2.13375343e-01     -1.79508797e-01
      2.16423562e-01     -1.84788468e-01
      2.19471781e-01     -1.90068138e-01
      2.22520001e-01     -1.95347809e-01
      2.25568220e-01     -2.00627479e-01
      2.28616439e-01     -2.05907150e-01
      2.31664658e-01     -2.11186820e-01
      2.34712877e-01     -2.16466491e-01
      2.37761096e-01     -2.21746161e-01
      2.40809316e-01     -2.27025832e-01
      2.43857535e-01     -2.32305502e-01
      2.46905754e-01     -2.37585173e-01
      2.49953973e-01     -2.42864843e-01
      2.53002192e-01     -2.48144514e-01
      2.56050412e-01     -2.53424184e-01
      2.59098631e-01     -2.58703855e-01
      2.62146850e-01     -2.63983525e-01
      2.65195069e-01     -2.69263196e-01
      2.68243288e-01     -2.74542866e-01
      2.71291508e-01     -2.79822537e-01
      2.74339727e-01     -2.85102207e-01
      2.77387946e-01     -2.90381878e-01
      2.80436165e-01     -2.95661548e-01
      2.83484384e-01     -3.00941219e-01
      2.86532603e-01     -3.06220889e-01
      2.89580823e-01     -3.11500560e-01
      2.92629042e-01     -3.16780230e-01
      2.95677261e-01     -3.22059901e-01
      2.98725480e-01     -3.27339571e-01
      3.01773699e-01     -3.32619242e-01
      3.04821919e-01     -3.37898912e-01
      3.07870138e-01     -3.43178583e-01
      3.10918357e-01     -3.48458253e-01
      3.13966576e-01     -3.53737924e-01
      3.17014795e-01     -3.59017594e-01
      3.20063014e-01     -3.64297265e-01
      3.23111234e-01     -3.69576935e-01
      3.26159453e-01     -3.74856606e-01
      3.29207672e-01     -3.80136276e-01
      3.32255891e-01     -3.85415947e-01
      3.35304110e-01     -3.90695617e-01
      3.38352330e-01     -3.95975288e-01
      3.41400549e-01     -4.01254958e-01
      3.44448768e-01     -4.06534629e-01
      3.47496987e-01     -4.11814299e-01
      3.50545206e-01     -4.17093970e-01
      3.53593426e-01     -4.22373640e-01
      3.56641645e-01     -4.27653311e-01
      3.59689864e-01     -4.32932981e-01
      3.62738083e-01     -4.38212652e-01
      3.65786302e-01     -4.43492322e-01
      3.68834521e-01     -4.48771993e-01
      3.71882741e-01     -4.54051663e-01
      3.74930960e-01     -4.59331334e-01
      3.77979179e-01     -4.64611004e-01
      3.81027398e-01     -4.69890675e-01
      3.84075617e-01     -4.75170345e-01
      3.87123837e-01     -4.80450016e-01
      3.90172056e-01     -4.85729686e-01
      3.93220275e-01     -4.91009357e-01
      3.96268494e-01     -4.96289027e-01
      3.99316713e-01     -5.01568698e-01
      4.02364932e-01     -5.06848368e-01
      4.05413152e-01     -5.12128039e-01
      4.08461371e-01     -5.17407709e-01
      4.11509590e-01     -5.22687380e-01
      4.14557809e-01     -5.27967050e-01
      4.17606028e-01     -5.33246721e-01
      4.20654248e-01     -5.38526391e-01
      4.23702467e-01     -5.43806062e-01
      4.26750686e-01     -5.49085732e-01
      4.29798905e-01     -5.54365403e-01
      4.32847124e-01     -5.59645073e-01
      4.35895344e-01     -5.64924744e-01
      4.38943563e-01     -5.70204414e-01
      4.41991782e-01     -5.75484085e-01
      4.45040001e-01     -5.80763755e-01
      4.48088220e-01     -5.86043426e-01
      4.51136439e-01     -5.91323096e-01
      4.54184659e-01     -5.96602767e-01
      4.57232878e-01     -6.01882437e-01
      4.60281097e-01     -6.07162108e-01
      4.63329316e-01     -6.12441778e-01
      4.66377535e-01     -6.17721449e-01
      4.69425755e-01     -6.23001119e-01
      4.72473974e-01     -6.28280790e-01
      4.75522193e-01     -6.33560460e-01
      4.78570412e-01     -6.38840131e-01
      4.81618631e-01     -6.44119801e-01
      4.84666850e-01     -6.49399472e-01
      4.87715070e-01     -6.54679142e-01
      4.90763289e-01     -6.59958813e-01
      4.93811508e-01     -6.65238483e-01
      4.96859727e-01     -6.70518154e-01
      4.99907946e-01     -6.75797824e-01
      5.02956166e-01     -6.81077495e-01
      5.06004385e-01     -6.86357165e-01
      5.09052604e-01     -6.91636836e-01
      5.12100823e-01     -6.96916506e-01
      5.15149042e-01     -7.02196177e-01
      5.18197262e-01     -7.07475847e-01
      5.21245481e-01     -7.12755518e-01
      5.24293700e-01     -7.18035188e-01
      5.27341919e-01     -7.23314859e-01
      5.30390138e-01     -7.28594529e-01
      5.33438357e-01     -7.33874200e-01
      5.36486577e-01     -7.39153870e-01
      5.39534796e-01     -7.44433541e-01
      5.42583015e-01     -7.49713211e-01
      5.45631234e-01     -7.54992882e-01
      5.48679453e-01     -7.60272552e-01
      5.51727673e-01     -7.65552223e-01
      5.54775892e-01     -7.70831893e-01
      5.57824111e-01     -7.76111564e-01
      5.60872330e-01     -7.81391234e-01
      5.63920549e-01     -7.86670905e-01
      5.66968768e-01     -7.91950575e-01
      5.70016988e-01     -7.97230246e-01
      5.73065207e-01     -8.02509916e-01
      5.76113426e-01     -8.07789587e-01
      5.79161645e-01     -8.13069257e-01
      5.82209864e-01     -8.18348928e-01
      5.85258084e-01     -8.23628598e-01
      5.88306303e-01     -8.28908269e-01
      5.91354522e-01     -8.34187939e-01
      5.94402741e-01     -8.39467610e-01
      5.97450960e-01     -8.44747280e-01
      6.00499180e-01     -8.50026951e-01
      6.03547399e-01     -8.55306621e-01
      6.06595618e-01     -8.60586292e-01
      6.09643837e-01     -8.65865962e-01
      6.12692056e-01     -8.71145633e-01
      6.15740275e-01     -8.76425303e-01
      6.18788495e-01     -8.81704974e-01
      6.21836714e-01     -8.86984644e-01
      6.24884933e-01     -8.92264315e-01
      6.27933152e-01     -8.97543985e-01
      6.30981371e-01     -9.02823656e-01
      6.34029591e-01     -9.08103326e-01
      6.37077810e-01     -9.13382997e-01
      6.40126029e-01     -9.18662667e-01
      6.43174248e-01     -9.23942338e-01
      6.46222467e-01     -9.29222008e-01
      6.49270686e-01     -9.34501679e-01
      6.52318906e-01     -9.39781349e-01
      6.55367125e-01     -9.45061020e-01
      6.58415344e-01     -9.50340690e-01
      6.61463563e-01     -9.55620361e-01
      6.64511782e-01     -9.60900031e-01
      6.67560002e-01     -9.66179702e-01
      6.70608221e-01     -9.71459372e-01
      6.73656440e-01     -9.76739043e-01
      6.76704659e-01     -9.82018713e-01
      6.79752878e-01     -9.87298384e-01
      6.82801098e-01     -9.92578054e-01
      6.85849317e-01     -9.97857725e-01
      6.88897536e-01     -1.00313740e+00
      6.91945755e-01     -1.00841707e+00
      6.94993974e-01     -1.01369674e+00
      6.98042193e-01     -1.01897641e+00
      7.01090413e-01     -1.02425608e+00
      7.04138632e-01     -1.02953575e+00
      7.07186851e-01     -1.03481542e+00
      7.10235070e-01     -1.04009509e+00
      7.13283289e-01     -1.04537476e+00
      7.16331509e-01     -1.05065443e+00
      7.19379728e-01     -1.05593410e+00
      7.22427947e-01     -1.06121377e+00
      7.25476166e-01     -1.06649344e+00
      7.28524385e-01     -1.07177311e+00
      7.31572605e-01     -1.07705278e+00
      7.34620824e-01     -1.08233245e+00
      7.37669043e-01     -1.08761212e+00
      7.40717262e-01     -1.09289179e+00
      7.43765481e-01     -1.09817146e+00
      7.46813700e-01     -1.10345113e+00
      7.49861920e-01     -1.10873081e+00
      7.52910139e-01     -1.11401048e+00
      7.55958358e-01     -1.11929015e+00
      7.59006577e-01     -1.12456982e+00
      7.62054796e-01     -1.12984949e+00
      7.65103016e-01     -1.13512916e+00
      7.68151235e-01     -1.14040883e+00
      7.71199454e-01     -1.14568850e+00
      7.74247673e-01     -1.15096817e+00
      7.77295892e-01     -1.15624784e+00
      7.80344111e-01     -1.16152751e+00
      7.83392331e-01     -1.16680718e+00
      7.86440550e-01     -1.17208685e+00
      7.89488769e-01     -1.17736652e+00
      7.92536988e-01     -1.18264619e+00
      7.95585207e-01     -1.18792586e+00
      7.98633427e-01     -1.19320553e+00
      8.01681646e-01     -1.19848520e+00
      8.04729865e-01     -1.20376487e+00
      8.07778084e-01     -1.20904454e+00
      8.10826303e-01     -1.21432422e+00
      8.13874523e-01     -1.21960389e+00
      8.16922742e-01     -1.22488356e+00
      8.19970961e-01     -1.23016323e+00
      8.23019180e-01     -1.23544290e+00
      8.26067399e-01     -1.24072257e+00
      8.29115618e-01     -1.24600224e+00
      8.32163838e-01     -1.25128191e+00
      8.35212057e-01     -1.25656158e+00
      5.79161645e-02      1.00313740e-01
      6.09643837e-02      9.50340690e-02
      6.40126029e-02      8.97543985e-02
      6.70608221e-02      8.44747280e-02
      7.01090413e-02      7.91950575e-02
      7.31572605e-02      7.39153870e-02
      7.62054796e-02      6.86357165e-02
      7.92536988e-02      6.33560460e-02
      8.23019180e-02      5.80763755e-02
      8.53501372e-02      5.27967050e-02
      8.83983564e-02      4.75170345e-02
      9.14465756e-02      4.22373640e-02
      9.44947947e-02      3.69576935e-02
      9.75430139e-02      3.16780230e-02
      1.00591233e-01      2.63983525e-02
      1.03639452e-01      2.11186820e-02
      1.06687671e-01      1.58390115e-02
      1.09735891e-01      1.05593410e-02
      1.12784110e-01      5.27967050e-03
      1.15832329e-01      0.00000000e+00
      1.18880548e-01     -5.27967050e-03
      1.21928767e-01     -1.05593410e-02
      1.24976987e-01     -1.58390115e-02
      1.28025206e-01     -2.11186820e-02
      1.31073425e-01     -2.63983525e-02
      1.34121644e-01     -3.16780230e-02
      1.37169863e-01     -3.69576935e-02
      1.40218083e-01     -4.22373640e-02
      1.43266302e-01     -4.75170345e-02
      1.46314521e-01     -5.27967050e-02
      1.49362740e-01     -5.80763755e-02
      1.52410959e-01     -6.33560460e-02
      1.55459178e-01     -6.86357165e-02
      1.58507398e-01     -7.39153870e-02
      1.61555617e-01     -7.91950575e-02
      1.64603836e-01     -8.44747280e-02
      1.67652055e-01     -8.97543985e-02
      1.70700274e-01     -9.50340690e-02
      1.73748494e-01     -1.00313740e-01
      1.76796713e-01     -1.05593410e-01
      1.79844932e-01     -1.10873081e-01
      1.82893151e-01     -1.16152751e-01
      1.85941370e-01     -1.21432422e-01
      1.88989589e-01     -1.26712092e-01
      1.92037809e-01     -1.31991763e-01
      1.95086028e-01     -1.37271433e-01
      1.98134247e-01     -1.42551104e-01
      2.01182466e-01     -1.47830774e-01
      2.04230685e-01     -1.53110445e-01
      2.07278905e-01     -1.58390115e-01
      2.10327124e-01     -1.63669786e-01
      2.13375343e-01     -1.68949456e-01
      2.16423562e-01     -1.74229127e-01
      2.19471781e-01     -1.79508797e-01
      2.22520001e-01     -1.84788468e-01
      2.25568220e-01     -1.90068138e-01
      2.28616439e-01     -1.95347809e-01
      2.31664658e-01     -2.00627479e-01
      2.34712877e-01     -2.05907150e-01
      2.37761096e-01     -2.11186820e-01
      2.40809316e-01     -2.16466491e-01
      2.43857535e-01     -2.21746161e-01
      2.46905754e-01     -2.27025832e-01
      2.49953973e-01     -2.32305502e-01
      2.53002192e-01     -2.37585173e-01
      2.56050412e-01     -2.42864843e-01
      2.59098631e-01     -2.48144514e-01
      2.62146850e-01     -2.53424184e-01
      2.65195069e-01     -2.58703855e-01
      2.68243288e-01     -2.63983525e-01
      2.71291508e-01     -2.69263196e-01
      2.74339727e-01     -2.74542866e-01
      2.77387946e-01     -2.79822537e-01
      2.80436165e-01     -2.85102207e-01
      2.83484384e-01     -2.90381878e-01
      2.86532603e-01     -2.95661548e-01
      2.89580823e-01     -3.00941219e-01
      2.92629042e-01     -3.06220889e-01
      2.95677261e-01     -3.11500560e-01
      2.98725480e-01     -3.16780230e-01
      3.01773699e-01     -3.22059901e-01
      3.04821919e-01     -3.27339571e-01
      3.07870138e-01     -3.32619242e-01
      3.10918357e-01     -3.37898912e-01
      3.13966576e-01     -3.43178583e-01
      3.17014795e-01     -3.48458253e-01
      3.20063014e-01     -3.53737924e-01
      3.23111234e-01     -3.59017594e-01
      3.26159453e-01     -3.64297265e-01
      3.29207672e-01     -3.69576935e-01
      3.32255891e-01     -3.74856606e-01
      3.35304110e-01     -3.80136276e-01
      3.38352330e-01     -3.85415947e-01
      3.41400549e-01     -3.90695617e-01
      3.44448768e-01     -3.95975288e-01
      3.47496987e-01     -4.01254958e-01
      3.50545206e-01     -4.06534629e-01
      3.53593426e-01     -4.11814299e-01
      3.56641645e-01     -4.17093970e-01
      3.59689864e-01     -4.22373640e-01
      3.62738083e-01     -4.27653311e-01
      3.65786302e-01     -4.32932981e-01
      3.68834521e-01     -4.38212652e-01
      3.71882741e-01     -4.43492322e-01
      3.74930960e-01     -4.48771993e-01
      3.77979179e-01     -4.54051663e-01
      3.81027398e-01     -4.59331334e-01
      3.84075617e-01     -4.64611004e-01
      3.87123837e-01     -4.69890675e-01
      3.90172056e-01     -4.75170345e-01
      3.93220275e-01     -4.80450016e-01
      3.96268494e-01     -4.85729686e-01
      3.99316713e-01     -4.91009357e-01
      4.02364932e-01     -4.96289027e-01
      4.05413152e-01     -5.01568698e-01
      4.08461371e-01     -5.06848368e-01
      4.11509590e-01     -5.12128039e-01
      4.14557809e-01     -5.17407709e-01
      4.17606028e-01     -5.22687380e-01
      4.20654248e-01     -5.27967050e-01
      4.23702467e-01     -5.33246721e-01
      4.26750686e-01     -5.38526391e-01
      4.29798905e-01     -5.43806062e-01
      4.32847124e-01     -5.49085732e-01
      4.35895344e-01     -5.54365403e-01
      4.38943563e-01     -5.59645073e-01
      4.41991782e-01     -5.64924744e-01
      4.45040001e-01     -5.70204414e-01
      4.48088220e-01     -5.75484085e-01
      4.51136439e-01     -5.80763755e-01
      4.54184659e-01     -5.86043426e-01
      4.57232878e-01     -5.91323096e-01
      4.60281097e-01     -5.96602767e-01
      4.63329316e-01     -6.01882437e-01
      4.66377535e-01     -6.07162108e-01
      4.69425755e-01     -6.12441778e-01
      4.72473974e-01     -6.17721449e-01
      4.75522193e-01     -6.23001119e-01
      4.78570412e-01     -6.28280790e-01
      4.81618631e-01     -6.33560460e-01
      4.84666850e-01     -6.38840131e-01
      4.87715070e-01     -6.44119801e-01
      4.90763289e-01     -6.49399472e-01
      4.93811508e-01     -6.54679142e-01
      4.96859727e-01     -6.59958813e-01
      4.99907946e-01     -6.65238483e-01
      5.02956166e-01     -6.70518154e-01
      5.06004385e-01     -6.75797824e-01
      5.09052604e-01     -6.81077495e-01
      5.12100823e-01     -6.86357165e-01
      5.15149042e-01     -6.91636836e-01
      5.18197262e-01     -6.96916506e-01
      5.21245481e-01     -7.02196177e-01
      5.24293700e-01     -7.07475847e-01
      5.27341919e-01     -7.12755518e-01
      5.30390138e-01     -7.18035188e-01
      5.33438357e-01     -7.23314859e-01
      5.36486577e-01     -7.28594529e-01
      5.39534796e-01     -7.33874200e-01
      5.42583015e-01     -7.39153870e-01
      5.45631234e-01     -7.44433541e-01
      5.48679453e-01     -7.49713211e-01
      5.51727673e-01     -7.54992882e-01
      5.54775892e-01     -7.60272552e-01
      5.57824111e-01     -7.65552223e-01
      5.60872330e-01     -7.70831893e-01
      5.63920549e-01     -7.76111564e-01
      5.66968768e-01     -7.81391234e-01
      5.70016988e-01     -7.86670905e-01
      5.73065207e-01     -7.91950575e-01
      5.76113426e-01     -7.97230246e-01
      5.79161645e-01     -8.02509916e-01
      5.82209864e-01     -8.07789587e-01
      5.85258084e-01     -8.13069257e-01
      5.88306303e-01     -8.18348928e-01
      5.91354522e-01     -8.23628598e-01
      5.94402741e-01     -8.28908269e-01
      5.97450960e-01     -8.34187939e-01
      6.00499180e-01     -8.39467610e-01
      6.03547399e-01     -8.44747280e-01
      6.06595618e-01     -8.50026951e-01
      6.09643837e-01     -8.55306621e-01
      6.12692056e-01     -8.60586292e-01
      6.15740275e-01     -8.65865962e-01
      6.18788495e-01     -8.71145633e-01
      6.21836714e-01     -8.76425303e-01
      6.24884933e-01     -8.81704974e-01
      6.27933152e-01     -8.86984644e-01
      6.30981371e-01     -8.92264315e-01
      6.34029591e-01     -8.97543985e-01
      6.37077810e-01     -9.02823656e-01
      6.40126029e-01     -9.08103326e-01
      6.43174248e-01     -9.13382997e-01
      6.46222467e-01     -9.18662667e-01
      6.49270686e-01     -9.23942338e-01
      6.52318906e-01     -9.29222008e-01
      6.55367125e-01     -9.34501679e-01
      6.58415344e-01     -9.39781349e-01
      6.61463563e-01     -9.45061020e-01
      6.64511782e-01     -9.50340690e-01
      6.67560002e-01     -9.55620361e-01
      6.70608221e-01     -9.60900031e-01
      6.73656440e-01     -9.66179702e-01
      6.76704659e-01     -9.71459372e-01
      6.79752878e-01     -9.76739043e-01
      6.82801098e-01     -9.82018713e-01
      6.85849317e-01     -9.87298384e-01
      6.88897536e-01     -9.92578054e-01
      6.91945755e-01     -9.97857725e-01
      6.94993974e-01     -1.00313740e+00
      6.98042193e-01     -1.00841707e+00
      7.01090413e-01     -1.01369674e+00
      7.04138632e-01     -1.01897641e+00
      7.07186851e-01     -1.02425608e+00
      7.10235070e-01     -1.02953575e+00
      7.13283289e-01     -1.03481542e+00
      7.16331509e-01     -1.04009509e+00
      7.19379728e-01     -1.04537476e+00
      7.22427947e-01     -1.05065443e+00
      7.25476166e-01     -1.05593410e+00
      7.28524385e-01     -1.06121377e+00
      7.31572605e-01     -1.06649344e+00
      7.34620824e-01     -1.07177311e+00
      7.37669043e-01     -1.07705278e+00
      7.40717262e-01     -1.08233245e+00
      7.43765481e-01     -1.08761212e+00
      7.46813700e-01     -1.09289179e+00
      7.49861920e-01     -1.09817146e+00
      7.52910139e-01     -1.10345113e+00
      7.55958358e-01     -1.10873081e+00
      7.59006577e-01     -1.11401048e+00
      7.62054796e-01     -1.11929015e+00
      7.65103016e-01     -1.12456982e+00
      7.68151235e-01     -1.12984949e+00
      7.71199454e-01     -1.13512916e+00
      7.74247673e-01     -1.14040883e+00
      7.77295892e-01     -1.14568850e+00
      7.80344111e-01     -1.15096817e+00
      7.83392331e-01     -1.15624784e+00
      7.86440550e-01     -1.16152751e+00
      7.89488769e-01     -1.16680718e+00
      7.92536988e-01     -1.17208685e+00
      7.95585207e-01     -1.17736652e+00
      7.98633427e-01     -1.18264619e+00
      8.01681646e-01     -1.18792586e+00
      8.04729865e-01     -1.19320553e+00
      8.07778084e-01     -1.19848520e+00
      8.10826303e-01     -1.20376487e+00
      8.13874523e-01     -1.20904454e+00
      8.16922742e-01     -1.21432422e+00
      8.19970961e-01     -1.21960389e+00
      8.23019180e-01     -1.22488356e+00
      8.26067399e-01     -1.23016323e+00
      8.29115618e-01     -1.23544290e+00
      8.32163838e-01     -1.24072257e+00
      8.35212057e-01     -1.24600224e+00
      8.38260276e-01     -1.25128191e+00
      6.09643837e-02      1.05593410e-01
      6.40126029e-02      1.00313740e-01
      6.70608221e-02      9.50340690e-02
      7.01090413e-02      8.97543985e-02
      7.31572605e-02      8.44747280e-02
      7.62054796e-02      7.91950575e-02
      7.92536988e-02      7.39153870e-02
      8.23019180e-02      6.86357165e-02
      8.53501372e-02      6.33560460e-02
      8.83983564e-02      5.80763755e-02
      9.14465756e-02      5.27967050e-02
      9.44947947e-02      4.75170345e-02
      9.75430139e-02      4.22373640e-02
      1.00591233e-01      3.69576935e-02
      1.03639452e-01      3.16780230e-02
      1.06687671e-01      2.63983525e-02
      1.09735891e-01      2.11186820e-02
      1.12784110e-01      1.58390115e-02
      1.15832329e-01      1.05593410e-02
      1.18880548e-01      5.27967050e-03
      1.21928767e-01      0.00000000e+00
      1.24976987e-01     -5.27967050e-03
      1.28025206e-01     -1.05593410e-02
      1.31073425e-01     -1.58390115e-02
      1.34121644e-01     -2.11186820e-02
      1.37169863e-01     -2.63983525e-02
      1.40218083e-01     -3.16780230e-02
      1.43266302e-01     -3.69576935e-02
      1.46314521e-01     -4.22373640e-02
      1.49362740e-01     -4.75170345e-02
      1.52410959e-01     -5.27967050e-02
      1.55459178e-01     -5.80763755e-02
      1.58507398e-01     -6.33560460e-02
      1.61555617e-01     -6.86357165e-02
      1.64603836e-01     -7.39153870e-02
      1.67652055e-01     -7.91950575e-02
      1.70700274e-01     -8.44747280e-02
      1.73748494e-01     -8.97543985e-02
      1.76796713e-01     -9.50340690e-02
      1.79844932e-01     -1.00313740e-01
      1.82893151e-01     -1.05593410e-01
      1.85941370e-01     -1.10873081e-01
      1.88989589e-01     -1.16152751e-01
      1.92037809e-01     -1.21432422e-01
      1.95086028e-01     -1.26712092e-01
      1.98134247e-01     -1.31991763e-01
      2.01182466e-01     -1.37271433e-01
      2.04230685e-01     -1.42551104e-01
      2.07278905e-01     -1.47830774e-01
      2.10327124e-01     -1.53110445e-01
      2.13375343e-01     -1.58390115e-01
      2.16423562e-01     -1.63669786e-01
      2.19471781e-01     -1.68949456e-01
      2.22520001e-01     -1.74229127e-01
      2.25568220e-01     -1.79508797e-01
      2.28616439e-01     -1.84788468e-01
      2.31664658e-01     -1.90068138e-01
      2.34712877e-01     -1.95347809e-01
      2.37761096e-01     -2.00627479e-01
      2.40809316e-01     -2.05907150e-01
      2.43857535e-01     -2.11186820e-01
      2.46905754e-01     -2.16466491e-01
      2.49953973e-01     -2.21746161e-01
      2.53002192e-01     -2.27025832e-01
      2.56050412e-01     -2.32305502e-01
      2.59098631e-01     -2.37585173e-01
      2.62146850e-01     -2.42864843e-01
      2.65195069e-01     -2.48144514e-01
      2.68243288e-01     -2.53424184e-01
      2.71291508e-01     -2.58703855e-01
      2.74339727e-01     -2.63983525e-01
      2.77387946e-01     -2.69263196e-01
      2.80436165e-01     -2.74542866e-01
      2.83484384e-01     -2.79822537e-01
      2.86532603e-01     -2.85102207e-01
      2.89580823e-01     -2.90381878e-01
      2.92629042e-01     -2.95661548e-01
      2.95677261e-01     -3.00941219e-01
      2.98725480e-01     -3.06220889e-01
      3.01773699e-01     -3.11500560e-01
      3.04821919e-01     -3.16780230e-01
      3.07870138e-01     -3.22059901e-01
      3.10918357e-01     -3.27339571e-01
      3.13966576e-01     -3.32619242e-01
      3.17014795e-01     -3.37898912e-01
      3.20063014e-01     -3.43178583e-01
      3.23111234e-01     -3.48458253e-01
      3.26159453e-01     -3.53737924e-01
      3.29207672e-01     -3.59017594e-01
      3.32255891e-01     -3.64297265e-01
      3.35304110e-01     -3.69576935e-01
      3.38352330e-01     -3.74856606e-01
      3.41400549e-01     -3.80136276e-01
      3.44448768e-01     -3.85415947e-01
      3.47496987e-01     -3.90695617e-01
      3.50545206e-01     -3.95975288e-01
      3.53593426e-01     -4.01254958e-01
      3.56641645e-01     -4.06534629e-01
      3.59689864e-01     -4.11814299e-01
      3.62738083e-01     -4.17093970e-01
      3.65786302e-01     -4.22373640e-01
      3.68834521e-01     -4.27653311e-01
      3.71882741e-01     -4.32932981e-01
      3.74930960e-01     -4.38212652e-01
      3.77979179e-01     -4.43492322e-01
      3.81027398e-01     -4.48771993e-01
      3.84075617e-01     -4.54051663e-01
      3.87123837e-01     -4.59331334e-01
      3.90172056e-01     -4.64611004e-01
      3.93220275e-01     -4.69890675e-01
      3.96268494e-01     -4.75170345e-01
      3.99316713e-01     -4.80450016e-01
      4.02364932e-01     -4.85729686e-01
      4.05413152e-01     -4.91009357e-01
      4.08461371e-01     -4.96289027e-01
      4.11509590e-01     -5.01568698e-01
      4.14557809e-01     -5.06848368e-01
      4.17606028e-01     -5.12128039e-01
      4.20654248e-01     -5.17407709e-01
      4.23702467e-01     -5.22687380e-01
      4.26750686e-01     -5.27967050e-01
      4.29798905e-01     -5.33246721e-01
      4.32847124e-01     -5.38526391e-01
      4.35895344e-01     -5.43806062e-01
      4.38943563e-01     -5.49085732e-01
      4.41991782e-01     -5.54365403e-01
      4.45040001e-01     -5.59645073e-01
      4.48088220e-01     -5.64924744e-01
      4.51136439e-01     -5.70204414e-01
      4.54184659e-01     -5.75484085e-01
      4.57232878e-01     -5.80763755e-01
      4.60281097e-01     -5.86043426e-01
      4.63329316e-01     -5.91323096e-01
      4.66377535e-01     -5.96602767e-01
      4.69425755e-01     -6.01882437e-01
      4.72473974e-01     -6.07162108e-01
      4.75522193e-01     -6.12441778e-01
      4.78570412e-01     -6.17721449e-01
      4.81618631e-01     -6.23001119e-01
      4.84666850e-01     -6.28280790e-01
      4.87715070e-01     -6.33560460e-01
      4.90763289e-01     -6.38840131e-01
      4.93811508e-01     -6.44119801e-01
      4.96859727e-01     -6.49399472e-01
      4.99907946e-01     -6.54679142e-01
      5.02956166e-01     -6.59958813e-01
      5.06004385e-01     -6.65238483e-01
      5.09052604e-01     -6.70518154e-01
      5.12100823e-01     -6.75797824e-01
      5.15149042e-01     -6.81077495e-01
      5.18197262e-01     -6.86357165e-01
      5.21245481e-01     -6.91636836e-01
      5.24293700e-01     -6.96916506e-01
      5.27341919e-01     -7.02196177e-01
      5.30390138e-01     -7.07475847e-01
      5.33438357e-01     -7.12755518e-01
      5.36486577e-01     -7.18035188e-01
      5.39534796e-01     -7.23314859e-01
      5.42583015e-01     -7.28594529e-01
      5.45631234e-01     -7.33874200e-01
      5.48679453e-01     -7.39153870e-01
      5.51727673e-01     -7.44433541e-01
      5.54775892e-01     -7.49713211e-01
      5.57824111e-01     -7.54992882e-01
      5.60872330e-01     -7.60272552e-01
      5.63920549e-01     -7.65552223e-01
      5.66968768e-01     -7.70831893e-01
      5.70016988e-01     -7.76111564e-01
      5.73065207e-01     -7.81391234e-01
      5.76113426e-01     -7.86670905e-01
      5.79161645e-01     -7.91950575e-01
      5.82209864e-01     -7.97230246e-01
      5.85258084e-01     -8.02509916e-01
      5.88306303e-01     -8.07789587e-01
      5.91354522e-01     -8.13069257e-01
      5.94402741e-01     -8.18348928e-01
      5.97450960e-01     -8.23628598e-01
      6.00499180e-01     -8.28908269e-01
      6.03547399e-01     -8.34187939e-01
      6.06595618e-01     -8.39467610e-01
      6.09643837e-01     -8.44747280e-01
      6.12692056e-01     -8.50026951e-01
      6.15740275e-01     -8.55306621e-01
      6.18788495e-01     -8.60586292e-01
      6.21836714e-01     -8.65865962e-01
      6.24884933e-01     -8.71145633e-01
      6.27933152e-01     -8.76425303e-01
      6.30981371e-01     -8.81704974e-01
      6.34029591e-01     -8.86984644e-01
      6.37077810e-01     -8.92264315e-01
      6.40126029e-01     -8.97543985e-01
      6.43174248e-01     -9.02823656e-01
      6.46222467e-01     -9.08103326e-01
      6.49270686e-01     -9.13382997e-01
      6.52318906e-01     -9.18662667e-01
      6.55367125e-01     -9.23942338e-01
      6.58415344e-01     -9.29222008e-01
      6.61463563e-01     -9.34501679e-01
      6.64511782e-01     -9.39781349e-01
      6.67560002e-01     -9.45061020e-01
      6.70608221e-01     -9.50340690e-01
      6.73656440e-01     -9.55620361e-01
      6.76704659e-01     -9.60900031e-01
      6.79752878e-01     -9.66179702e-01
      6.82801098e-01     -9.71459372e-01
      6.85849317e-01     -9.76739043e-01
      6.88897536e-01     -9.82018713e-01
      6.91945755e-01     -9.87298384e-01
      6.94993974e-01     -9.92578054e-01
      6.98042193e-01     -9.97857725e-01
      7.01090413e-01     -1.00313740e+00
      7.04138632e-01     -1.00841707e+00
      7.07186851e-01     -1.01369674e+00
      7.10235070e-01     -1.01897641e+00
      7.13283289e-01     -1.02425608e+00
      7.16331509e-01     -1.02953575e+00
      7.19379728e-01     -1.03481542e+00
      7.22427947e-01     -1.04009509e+00
      7.25476166e-01     -1.04537476e+00
      7.28524385e-01     -1.05065443e+00
      7.31572605e-01     -1.05593410e+00
      7.34620824e-01     -1.06121377e+00
      7.37669043e-01     -1.06649344e+00
      7.40717262e-01     -1.07177311e+00
      7.43765481e-01     -1.07705278e+00
      7.46813700e-01     -1.08233245e+00
      7.49861920e-01     -1.08761212e+00
      7.52910139e-01     -1.09289179e+00
      7.55958358e-01     -1.09817146e+00
      7.59006577e-01     -1.10345113e+00
      7.62054796e-01     -1.10873081e+00
      7.65103016e-01     -1.11401048e+00
      7.68151235e-01     -1.11929015e+00
      7.71199454e-01     -1.12456982e+00
      7.74247673e-01     -1.12984949e+00
      7.77295892e-01     -1.13512916e+00
      7.80344111e-01     -1.14040883e+00
      7.83392331e-01     -1.14568850e+00
      7.86440550e-01     -1.15096817e+00
      7.89488769e-01     -1.15624784e+00
      7.92536988e-01     -1.16152751e+00
      7.95585207e-01     -1.16680718e+00
      7.98633427e-01     -1.17208685e+00
      8.01681646e-01     -1.17736652e+00
      8.04729865e-01     -1.18264619e+00
      8.07778084e-01     -1.18792586e+00
      8.10826303e-01     -1.19320553e+00
      8.13874523e-01     -1.19848520e+00
      8.16922742e-01     -1.20376487e+00
      8.19970961e-01     -1.20904454e+00
      8.23019180e-01     -1.21432422e+00
      8.26067399e-01     -1.21960389e+00
      8.29115618e-01     -1.22488356e+00
      8.32163838e-01     -1.23016323e+00
      8.35212057e-01     -1.23544290e+00
      8.38260276e-01     -1.24072257e+00
      8.41308495e-01     -1.24600224e+00
      6.40126029e-02      1.10873081e-01
      6.70608221e-02      1.05593410e-01
      7.01090413e-02      1.00313740e-01
      7.31572605e-02      9.50340690e-02
      7.62054796e-02      8.97543985e-02
      7.92536988e-02      8.44747280e-02
      8.23019180e-02      7.91950575e-02
      8.53501372e-02      7.39153870e-02
      8.83983564e-02      6.86357165e-02
      9.14465756e-02      6.33560460e-02
      9.44947947e-02      5.80763755e-02
      9.75430139e-02      5.27967050e-02
      1.00591233e-01      4.75170345e-02
      1.03639452e-01      4.22373640e-02
      1.06687671e-01      3.69576935e-02
      1.09735891e-01      3.16780230e-02
      1.12784110e-01      2.63983525e-02
      1.15832329e-01      2.11186820e-02
      1.18880548e-01      1.58390115e-02
      1.21928767e-01      1.05593410e-02
      1.24976987e-01      5.27967050e-03
      1.28025206e-01      0.00000000e+00
      1.31073425e-01     -5.27967050e-03
      1.34121644e-01     -1.05593410e-02
      1.37169863e-01     -1.58390115e-02
      1.40218083e-01     -2.11186820e-02
      1.43266302e-01     -2.63983525e-02
      1.46314521e-01     -3.16780230e-02
      1.49362740e-01     -3.69576935e-02
      1.52410959e-01     -4.22373640e-02
      1.55459178e-01     -4.75170345e-02
      1.58507398e-01     -5.27967050e-02
      1.61555617e-01     -5.80763755e-02
      1.64603836e-01     -6.33560460e-02
      1.67652055e-01     -6.86357165e-02
      1.70700274e-01     -7.39153870e-02
      1.73748494e-01     -7.91950575e-02
      1.76796713e-01     -8.44747280e-02
      1.79844932e-01     -8.97543985e-02
      1.82893151e-01     -9.50340690e-02
      1.85941370e-01     -1.00313740e-01
      1.88989589e-01     -1.05593410e-01
      1.92037809e-01     -1.10873081e-01
      1.95086028e-01     -1.16152751e-01
      1.98134247e-01     -1.21432422e-01
      2.01182466e-01     -1.26712092e-01
      2.04230685e-01     -1.31991763e-01
      2.07278905e-01     -1.37271433e-01
      2.10327124e-01     -1.42551104e-01
      2.13375343e-01     -1.47830774e-01
      2.16423562e-01     -1.53110445e-01
      2.19471781e-01     -1.58390115e-01
      2.22520001e-01     -1.63669786e-01
      2.25568220e-01     -1.68949456e-01
      2.28616439e-01     -1.74229127e-01
      2.31664658e-01     -1.79508797e-01
      2.34712877e-01     -1.84788468e-01
      2.37761096e-01     -1.90068138e-01
      2.40809316e-01     -1.95347809e-01
      2.43857535e-01     -2.00627479e-01
      2.46905754e-01     -2.05907150e-01
      2.49953973e-01     -2.11186820e-01
      2.53002192e-01     -2.16466491e-01
      2.56050412e-01     -2.21746161e-01
      2.59098631e-01     -2.27025832e-01
      2.62146850e-01     -2.32305502e-01
      2.65195069e-01     -2.37585173e-01
      2.68243288e-01     -2.42864843e-01
      2.71291508e-01     -2.48144514e-01
      2.74339727e-01     -2.53424184e-01
      2.77387946e-01     -2.58703855e-01
      2.80436165e-01     -2.63983525e-01
      2.83484384e-01     -2.69263196e-01
      2.86532603e-01     -2.74542866e-01
      2.89580823e-01     -2.79822537e-01
      2.92629042e-01     -2.85102207e-01
      2.95677261e-01     -2.90381878e-01
      2.98725480e-01     -2.95661548e-01
      3.01773699e-01     -3.00941219e-01
      3.04821919e-01     -3.06220889e-01
      3.07870138e-01     -3.11500560e-01
      3.10918357e-01     -3.16780230e-01
      3.13966576e-01     -3.22059901e-01
      3.17014795e-01     -3.27339571e-01
      3.20063014e-01     -3.32619242e-01
      3.23111234e-01     -3.37898912e-01
      3.26159453e-01     -3.43178583e-01
      3.29207672e-01     -3.48458253e-01
      3.32255891e-01     -3.53737924e-01
      3.35304110e-01     -3.59017594e-01
      3.38352330e-01     -3.64297265e-01
      3.41400549e-01     -3.69576935e-01
      3.44448768e-01     -3.74856606e-01
      3.47496987e-01     -3.80136276e-01
      3.50545206e-01     -3.85415947e-01
      3.53593426e-01     -3.90695617e-01
      3.56641645e-01     -3.95975288e-01
      3.59689864e-01     -4.01254958e-01
      3.62738083e-01     -4.06534629e-01
      3.65786302e-01     -4.11814299e-01
      3.68834521e-01     -4.17093970e-01
      3.71882741e-01     -4.22373640e-01
      3.74930960e-01     -4.27653311e-01
      3.77979179e-01     -4.32932981e-01
      3.81027398e-01     -4.38212652e-01
      3.84075617e-01     -4.43492322e-01
      3.87123837e-01     -4.48771993e-01
      3.90172056e-01     -4.54051663e-01
      3.93220275e-01     -4.59331334e-01
      3.96268494e-01     -4.64611004e-01
      3.99316713e-01     -4.69890675e-01
      4.02364932e-01     -4.75170345e-01
      4.05413152e-01     -4.80450016e-01
      4.08461371e-01     -4.85729686e-01
      4.11509590e-01     -4.91009357e-01
      4.14557809e-01     -4.96289027e-01
      4.17606028e-01     -5.01568698e-01
      4.20654248e-01     -5.06848368e-01
      4.23702467e-01     -5.12128039e-01
      4.26750686e-01     -5.17407709e-01
      4.29798905e-01     -5.22687380e-01
      4.32847124e-01     -5.27967050e-01
      4.35895344e-01     -5.33246721e-01
      4.38943563e-01     -5.38526391e-01
      4.41991782e-01     -5.43806062e-01
      4.45040001e-01     -5.49085732e-01
      4.48088220e-01     -5.54365403e-01
      4.51136439e-01     -5.59645073e-01
      4.54184659e-01     -5.64924744e-01
      4.57232878e-01     -5.70204414e-01
      4.60281097e-01     -5.75484085e-01
      4.63329316e-01     -5.80763755e-01
      4.66377535e-01     -5.86043426e-01
      4.69425755e-01     -5.91323096e-01
      4.72473974e-01     -5.96602767e-01
      4.75522193e-01     -6.01882437e-01
      4.78570412e-01     -6.07162108e-01
      4.81618631e-01     -6.12441778e-01
      4.84666850e-01     -6.17721449e-01
      4.87715070e-01     -6.23001119e-01
      4.90763289e-01     -6.28280790e-01
      4.93811508e-01     -6.33560460e-01
      4.96859727e-01     -6.38840131e-01
      4.99907946e-01     -6.44119801e-01
      5.02956166e-01     -6.49399472e-01
      5.06004385e-01     -6.54679142e-01
      5.09052604e-01     -6.59958813e-01
      5.12100823e-01     -6.65238483e-01
      5.15149042e-01     -6.70518154e-01
      5.18197262e-01     -6.75797824e-01
      5.21245481e-01     -6.81077495e-01
      5.24293700e-01     -6.86357165e-01
      5.27341919e-01     -6.91636836e-01
      5.30390138e-01     -6.96916506e-01
      5.33438357e-01     -7.02196177e-01
      5.36486577e-01     -7.07475847e-01
      5.39534796e-01     -7.12755518e-01
      5.42583015e-01     -7.18035188e-01
      5.45631234e-01     -7.23314859e-01
      5.48679453e-01     -7.28594529e-01
      5.51727673e-01     -7.33874200e-01
      5.54775892e-01     -7.39153870e-01
      5.57824111e-01     -7.44433541e-01
      5.60872330e-01     -7.49713211e-01
      5.63920549e-01     -7.54992882e-01
      5.66968768e-01     -7.60272552e-01
      5.70016988e-01     -7.65552223e-01
      5.73065207e-01     -7.70831893e-01
      5.76113426e-01     -7.76111564e-01
      5.79161645e-01     -7.81391234e-01
      5.82209864e-01     -7.86670905e-01
      5.85258084e-01     -7.91950575e-01
      5.88306303e-01     -7.97230246e-01
      5.91354522e-01     -8.02509916e-01
      5.94402741e-01     -8.07789587e-01
      5.97450960e-01     -8.13069257e-01
      6.00499180e-01     -8.18348928e-01
      6.03547399e-01     -8.23628598e-01
      6.06595618e-01     -8.28908269e-01
      6.09643837e-01     -8.34187939e-01
      6.12692056e-01     -8.39467610e-01
      6.15740275e-01     -8.44747280e-01
      6.18788495e-01     -8.50026951e-01
      6.21836714e-01     -8.55306621e-01
      6.24884933e-01     -8.60586292e-01
      6.27933152e-01     -8.65865962e-01
      6.30981371e-01     -8.71145633e-01
      6.34029591e-01     -8.76425303e-01
      6.37077810e-01     -8.81704974e-01
      6.40126029e-01     -8.86984644e-01
      6.43174248e-01     -8.92264315e-01
      6.46222467e-01     -8.97543985e-01
      6.49270686e-01     -9.02823656e-01
      6.52318906e-01     -9.08103326e-01
      6.55367125e-01     -9.13382997e-01
      6.58415344e-01     -9.18662667e-01
      6.61463563e-01     -9.23942338e-01
      6.64511782e-01     -9.29222008e-01
      6.67560002e-01     -9.34501679e-01
      6.70608221e-01     -9.39781349e-01
      6.73656440e-01     -9.45061020e-01
      6.76704659e-01     -9.50340690e-01
      6.79752878e-01     -9.55620361e-01
      6.82801098e-01     -9.60900031e-01
      6.85849317e-01     -9.66179702e-01
      6.88897536e-01     -9.71459372e-01
      6.91945755e-01     -9.76739043e-01
      6.94993974e-01     -9.82018713e-01
      6.98042193e-01     -9.87298384e-01
      7.01090413e-01     -9.92578054e-01
      7.04138632e-01     -9.97857725e-01
      7.07186851e-01     -1.00313740e+00
      7.10235070e-01     -1.00841707e+00
      7.13283289e-01     -1.01369674e+00
      7.16331509e-01     -1.01897641e+00
      7.19379728e-01     -1.02425608e+00
      7.22427947e-01     -1.02953575e+00
      7.25476166e-01     -1.03481542e+00
      7.28524385e-01     -1.04009509e+00
      7.31572605e-01     -1.04537476e+00
      7.34620824e-01     -1.05065443e+00
      7.37669043e-01     -1.05593410e+00
      7.40717262e-01     -1.06121377e+00
      7.43765481e-01     -1.06649344e+00
      7.46813700e-01     -1.07177311e+00
      7.49861920e-01     -1.07705278e+00
      7.52910139e-01     -1.08233245e+00
      7.55958358e-01     -1.08761212e+00
      7.59006577e-01     -1.09289179e+00
      7.62054796e-01     -1.09817146e+00
      7.65103016e-01     -1.10345113e+00
      7.68151235e-01     -1.10873081e+00
      7.71199454e-01     -1.11401048e+00
      7.74247673e-01     -1.11929015e+00
      7.77295892e-01     -1.12456982e+00
      7.80344111e-01     -1.12984949e+00
      7.83392331e-01     -1.13512916e+00
      7.86440550e-01     -1.14040883e+00
      7.89488769e-01     -1.14568850e+00
      7.92536988e-01     -1.15096817e+00
      7.95585207e-01     -1.15624784e+00
      7.98633427e-01     -1.16152751e+00
      8.01681646e-01     -1.16680718e+00
      8.04729865e-01     -1.17208685e+00
      8.07778084e-01     -1.17736652e+00
      8.10826303e-01     -1.18264619e+00
      8.13874523e-01     -1.18792586e+00
      8.16922742e-01     -1.19320553e+00
      8.19970961e-01     -1.19848520e+00
      8.23019180e-01     -1.20376487e+00
      8.26067399e-01     -1.20904454e+00
      8.29115618e-01     -1.21432422e+00
      8.32163838e-01     -1.21960389e+00
      8.35212057e-01     -1.22488356e+00
      8.38260276e-01     -1.23016323e+00
      8.41308495e-01     -1.23544290e+00
      8.44356714e-01     -1.24072257e+00
      6.70608221e-02      1.16152751e-01
      7.01090413e-02      1.10873081e-01
      7.31572605e-02      1.05593410e-01
      7.62054796e-02      1.00313740e-01
      7.92536988e-02      9.50340690e-02
      8.23019180e-02      8.97543985e-02
      8.53501372e-02      8.44747280e-02
      8.83983564e-02      7.91950575e-02
      9.14465756e-02      7.39153870e-02
      9.44947947e-02      6.86357165e-02
      9.75430139e-02      6.33560460e-02
      1.00591233e-01      5.80763755e-02
      1.03639452e-01      5.27967050e-02
      1.06687671e-01      4.75170345e-02
      1.09735891e-01      4.22373640e-02
      1.12784110e-01      3.69576935e-02
      1.15832329e-01      3.16780230e-02
      1.18880548e-01      2.63983525e-02
      1.21928767e-01      2.11186820e-02
      1.24976987e-01      1.58390115e-02
      1.28025206e-01      1.05593410e-02
      1.31073425e-01      5.27967050e-03
      1.34121644e-01      0.00000000e+00
      1.37169863e-01     -5.27967050e-03
      1.40218083e-01     -1.05593410e-02
      1.43266302e-01     -1.58390115e-02
      1.46314521e-01     -2.11186820e-02
      1.49362740e-01     -2.63983525e-02
      1.52410959e-01     -3.16780230e-02
      1.55459178e-01     -3.69576935e-02
      1.58507398e-01     -4.22373640e-02
      1.61555617e-01     -4.75170345e-02
      1.64603836e-01     -5.27967050e-02
      1.67652055e-01     -5.80763755e-02
      1.70700274e-01     -6.33560460e-02
      1.73748494e-01     -6.86357165e-02
      1.76796713e-01     -7.39153870e-02
      1.79844932e-01     -7.91950575e-02
      1.82893151e-01     -8.44747280e-02
      1.85941370e-01     -8.97543985e-02
      1.88989589e-01     -9.50340690e-02
      1.92037809e-01     -1.00313740e-01
      1.95086028e-01     -1.05593410e-01
      1.98134247e-01     -1.10873081e-01
      2.01182466e-01     -1.16152751e-01
      2.04230685e-01     -1.21432422e-01
      2.07278905e-01     -1.26712092e-01
      2.10327124e-01     -1.31991763e-01
      2.13375343e-01     -1.37271433e-01
      2.16423562e-01     -1.42551104e-01
      2.19471781e-01     -1.47830774e-01
      2.22520001e-01     -1.53110445e-01
      2.25568220e-01     -1.58390115e-01
      2.28616439e-01     -1.63669786e-01
      2.31664658e-01     -1.68949456e-01
      2.34712877e-01     -1.74229127e-01
      2.37761096e-01     -1.79508797e-01
      2.40809316e-01     -1.84788468e-01
      2.43857535e-01     -1.90068138e-01
      2.46905754e-01     -1.95347809e-01
      2.49953973e-01     -2.00627479e-01
      2.53002192e-01     -2.05907150e-01
      2.56050412e-01     -2.11186820e-01
      2.59098631e-01     -2.16466491e-01
      2.62146850e-01     -2.21746161e-01
      2.65195069e-01     -2.27025832e-01
      2.68243288e-01     -2.32305502e-01
      2.71291508e-01     -2.37585173e-01
      2.74339727e-01     -2.42864843e-01
      2.77387946e-01     -2.48144514e-01
      2.80436165e-01     -2.53424184e-01
      2.83484384e-01     -2.58703855e-01
      2.86532603e-01     -2.63983525e-01
      2.89580823e-01     -2.69263196e-01
      2.92629042e-01     -2.74542866e-01
      2.95677261e-01     -2.79822537e-01
      2.98725480e-01     -2.85102207e-01
      3.01773699e-01     -2.90381878e-01
      3.04821919e-01     -2.95661548e-01
      3.07870138e-01     -3.00941219e-01
      3.10918357e-01     -3.06220889e-01
      3.13966576e-01     -3.11500560e-01
      3.17014795e-01     -3.16780230e-01
      3.20063014e-01     -3.22059901e-01
      3.23111234e-01     -3.27339571e-01
      3.26159453e-01     -3.32619242e-01
      3.29207672e-01     -3.37898912e-01
      3.32255891e-01     -3.43178583e-01
      3.35304110e-01     -3.48458253e-01
      3.38352330e-01     -3.53737924e-01
      3.41400549e-01     -3.59017594e-01
      3.44448768e-01     -3.64297265e-01
      3.47496987e-01     -3.69576935e-01
      3.50545206e-01     -3.74856606e-01
      3.53593426e-01     -3.80136276e-01
      3.56641645e-01     -3.85415947e-01
      3.59689864e-01     -3.90695617e-01
      3.62738083e-01     -3.95975288e-01
      3.65786302e-01     -4.01254958e-01
      3.68834521e-01     -4.06534629e-01
      3.71882741e-01     -4.11814299e-01
      3.74930960e-01     -4.17093970e-01
      3.77979179e-01     -4.22373640e-01
      3.81027398e-01     -4.27653311e-01
      3.84075617e-01     -4.32932981e-01
      3.87123837e-01     -4.38212652e-01
      3.90172056e-01     -4.43492322e-01
      3.93220275e-01     -4.48771993e-01
      3.96268494e-01     -4.54051663e-01
      3.99316713e-01     -4.59331334e-01
      4.02364932e-01     -4.64611004e-01
      4.05413152e-01     -4.69890675e-01
      4.08461371e-01     -4.75170345e-01
      4.11509590e-01     -4.80450016e-01
      4.14557809e-01     -4.85729686e-01
      4.17606028e-01     -4.91009357e-01
      4.20654248e-01     -4.96289027e-01
      4.23702467e-01     -5.01568698e-01
      4.26750686e-01     -5.06848368e-01
      4.29798905e-01     -5.12128039e-01
      4.32847124e-01     -5.17407709e-01
      4.35895344e-01     -5.22687380e-01
      4.38943563e-01     -5.27967050e-01
      4.41991782e-01     -5.33246721e-01
      4.45040001e-01     -5.38526391e-01
      4.48088220e-01     -5.43806062e-01
      4.51136439e-01     -5.49085732e-01
      4.54184659e-01     -5.54365403e-01
      4.57232878e-01     -5.59645073e-01
      4.60281097e-01     -5.64924744e-01
      4.63329316e-01     -5.70204414e-01
      4.66377535e-01     -5.75484085e-01
      4.69425755e-01     -5.80763755e-01
      4.72473974e-01     -5.86043426e-01
      4.75522193e-01     -5.91323096e-01
      4.78570412e-01     -5.96602767e-01
      4.81618631e-01     -6.01882437e-01
      4.84666850e-01     -6.07162108e-01
      4.87715070e-01     -6.12441778e-01
      4.90763289e-01     -6.17721449e-01
      4.93811508e-01     -6.23001119e-01
      4.96859727e-01     -6.28280790e-01
      4.99907946e-01     -6.33560460e-01
      5.02956166e-01     -6.38840131e-01
      5.06004385e-01     -6.44119801e-01
      5.09052604e-01     -6.49399472e-01
      5.12100823e-01     -6.54679142e-01
      5.15149042e-01     -6.59958813e-01
      5.18197262e-01     -6.65238483e-01
      5.21245481e-01     -6.70518154e-01
      5.24293700e-01     -6.75797824e-01
      5.27341919e-01     -6.81077495e-01
      5.30390138e-01     -6.86357165e-01
      5.33438357e-01     -6.91636836e-01
      5.36486577e-01     -6.96916506e-01
      5.39534796e-01     -7.02196177e-01
      5.42583015e-01     -7.07475847e-01
      5.45631234e-01     -7.12755518e-01
      5.48679453e-01     -7.18035188e-01
      5.51727673e-01     -7.23314859e-01
      5.54775892e-01     -7.28594529e-01
      5.57824111e-01     -7.33874200e-01
      5.60872330e-01     -7.39153870e-01
      5.63920549e-01     -7.44433541e-01
      5.66968768e-01     -7.49713211e-01
      5.70016988e-01     -7.54992882e-01
      5.73065207e-01     -7.60272552e-01
      5.76113426e-01     -7.65552223e-01
      5.79161645e-01     -7.70831893e-01
      5.82209864e-01     -7.76111564e-01
      5.85258084e-01     -7.81391234e-01
      5.88306303e-01     -7.86670905e-01
      5.91354522e-01     -7.91950575e-01
      5.94402741e-01     -7.97230246e-01
      5.97450960e-01     -8.02509916e-01
      6.00499180e-01     -8.07789587e-01
      6.03547399e-01     -8.13069257e-01
      6.06595618e-01     -8.18348928e-01
      6.09643837e-01     -8.23628598e-01
      6.12692056e-01     -8.28908269e-01
      6.15740275e-01     -8.34187939e-01
      6.18788495e-01     -8.39467610e-01
      6.21836714e-01     -8.44747280e-01
      6.24884933e-01     -8.50026951e-01
      6.27933152e-01     -8.55306621e-01
      6.30981371e-01     -8.60586292e-01
      6.34029591e-01     -8.65865962e-01
      6.37077810e-01     -8.71145633e-01
      6.40126029e-01     -8.76425303e-01
      6.43174248e-01     -8.81704974e-01
      6.46222467e-01     -8.86984644e-01
      6.49270686e-01     -8.92264315e-01
      6.52318906e-01     -8.97543985e-01
      6.55367125e-01     -9.02823656e-01
      6.58415344e-01     -9.08103326e-01
      6.61463563e-01     -9.13382997e-01
      6.64511782e-01     -9.18662667e-01
      6.67560002e-01     -9.23942338e-01
      6.70608221e-01     -9.29222008e-01
      6.73656440e-01     -9.34501679e-01
      6.76704659e-01     -9.39781349e-01
      6.79752878e-01     -9.45061020e-01
      6.82801098e-01     -9.50340690e-01
      6.85849317e-01     -9.55620361e-01
      6.88897536e-01     -9.60900031e-01
      6.91945755e-01     -9.66179702e-01
      6.94993974e-01     -9.71459372e-01
      6.98042193e-01     -9.76739043e-01
      7.01090413e-01     -9.82018713e-01
      7.04138632e-01     -9.87298384e-01
      7.07186851e-01     -9.92578054e-01
      7.10235070e-01     -9.97857725e-01
      7.13283289e-01     -1.00313740e+00
      7.16331509e-01     -1.00841707e+00
      7.19379728e-01     -1.01369674e+00
      7.22427947e-01     -1.01897641e+00
      7.25476166e-01     -1.02425608e+00
      7.28524385e-01     -1.02953575e+00
      7.31572605e-01     -1.03481542e+00
      7.34620824e-01     -1.04009509e+00
      7.37669043e-01     -1.04537476e+00
      7.40717262e-01     -1.05065443e+00
      7.43765481e-01     -1.05593410e+00
      7.46813700e-01     -1.06121377e+00
      7.49861920e-01     -1.06649344e+00
      7.52910139e-01     -1.07177311e+00
      7.55958358e-01     -1.07705278e+00
      7.59006577e-01     -1.08233245e+00
      7.62054796e-01     -1.08761212e+00
      7.65103016e-01     -1.09289179e+00
      7.68151235e-01     -1.09817146e+00
      7.71199454e-01     -1.10345113e+00
      7.74247673e-01     -1.10873081e+00
      7.77295892e-01     -1.11401048e+00
      7.80344111e-01     -1.11929015e+00
      7.83392331e-01     -1.12456982e+00
      7.86440550e-01     -1.12984949e+00
      7.89488769e-01     -1.13512916e+00
      7.92536988e-01     -1.14040883e+00
      7.95585207e-01     -1.14568850e+00
      7.98633427e-01     -1.15096817e+00
      8.01681646e-01     -1.15624784e+00
      8.04729865e-01     -1.16152751e+00
      8.07778084e-01     -1.16680718e+00
      8.10826303e-01     -1.17208685e+00
      8.13874523e-01     -1.17736652e+00
      8.16922742e-01     -1.18264619e+00
      8.19970961e-01     -1.18792586e+00
      8.23019180e-01     -1.19320553e+00
      8.26067399e-01     -1.19848520e+00
      8.29115618e-01     -1.20376487e+00
      8.32163838e-01     -1.20904454e+00
      8.35212057e-01     -1.21432422e+00
      8.38260276e-01     -1.21960389e+00
      8.41308495e-01     -1.22488356e+00
      8.44356714e-01     -1.23016323e+00
      8.47404934e-01     -1.23544290e+00
      7.01090413e-02      1.21432422e-01
      7.31572605e-02      1.16152751e-01
      7.62054796e-02      1.10873081e-01
      7.92536988e-02      1.05593410e-01
      8.23019180e-02      1.00313740e-01
      8.53501372e-02      9.50340690e-02
      8.83983564e-02      8.97543985e-02
      9.14465756e-02      8.44747280e-02
      9.44947947e-02      7.91950575e-02
      9.75430139e-02      7.39153870e-02
      1.00591233e-01      6.86357165e-02
      1.03639452e-01      6.33560460e-02
      1.06687671e-01      5.80763755e-02
      1.09735891e-01      5.27967050e-02
      1.12784110e-01      4.75170345e-02
      1.15832329e-01      4.22373640e-02
      1.18880548e-01      3.69576935e-02
      1.21928767e-01      3.16780230e-02
      1.24976987e-01      2.63983525e-02
      1.28025206e-01      2.11186820e-02
      1.31073425e-01      1.58390115e-02
      1.34121644e-01      1.05593410e-02
      1.37169863e-01      5.27967050e-03
      1.40218083e-01      0.00000000e+00
      1.43266302e-01     -5.27967050e-03
      1.46314521e-01     -1.05593410e-02
      1.49362740e-01     -1.58390115e-02
      1.52410959e-01     -2.11186820e-02
      1.55459178e-01     -2.63983525e-02
      1.58507398e-01     -3.16780230e-02
      1.61555617e-01     -3.69576935e-02
      1.64603836e-01     -4.22373640e-02
      1.67652055e-01     -4.75170345e-02
      1.70700274e-01     -5.27967050e-02
      1.73748494e-01     -5.80763755e-02
      1.76796713e-01     -6.33560460e-02
      1.79844932e-01     -6.86357165e-02
      1.82893151e-01     -7.39153870e-02
      1.85941370e-01     -7.91950575e-02
      1.88989589e-01     -8.44747280e-02
      1.92037809e-01     -8.97543985e-02
      1.95086028e-01     -9.50340690e-02
      1.98134247e-01     -1.00313740e-01
      2.01182466e-01     -1.05593410e-01
      2.04230685e-01     -1.10873081e-01
      2.07278905e-01     -1.16152751e-01
      2.10327124e-01     -1.21432422e-01
      2.13375343e-01     -1.26712092e-01
      2.16423562e-01     -1.31991763e-01
      2.19471781e-01     -1.37271433e-01
      2.22520001e-01     -1.42551104e-01
      2.25568220e-01     -1.47830774e-01
      2.28616439e-01     -1.53110445e-01
      2.31664658e-01     -1.58390115e-01
      2.34712877e-01     -1.63669786e-01
      2.37761096e-01     -1.68949456e-01
      2.40809316e-01     -1.74229127e-01
      2.43857535e-01     -1.79508797e-01
      2.46905754e-01     -1.84788468e-01
      2.49953973e-01     -1.90068138e-01
      2.53002192e-01     -1.95347809e-01
      2.56050412e-01     -2.00627479e-01
      2.59098631e-01     -2.05907150e-01
      2.62146850e-01     -2.11186820e-01
      2.65195069e-01     -2.16466491e-01
      2.68243288e-01     -2.21746161e-01
      2.71291508e-01     -2.27025832e-01
      2.74339727e-01     -2.32305502e-01
      2.77387946e-01     -2.37585173e-01
      2.80436165e-01     -2.42864843e-01
      2.83484384e-01     -2.48144514e-01
      2.86532603e-01     -2.53424184e-01
      2.89580823e-01     -2.58703855e-01
      2.92629042e-01     -2.63983525e-01
      2.95677261e-01     -2.69263196e-01
      2.98725480e-01     -2.74542866e-01
      3.01773699e-01     -2.79822537e-01
      3.04821919e-01     -2.85102207e-01
      3.07870138e-01     -2.90381878e-01
      3.10918357e-01     -2.95661548e-01
      3.13966576e-01     -3.00941219e-01
      3.17014795e-01     -3.06220889e-01
      3.20063014e-01     -3.11500560e-01
      3.23111234e-01     -3.16780230e-01
      3.26159453e-01     -3.22059901e-01
      3.29207672e-01     -3.27339571e-01
      3.32255891e-01     -3.32619242e-01
      3.35304110e-01     -3.37898912e-01
      3.38352330e-01     -3.43178583e-01
      3.41400549e-01     -3.48458253e-01
      3.44448768e-01     -3.53737924e-01
      3.47496987e-01     -3.59017594e-01
      3.50545206e-01     -3.64297265e-01
      3.53593426e-01     -3.69576935e-01
      3.56641645e-01     -3.74856606e-01
      3.59689864e-01     -3.80136276e-01
      3.62738083e-01     -3.85415947e-01
      3.65786302e-01     -3.90695617e-01
      3.68834521e-01     -3.95975288e-01
      3.71882741e-01     -4.01254958e-01
      3.74930960e-01     -4.06534629e-01
      3.77979179e-01     -4.11814299e-01
      3.81027398e-01     -4.17093970e-01
      3.84075617e-01     -4.22373640e-01
      3.87123837e-01     -4.27653311e-01
      3.90172056e-01     -4.32932981e-01
      3.93220275e-01     -4.38212652e-01
      3.96268494e-01     -4.43492322e-01
      3.99316713e-01     -4.48771993e-01
      4.02364932e-01     -4.54051663e-01
      4.05413152e-01     -4.59331334e-01
      4.08461371e-01     -4.64611004e-01
      4.11509590e-01     -4.69890675e-01
      4.14557809e-01     -4.75170345e-01
      4.17606028e-01     -4.80450016e-01
      4.20654248e-01     -4.85729686e-01
      4.23702467e-01     -4.91009357e-01
      4.26750686e-01     -4.96289027e-01
      4.29798905e-01     -5.01568698e-01
      4.32847124e-01     -5.06848368e-01
      4.35895344e-01     -5.12128039e-01
      4.38943563e-01     -5.17407709e-01
      4.41991782e-01     -5.22687380e-01
      4.45040001e-01     -5.27967050e-01
      4.48088220e-01     -5.33246721e-01
      4.51136439e-01     -5.38526391e-01
      4.54184659e-01     -5.43806062e-01
      4.57232878e-01     -5.49085732e-01
      4.60281097e-01     -5.54365403e-01
      4.63329316e-01     -5.59645073e-01
      4.66377535e-01     -5.64924744e-01
      4.69425755e-01     -5.70204414e-01
      4.72473974e-01     -5.75484085e-01
      4.75522193e-01     -5.80763755e-01
      4.78570412e-01     -5.86043426e-01
      4.81618631e-01     -5.91323096e-01
      4.84666850e-01     -5.96602767e-01
      4.87715070e-01     -6.01882437e-01
      4.90763289e-01     -6.07162108e-01
      4.93811508e-01     -6.12441778e-01
      4.96859727e-01     -6.17721449e-01
      4.99907946e-01     -6.23001119e-01
      5.02956166e-01     -6.28280790e-01
      5.06004385e-01     -6.33560460e-01
      5.09052604e-01     -6.38840131e-01
      5.12100823e-01     -6.44119801e-01
      5.15149042e-01     -6.49399472e-01
      5.18197262e-01     -6.54679142e-01
      5.21245481e-01     -6.59958813e-01
      5.24293700e-01     -6.65238483e-01
      5.27341919e-01     -6.70518154e-01
      5.30390138e-01     -6.75797824e-01
      5.33438357e-01     -6.81077495e-01
      5.36486577e-01     -6.86357165e-01
      5.39534796e-01     -6.91636836e-01
      5.42583015e-01     -6.96916506e-01
      5.45631234e-01     -7.02196177e-01
      5.48679453e-01     -7.07475847e-01
      5.51727673e-01     -7.12755518e-01
      5.54775892e-01     -7.18035188e-01
      5.57824111e-01     -7.23314859e-01
      5.60872330e-01     -7.28594529e-01
      5.63920549e-01     -7.33874200e-01
      5.66968768e-01     -7.39153870e-01
      5.70016988e-01     -7.44433541e-01
      5.73065207e-01     -7.49713211e-01
      5.76113426e-01     -7.54992882e-01
      5.79161645e-01     -7.60272552e-01
      5.82209864e-01     -7.65552223e-01
      5.85258084e-01     -7.70831893e-01
      5.88306303e-01     -7.76111564e-01
      5.91354522e-01     -7.81391234e-01
      5.94402741e-01     -7.86670905e-01
      5.97450960e-01     -7.91950575e-01
      6.00499180e-01     -7.97230246e-01
      6.03547399e-01     -8.02509916e-01
      6.06595618e-01     -8.07789587e-01
      6.09643837e-01     -8.13069257e-01
      6.12692056e-01     -8.18348928e-01
      6.15740275e-01     -8.23628598e-01
      6.18788495e-01     -8.28908269e-01
      6.21836714e-01     -8.34187939e-01
      6.24884933e-01     -8.39467610e-01
      6.27933152e-01     -8.44747280e-01
      6.30981371e-01     -8.50026951e-01
      6.34029591e-01     -8.55306621e-01
      6.37077810e-01     -8.60586292e-01
      6.40126029e-01     -8.65865962e-01
      6.43174248e-01     -8.71145633e-01
      6.46222467e-01     -8.76425303e-01
      6.49270686e-01     -8.81704974e-01
      6.52318906e-01     -8.86984644e-01
      6.55367125e-01     -8.92264315e-01
      6.58415344e-01     -8.97543985e-01
      6.61463563e-01     -9.02823656e-01
      6.64511782e-01     -9.08103326e-01
      6.67560002e-01     -9.13382997e-01
      6.70608221e-01     -9.18662667e-01
      6.73656440e-01     -9.23942338e-01
      6.76704659e-01     -9.29222008e-01
      6.79752878e-01     -9.34501679e-01
      6.82801098e-01     -9.39781349e-01
      6.85849317e-01     -9.45061020e-01
      6.88897536e-01     -9.50340690e-01
      6.91945755e-01     -9.55620361e-01
      6.94993974e-01     -9.60900031e-01
      6.98042193e-01     -9.66179702e-01
      7.01090413e-01     -9.71459372e-01
      7.04138632e-01     -9.76739043e-01
      7.07186851e-01     -9.82018713e-01
      7.10235070e-01     -9.87298384e-01
      7.13283289e-01     -9.92578054e-01
      7.16331509e-01     -9.97857725e-01
      7.19379728e-01     -1.00313740e+00
      7.22427947e-01     -1.00841707e+00
      7.25476166e-01     -1.01369674e+00
      7.28524385e-01     -1.01897641e+00
      7.31572605e-01     -1.02425608e+00
      7.34620824e-01     -1.02953575e+00
      7.37669043e-01     -1.03481542e+00
      7.40717262e-01     -1.04009509e+00
      7.43765481e-01     -1.04537476e+00
      7.46813700e-01     -1.05065443e+00
      7.49861920e-01     -1.05593410e+00
      7.52910139e-01     -1.06121377e+00
      7.55958358e-01     -1.06649344e+00
      7.59006577e-01     -1.07177311e+00
      7.62054796e-01     -1.07705278e+00
      7.65103016e-01     -1.08233245e+00
      7.68151235e-01     -1.08761212e+00
      7.71199454e-01     -1.09289179e+00
      7.74247673e-01     -1.09817146e+00
      7.77295892e-01     -1.10345113e+00
      7.80344111e-01     -1.10873081e+00
      7.83392331e-01     -1.11401048e+00
      7.86440550e-01     -1.11929015e+00
      7.89488769e-01     -1.12456982e+00
      7.92536988e-01     -1.12984949e+00
      7.95585207e-01     -1.13512916e+00
      7.98633427e-01     -1.14040883e+00
      8.01681646e-01     -1.14568850e+00
      8.04729865e-01     -1.15096817e+00
      8.07778084e-01     -1.15624784e+00
      8.10826303e-01     -1.16152751e+00
      8.13874523e-01     -1.16680718e+00
      8.16922742e-01     -1.17208685e+00
      8.19970961e-01     -1.17736652e+00
      8.23019180e-01     -1.18264619e+00
      8.26067399e-01     -1.18792586e+00
      8.29115618e-01     -1.19320553e+00
      8.32163838e-01     -1.19848520e+00
      8.35212057e-01     -1.20376487e+00
      8.38260276e-01     -1.20904454e+00
      8.41308495e-01     -1.21432422e+00
      8.44356714e-01     -1.21960389e+00
      8.47404934e-01     -1.22488356e+00
      8.50453153e-01     -1.23016323e+00
      7.31572605e-02      1.26712092e-01
      7.62054796e-02      1.21432422e-01
      7.92536988e-02      1.16152751e-01
      8.23019180e-02      1.10873081e-01
      8.53501372e-02      1.05593410e-01
      8.83983564e-02      1.00313740e-01
      9.14465756e-02      9.50340690e-02
      9.44947947e-02      8.97543985e-02
      9.75430139e-02      8.44747280e-02
      1.00591233e-01      7.91950575e-02
      1.03639452e-01      7.39153870e-02
      1.06687671e-01      6.86357165e-02
      1.09735891e-01      6.33560460e-02
      1.12784110e-01      5.80763755e-02
      1.15832329e-01      5.27967050e-02
      1.18880548e-01      4.75170345e-02
      1.21928767e-01      4.22373640e-02
      1.24976987e-01      3.69576935e-02
      1.28025206e-01      3.16780230e-02
      1.31073425e-01      2.63983525e-02
      1.34121644e-01      2.11186820e-02
      1.37169863e-01      1.58390115e-02
      1.40218083e-01      1.05593410e-02
      1.43266302e-01      5.27967050e-03
      1.46314521e-01      0.00000000e+00
      1.49362740e-01     -5.27967050e-03
      1.52410959e-01     -1.05593410e-02
      1.55459178e-01     -1.58390115e-02
      1.58507398e-01     -2.11186820e-02
      1.61555617e-01     -2.63983525e-02
      1.64603836e-01     -3.16780230e-02
      1.67652055e-01     -3.69576935e-02
      1.70700274e-01     -4.22373640e-02
      1.73748494e-01     -4.75170345e-02
      1.76796713e-01     -5.27967050e-02
      1.79844932e-01     -5.80763755e-02
      1.82893151e-01     -6.33560460e-02
      1.85941370e-01     -6.86357165e-02
      1.88989589e-01     -7.39153870e-02
      1.92037809e-01     -7.91950575e-02
      1.95086028e-01     -8.44747280e-02
      1.98134247e-01     -8.97543985e-02
      2.01182466e-01     -9.50340690e-02
      2.04230685e-01     -1.00313740e-01
      2.07278905e-01     -1.05593410e-01
      2.10327124e-01     -1.10873081e-01
      2.13375343e-01     -1.16152751e-01
      2.16423562e-01     -1.21432422e-01
      2.19471781e-01     -1.26712092e-01
      2.22520001e-01     -1.31991763e-01
      2.25568220e-01     -1.37271433e-01
      2.28616439e-01     -1.42551104e-01
      2.31664658e-01     -1.47830774e-01
      2.34712877e-01     -1.53110445e-01
      2.37761096e-01     -1.58390115e-01
      2.40809316e-01     -1.63669786e-01
      2.43857535e-01     -1.68949456e-01
      2.46905754e-01     -1.74229127e-01
      2.49953973e-01     -1.79508797e-01
      2.53002192e-01     -1.84788468e-01
      2.56050412e-01     -1.90068138e-01
      2.59098631e-01     -1.95347809e-01
      2.62146850e-01     -2.00627479e-01
      2.65195069e-01     -2.05907150e-01
      2.68243288e-01     -2.11186820e-01
      2.71291508e-01     -2.16466491e-01
      2.74339727e-01     -2.21746161e-01
      2.77387946e-01     -2.27025832e-01
      2.80436165e-01     -2.32305502e-01
      2.83484384e-01     -2.37585173e-01
      2.86532603e-01     -2.42864843e-01
      2.89580823e-01     -2.48144514e-01
      2.92629042e-01     -2.53424184e-01
      2.95677261e-01     -2.58703855e-01
      2.98725480e-01     -2.63983525e-01
      3.01773699e-01     -2.69263196e-01
      3.04821919e-01     -2.74542866e-01
      3.07870138e-01     -2.79822537e-01
      3.10918357e-01     -2.85102207e-01
      3.13966576e-01     -2.90381878e-01
      3.17014795e-01     -2.95661548e-01
      3.20063014e-01     -3.00941219e-01
      3.23111234e-01     -3.06220889e-01
      3.26159453e-01     -3.11500560e-01
      3.29207672e-01     -3.16780230e-01
      3.32255891e-01     -3.22059901e-01
      3.35304110e-01     -3.27339571e-01
      3.38352330e-01     -3.32619242e-01
      3.41400549e-01     -3.37898912e-01
      3.44448768e-01     -3.43178583e-01
      3.47496987e-01     -3.48458253e-01
      3.50545206e-01     -3.53737924e-01
      3.53593426e-01     -3.59017594e-01
      3.56641645e-01     -3.64297265e-01
      3.59689864e-01     -3.69576935e-01
      3.62738083e-01     -3.74856606e-01
      3.65786302e-01     -3.80136276e-01
      3.68834521e-01     -3.85415947e-01
      3.71882741e-01     -3.90695617e-01
      3.74930960e-01     -3.95975288e-01
      3.77979179e-01     -4.01254958e-01
      3.81027398e-01     -4.06534629e-01
      3.84075617e-01     -4.11814299e-01
      3.87123837e-01     -4.17093970e-01
      3.90172056e-01     -4.22373640e-01
      3.93220275e-01     -4.27653311e-01
      3.96268494e-01     -4.32932981e-01
      3.99316713e-01     -4.38212652e-01
      4.02364932e-01     -4.43492322e-01
      4.05413152e-01     -4.48771993e-01
      4.08461371e-01     -4.54051663e-01
      4.11509590e-01     -4.59331334e-01
      4.14557809e-01     -4.64611004e-01
      4.17606028e-01     -4.69890675e-01
      4.20654248e-01     -4.75170345e-01
      4.23702467e-01     -4.80450016e-01
      4.26750686e-01     -4.85729686e-01
      4.29798905e-01     -4.91009357e-01
      4.32847124e-01     -4.96289027e-01
      4.35895344e-01     -5.01568698e-01
      4.38943563e-01     -5.06848368e-01
      4.41991782e-01     -5.12128039e-01
      4.45040001e-01     -5.17407709e-01
      4.48088220e-01     -5.22687380e-01
      4.51136439e-01     -5.27967050e-01
      4.54184659e-01     -5.33246721e-01
      4.57232878e-01     -5.38526391e-01
      4.60281097e-01     -5.43806062e-01
      4.63329316e-01     -5.49085732e-01
      4.66377535e-01     -5.54365403e-01
      4.69425755e-01     -5.59645073e-01
      4.72473974e-01     -5.64924744e-01
      4.75522193e-01     -5.70204414e-01
      4.78570412e-01     -5.75484085e-01
      4.81618631e-01     -5.80763755e-01
      4.84666850e-01     -5.86043426e-01
      4.87715070e-01     -5.91323096e-01
      4.90763289e-01     -5.96602767e-01
      4.93811508e-01     -6.01882437e-01
      4.96859727e-01     -6.07162108e-01
      4.99907946e-01     -6.12441778e-01
      5.02956166e-01     -6.17721449e-01
      5.06004385e-01     -6.23001119e-01
      5.09052604e-01     -6.28280790e-01
      5.12100823e-01     -6.33560460e-01
      5.15149042e-01     -6.38840131e-01
      5.18197262e-01     -6.44119801e-01
      5.21245481e-01     -6.49399472e-01
      5.24293700e-01     -6.54679142e-01
      5.27341919e-01     -6.59958813e-01
      5.30390138e-01     -6.65238483e-01
      5.33438357e-01     -6.70518154e-01
      5.36486577e-01     -6.75797824e-01
      5.39534796e-01     -6.81077495e-01
      5.42583015e-01     -6.86357165e-01
      5.45631234e-01     -6.91636836e-01
      5.48679453e-01     -6.96916506e-01
      5.51727673e-01     -7.02196177e-01
      5.54775892e-01     -7.07475847e-01
      5.57824111e-01     -7.12755518e-01
      5.60872330e-01     -7.18035188e-01
      5.63920549e-01     -7.23314859e-01
      5.66968768e-01     -7.28594529e-01
      5.70016988e-01     -7.33874200e-01
      5.73065207e-01     -7.39153870e-01
      5.76113426e-01     -7.44433541e-01
      5.79161645e-01     -7.49713211e-01
      5.82209864e-01     -7.54992882e-01
      5.85258084e-01     -7.60272552e-01
      5.88306303e-01     -7.65552223e-01
      5.91354522e-01     -7.70831893e-01
      5.94402741e-01     -7.76111564e-01
      5.97450960e-01     -7.81391234e-01
      6.00499180e-01     -7.86670905e-01
      6.03547399e-01     -7.91950575e-01
      6.06595618e-01     -7.97230246e-01
      6.09643837e-01     -8.02509916e-01
      6.12692056e-01     -8.07789587e-01
      6.15740275e-01     -8.13069257e-01
      6.18788495e-01     -8.18348928e-01
      6.21836714e-01     -8.23628598e-01
      6.24884933e-01     -8.28908269e-01
      6.27933152e-01     -8.34187939e-01
      6.30981371e-01     -8.39467610e-01
      6.34029591e-01     -8.44747280e-01
      6.37077810e-01     -8.50026951e-01
      6.40126029e-01     -8.55306621e-01
      6.43174248e-01     -8.60586292e-01
      6.46222467e-01     -8.65865962e-01
      6.49270686e-01     -8.71145633e-01
      6.52318906e-01     -8.76425303e-01
      6.55367125e-01     -8.81704974e-01
      6.58415344e-01     -8.86984644e-01
      6.61463563e-01     -8.92264315e-01
      6.64511782e-01     -8.97543985e-01
      6.67560002e-01     -9.02823656e-01
      6.70608221e-01     -9.08103326e-01
      6.73656440e-01     -9.13382997e-01
      6.76704659e-01     -9.18662667e-01
      6.79752878e-01     -9.23942338e-01
      6.82801098e-01     -9.29222008e-01
      6.85849317e-01     -9.34501679e-01
      6.88897536e-01     -9.39781349e-01
      6.91945755e-01     -9.45061020e-01
      6.94993974e-01     -9.50340690e-01
      6.98042193e-01     -9.55620361e-01
      7.01090413e-01     -9.60900031e-01
      7.04138632e-01     -9.66179702e-01
      7.07186851e-01     -9.71459372e-01
      7.10235070e-01     -9.76739043e-01
      7.13283289e-01     -9.82018713e-01
      7.16331509e-01     -9.87298384e-01
      7.19379728e-01     -9.92578054e-01
      7.22427947e-01     -9.97857725e-01
      7.25476166e-01     -1.00313740e+00
      7.28524385e-01     -1.00841707e+00
      7.31572605e-01     -1.01369674e+00
      7.34620824e-01     -1.01897641e+00
      7.37669043e-01     -1.02425608e+00
      7.40717262e-01     -1.02953575e+00
      7.43765481e-01     -1.03481542e+00
      7.46813700e-01     -1.04009509e+00
      7.49861920e-01     -1.04537476e+00
      7.52910139e-01     -1.05065443e+00
      7.55958358e-01     -1.05593410e+00
      7.59006577e-01     -1.06121377e+00
      7.62054796e-01     -1.06649344e+00
      7.65103016e-01     -1.07177311e+00
      7.68151235e-01     -1.07705278e+00
      7.71199454e-01     -1.08233245e+00
      7.74247673e-01     -1.08761212e+00
      7.77295892e-01     -1.09289179e+00
      7.80344111e-01     -1.09817146e+00
      7.83392331e-01     -1.10345113e+00
      7.86440550e-01     -1.10873081e+00
      7.89488769e-01     -1.11401048e+00
      7.92536988e-01     -1.11929015e+00
      7.95585207e-01     -1.12456982e+00
      7.98633427e-01     -1.12984949e+00
      8.01681646e-01     -1.13512916e+00
      8.04729865e-01     -1.14040883e+00
      8.07778084e-01     -1.14568850e+00
      8.10826303e-01     -1.15096817e+00
      8.13874523e-01     -1.15624784e+00
      8.16922742e-01     -1.16152751e+00
      8.19970961e-01     -1.16680718e+00
      8.23019180e-01     -1.17208685e+00
      8.26067399e-01     -1.17736652e+00
      8.29115618e-01     -1.18264619e+00
      8.32163838e-01     -1.18792586e+00
      8.35212057e-01     -1.19320553e+00
      8.38260276e-01     -1.19848520e+00
      8.41308495e-01     -1.20376487e+00
      8.44356714e-01     -1.20904454e+00
      8.47404934e-01     -1.21432422e+00
      8.50453153e-01     -1.21960389e+00
      8.53501372e-01     -1.22488356e+00
      7.62054796e-02      1.31991763e-01
      7.92536988e-02      1.26712092e-01
      8.23019180e-02      1.21432422e-01
      8.53501372e-02      1.16152751e-01
      8.83983564e-02      1.10873081e-01
      9.14465756e-02      1.05593410e-01
      9.44947947e-02      1.00313740e-01
      9.75430139e-02      9.50340690e-02
      1.00591233e-01      8.97543985e-02
      1.03639452e-01      8.44747280e-02
      1.06687671e-01      7.91950575e-02
      1.09735891e-01      7.39153870e-02
      1.12784110e-01      6.86357165e-02
      1.15832329e-01      6.33560460e-02
      1.18880548e-01      5.80763755e-02
      1.21928767e-01      5.27967050e-02
      1.24976987e-01      4.75170345e-02
      1.28025206e-01      4.22373640e-02
      1.31073425e-01      3.69576935e-02
      1.34121644e-01      3.16780230e-02
      1.37169863e-01      2.63983525e-02
      1.40218083e-01      2.11186820e-02
      1.43266302e-01      1.58390115e-02
      1.46314521e-01      1.05593410e-02
      1.49362740e-01      5.27967050e-03
      1.52410959e-01      0.00000000e+00
      1.55459178e-01     -5.27967050e-03
      1.58507398e-01     -1.05593410e-02
      1.61555617e-01     -1.58390115e-02
      1.64603836e-01     -2.11186820e-02
      1.67652055e-01     -2.63983525e-02
      1.70700274e-01     -3.16780230e-02
      1.73748494e-01     -3.69576935e-02
      1.76796713e-01     -4.22373640e-02
      1.79844932e-01     -4.75170345e-02
      1.82893151e-01     -5.27967050e-02
      1.85941370e-01     -5.80763755e-02
      1.88989589e-01     -6.33560460e-02
      1.92037809e-01     -6.86357165e-02
      1.95086028e-01     -7.39153870e-02
      1.98134247e-01     -7.91950575e-02
      2.01182466e-01     -8.44747280e-02
      2.04230685e-01     -8.97543985e-02
      2.07278905e-01     -9.50340690e-02
      2.10327124e-01     -1.00313740e-01
      2.13375343e-01     -1.05593410e-01
      2.16423562e-01     -1.10873081e-01
      2.19471781e-01     -1.16152751e-01
      2.22520001e-01     -1.21432422e-01
      2.25568220e-01     -1.26712092e-01
      2.28616439e-01     -1.31991763e-01
      2.31664658e-01     -1.37271433e-01
      2.34712877e-01     -1.42551104e-01
      2.37761096e-01     -1.47830774e-01
      2.40809316e-01     -1.53110445e-01
      2.43857535e-01     -1.58390115e-01
      2.46905754e-01     -1.63669786e-01
      2.49953973e-01     -1.68949456e-01
      2.53002192e-01     -1.74229127e-01
      2.56050412e-01     -1.79508797e-01
      2.59098631e-01     -1.84788468e-01
      2.62146850e-01     -1.90068138e-01
      2.65195069e-01     -1.95347809e-01
      2.68243288e-01     -2.00627479e-01
      2.71291508e-01     -2.05907150e-01
      2.74339727e-01     -2.11186820e-01
      2.77387946e-01     -2.16466491e-01
      2.80436165e-01     -2.21746161e-01
      2.83484384e-01     -2.27025832e-01
      2.86532603e-01     -2.32305502e-01
      2.89580823e-01     -2.37585173e-01
      2.92629042e-01     -2.42864843e-01
      2.95677261e-01     -2.48144514e-01
      2.98725480e-01     -2.53424184e-01
      3.01773699e-01     -2.58703855e-01
      3.04821919e-01     -2.63983525e-01
      3.07870138e-01     -2.69263196e-01
      3.10918357e-01     -2.74542866e-01
      3.13966576e-01     -2.79822537e-01
      3.17014795e-01     -2.85102207e-01
      3.20063014e-01     -2.90381878e-01
      3.23111234e-01     -2.95661548e-01
      3.26159453e-01     -3.00941219e-01
      3.29207672e-01     -3.06220889e-01
      3.32255891e-01     -3.11500560e-01
      3.35304110e-01     -3.16780230e-01
      3.38352330e-01     -3.22059901e-01
      3.41400549e-01     -3.27339571e-01
      3.44448768e-01     -3.32619242e-01
      3.47496987e-01     -3.37898912e-01
      3.50545206e-01     -3.43178583e-01
      3.53593426e-01     -3.48458253e-01
      3.56641645e-01     -3.53737924e-01
      3.59689864e-01     -3.59017594e-01
      3.62738083e-01     -3.64297265e-01
      3.65786302e-01     -3.69576935e-01
      3.68834521e-01     -3.74856606e-01
      3.71882741e-01     -3.80136276e-01
      3.74930960e-01     -3.85415947e-01
      3.77979179e-01     -3.90695617e-01
      3.81027398e-01     -3.95975288e-01
      3.84075617e-01     -4.01254958e-01
      3.87123837e-01     -4.06534629e-01
      3.90172056e-01     -4.11814299e-01
      3.93220275e-01     -4.17093970e-01
      3.96268494e-01     -4.22373640e-01
      3.99316713e-01     -4.27653311e-01
      4.02364932e-01     -4.32932981e-01
      4.05413152e-01     -4.38212652e-01
      4.08461371e-01     -4.43492322e-01
      4.11509590e-01     -4.48771993e-01
      4.14557809e-01     -4.54051663e-01
      4.17606028e-01     -4.59331334e-01
      4.20654248e-01     -4.64611004e-01
      4.23702467e-01     -4.69890675e-01
      4.26750686e-01     -4.75170345e-01
      4.29798905e-01     -4.80450016e-01
      4.32847124e-01     -4.85729686e-01
      4.35895344e-01     -4.91009357e-01
      4.38943563e-01     -4.96289027e-01
      4.41991782e-01     -5.01568698e-01
      4.45040001e-01     -5.06848368e-01
      4.48088220e-01     -5.12128039e-01
      4.51136439e-01     -5.17407709e-01
      4.54184659e-01     -5.22687380e-01
      4.57232878e-01     -5.27967050e-01
      4.60281097e-01     -5.33246721e-01
      4.63329316e-01     -5.38526391e-01
      4.66377535e-01     -5.43806062e-01
      4.69425755e-01     -5.49085732e-01
      4.72473974e-01     -5.54365403e-01
      4.75522193e-01     -5.59645073e-01
      4.78570412e-01     -5.64924744e-01
      4.81618631e-01     -5.70204414e-01
      4.84666850e-01     -5.75484085e-01
      4.87715070e-01     -5.80763755e-01
      4.90763289e-01     -5.86043426e-01
      4.93811508e-01     -5.91323096e-01
      4.96859727e-01     -5.96602767e-01
      4.99907946e-01     -6.01882437e-01
      5.02956166e-01     -6.07162108e-01
      5.06004385e-01     -6.12441778e-01
      5.09052604e-01     -6.17721449e-01
      5.12100823e-01     -6.23001119e-01
      5.15149042e-01     -6.28280790e-01
      5.18197262e-01     -6.33560460e-01
      5.21245481e-01     -6.38840131e-01
      5.24293700e-01     -6.44119801e-01
      5.27341919e-01     -6.49399472e-01
      5.30390138e-01     -6.54679142e-01
      5.33438357e-01     -6.59958813e-01
      5.36486577e-01     -6.65238483e-01
      5.39534796e-01     -6.70518154e-01
      5.42583015e-01     -6.75797824e-01
      5.45631234e-01     -6.81077495e-01
      5.48679453e-01     -6.86357165e-01
      5.51727673e-01     -6.91636836e-01
      5.54775892e-01     -6.96916506e-01
      5.57824111e-01     -7.02196177e-01
      5.60872330e-01     -7.07475847e-01
      5.63920549e-01     -7.12755518e-01
      5.66968768e-01     -7.18035188e-01
      5.70016988e-01     -7.23314859e-01
      5.73065207e-01     -7.28594529e-01
      5.76113426e-01     -7.33874200e-01
      5.79161645e-01     -7.39153870e-01
      5.82209864e-01     -7.44433541e-01
      5.85258084e-01     -7.49713211e-01
      5.88306303e-01     -7.54992882e-01
      5.91354522e-01     -7.60272552e-01
      5.94402741e-01     -7.65552223e-01
      5.97450960e-01     -7.70831893e-01
      6.00499180e-01     -7.76111564e-01
      6.03547399e-01     -7.81391234e-01
      6.06595618e-01     -7.86670905e-01
      6.09643837e-01     -7.91950575e-01
      6.12692056e-01     -7.97230246e-01
      6.15740275e-01     -8.02509916e-01
      6.18788495e-01     -8.07789587e-01
      6.21836714e-01     -8.13069257e-01
      6.24884933e-01     -8.18348928e-01
      6.27933152e-01     -8.23628598e-01
      6.30981371e-01     -8.28908269e-01
      6.34029591e-01     -8.34187939e-01
      6.37077810e-01     -8.39467610e-01
      6.40126029e-01     -8.44747280e-01
      6.43174248e-01     -8.50026951e-01
      6.46222467e-01     -8.55306621e-01
      6.49270686e-01     -8.60586292e-01
      6.52318906e-01     -8.65865962e-01
      6.55367125e-01     -8.71145633e-01
      6.58415344e-01     -8.76425303e-01
      6.61463563e-01     -8.81704974e-01
      6.64511782e-01     -8.86984644e-01
      6.67560002e-01     -8.92264315e-01
      6.70608221e-01     -8.97543985e-01
      6.73656440e-01     -9.02823656e-01
      6.76704659e-01     -9.08103326e-01
      6.79752878e-01     -9.13382997e-01
      6.82801098e-01     -9.18662667e-01
      6.85849317e-01     -9.23942338e-01
      6.88897536e-01     -9.29222008e-01
      6.91945755e-01     -9.34501679e-01
      6.94993974e-01     -9.39781349e-01
      6.98042193e-01     -9.45061020e-01
      7.01090413e-01     -9.50340690e-01
      7.04138632e-01     -9.55620361e-01
      7.07186851e-01     -9.60900031e-01
      7.10235070e-01     -9.66179702e-01
      7.13283289e-01     -9.71459372e-01
      7.16331509e-01     -9.76739043e-01
      7.19379728e-01     -9.82018713e-01
      7.22427947e-01     -9.87298384e-01
      7.25476166e-01     -9.92578054e-01
      7.28524385e-01     -9.97857725e-01
      7.31572605e-01     -1.00313740e+00
      7.34620824e-01     -1.00841707e+00
      7.37669043e-01     -1.01369674e+00
      7.40717262e-01     -1.01897641e+00
      7.43765481e-01     -1.02425608e+00
      7.46813700e-01     -1.02953575e+00
      7.49861920e-01     -1.03481542e+00
      7.52910139e-01     -1.04009509e+00
      7.55958358e-01     -1.04537476e+00
      7.59006577e-01     -1.05065443e+00
      7.62054796e-01     -1.05593410e+00
      7.65103016e-01     -1.06121377e+00
      7.68151235e-01     -1.06649344e+00
      7.71199454e-01     -1.07177311e+00
      7.74247673e-01     -1.07705278e+00
      7.77295892e-01     -1.08233245e+00
      7.80344111e-01     -1.08761212e+00
      7.83392331e-01     -1.09289179e+00
      7.86440550e-01     -1.09817146e+00
      7.89488769e-01     -1.10345113e+00
      7.92536988e-01     -1.10873081e+00
      7.95585207e-01     -1.11401048e+00
      7.98633427e-01     -1.11929015e+00
      8.01681646e-01     -1.12456982e+00
      8.04729865e-01     -1.12984949e+00
      8.07778084e-01     -1.13512916e+00
      8.10826303e-01     -1.14040883e+00
      8.13874523e-01     -1.14568850e+00
      8.16922742e-01     -1.15096817e+00
      8.19970961e-01     -1.15624784e+00
      8.23019180e-01     -1.16152751e+00
      8.26067399e-01     -1.16680718e+00
      8.29115618e-01     -1.17208685e+00
      8.32163838e-01     -1.17736652e+00
      8.35212057e-01     -1.18264619e+00
      8.38260276e-01     -1.18792586e+00
      8.41308495e-01     -1.19320553e+00
      8.44356714e-01     -1.19848520e+00
      8.47404934e-01     -1.20376487e+00
      8.50453153e-01     -1.20904454e+00
      8.53501372e-01     -1.21432422e+00
      8.56549591e-01     -1.21960389e+00
      7.92536988e-02      1.37271433e-01
      8.23019180e-02      1.31991763e-01
      8.53501372e-02      1.26712092e-01
      8.83983564e-02      1.21432422e-01
      9.14465756e-02      1.16152751e-01
      9.44947947e-02      1.10873081e-01
      9.75430139e-02      1.05593410e-01
      1.00591233e-01      1.00313740e-01
      1.03639452e-01      9.50340690e-02
      1.06687671e-01      8.97543985e-02
      1.09735891e-01      8.44747280e-02
      1.12784110e-01      7.91950575e-02
      1.15832329e-01      7.39153870e-02
      1.18880548e-01      6.86357165e-02
      1.21928767e-01      6.33560460e-02
      1.24976987e-01      5.80763755e-02
      1.28025206e-01      5.27967050e-02
      1.31073425e-01      4.75170345e-02
      1.34121644e-01      4.22373640e-02
      1.37169863e-01      3.69576935e-02
      1.40218083e-01      3.16780230e-02
      1.43266302e-01      2.63983525e-02
      1.46314521e-01      2.11186820e-02
      1.49362740e-01      1.58390115e-02
      1.52410959e-01      1.05593410e-02
      1.55459178e-01      5.27967050e-03
      1.58507398e-01      0.00000000e+00
      1.61555617e-01     -5.27967050e-03
      1.64603836e-01     -1.05593410e-02
      1.67652055e-01     -1.58390115e-02
      1.70700274e-01     -2.11186820e-02
      1.73748494e-01     -2.63983525e-02
      1.76796713e-01     -3.16780230e-02
      1.79844932e-01     -3.69576935e-02
      1.82893151e-01     -4.22373640e-02
      1.85941370e-01     -4.75170345e-02
      1.88989589e-01     -5.27967050e-02
      1.92037809e-01     -5.80763755e-02
      1.95086028e-01     -6.33560460e-02
      1.98134247e-01     -6.86357165e-02
      2.01182466e-01     -7.39153870e-02
      2.04230685e-01     -7.91950575e-02
      2.07278905e-01     -8.44747280e-02
      2.10327124e-01     -8.97543985e-02
      2.13375343e-01     -9.50340690e-02
      2.16423562e-01     -1.00313740e-01
      2.19471781e-01     -1.05593410e-01
      2.22520001e-01     -1.10873081e-01
      2.25568220e-01     -1.16152751e-01
      2.28616439e-01     -1.21432422e-01
      2.31664658e-01     -1.26712092e-01
      2.34712877e-01     -1.31991763e-01
      2.37761096e-01     -1.37271433e-01
      2.40809316e-01     -1.42551104e-01
      2.43857535e-01     -1.47830774e-01
      2.46905754e-01     -1.53110445e-01
      2.49953973e-01     -1.58390115e-01
      2.53002192e-01     -1.63669786e-01
      2.56050412e-01     -1.68949456e-01
      2.59098631e-01     -1.74229127e-01
      2.62146850e-01     -1.79508797e-01
      2.65195069e-01     -1.84788468e-01
      2.68243288e-01     -1.90068138e-01
      2.71291508e-01     -1.95347809e-01
      2.74339727e-01     -2.00627479e-01
      2.77387946e-01     -2.05907150e-01
      2.80436165e-01     -2.11186820e-01
      2.83484384e-01     -2.16466491e-01
      2.86532603e-01     -2.21746161e-01
      2.89580823e-01     -2.27025832e-01
      2.92629042e-01     -2.32305502e-01
      2.95677261e-01     -2.37585173e-01
      2.98725480e-01     -2.42864843e-01
      3.01773699e-01     -2.48144514e-01
      3.04821919e-01     -2.53424184e-01
      3.07870138e-01     -2.58703855e-01
      3.10918357e-01     -2.63983525e-01
      3.13966576e-01     -2.69263196e-01
      3.17014795e-01     -2.74542866e-01
      3.20063014e-01     -2.79822537e-01
      3.23111234e-01     -2.85102207e-01
      3.26159453e-01     -2.90381878e-01
      3.29207672e-01     -2.95661548e-01
      3.32255891e-01     -3.00941219e-01
      3.35304110e-01     -3.06220889e-01
      3.38352330e-01     -3.11500560e-01
      3.41400549e-01     -3.16780230e-01
      3.44448768e-01     -3.22059901e-01
      3.47496987e-01     -3.27339571e-01
      3.50545206e-01     -3.32619242e-01
      3.53593426e-01     -3.37898912e-01
      3.56641645e-01     -3.43178583e-01
      3.59689864e-01     -3.48458253e-01
      3.62738083e-01     -3.53737924e-01
      3.65786302e-01     -3.59017594e-01
      3.68834521e-01     -3.64297265e-01
      3.71882741e-01     -3.69576935e-01
      3.74930960e-01     -3.74856606e-01
      3.77979179e-01     -3.80136276e-01
      3.81027398e-01     -3.85415947e-01
      3.84075617e-01     -3.90695617e-01
      3.87123837e-01     -3.95975288e-01
      3.90172056e-01     -4.01254958e-01
      3.93220275e-01     -4.06534629e-01
      3.96268494e-01     -4.11814299e-01
      3.99316713e-01     -4.17093970e-01
      4.02364932e-01     -4.22373640e-01
      4.05413152e-01     -4.27653311e-01
      4.08461371e-01     -4.32932981e-01
      4.11509590e-01     -4.38212652e-01
      4.14557809e-01     -4.43492322e-01
      4.17606028e-01     -4.48771993e-01
      4.20654248e-01     -4.54051663e-01
      4.23702467e-01     -4.59331334e-01
      4.26750686e-01     -4.64611004e-01
      4.29798905e-01     -4.69890675e-01
      4.32847124e-01     -4.75170345e-01
      4.35895344e-01     -4.80450016e-01
      4.38943563e-01     -4.85729686e-01
      4.41991782e-01     -4.91009357e-01
      4.45040001e-01     -4.96289027e-01
      4.48088220e-01     -5.01568698e-01
      4.51136439e-01     -5.06848368e-01
      4.54184659e-01     -5.12128039e-01
      4.57232878e-01     -5.17407709e-01
      4.60281097e-01     -5.22687380e-01
      4.63329316e-01     -5.27967050e-01
      4.66377535e-01     -5.33246721e-01
      4.69425755e-01     -5.38526391e-01
      4.72473974e-01     -5.43806062e-01
      4.75522193e-01     -5.49085732e-01
      4.78570412e-01     -5.54365403e-01
      4.81618631e-01     -5.59645073e-01
      4.84666850e-01     -5.64924744e-01
      4.87715070e-01     -5.70204414e-01
      4.90763289e-01     -5.75484085e-01
      4.93811508e-01     -5.80763755e-01
      4.96859727e-01     -5.86043426e-01
      4.99907946e-01     -5.91323096e-01
      5.02956166e-01     -5.96602767e-01
      5.06004385e-01     -6.01882437e-01
      5.09052604e-01     -6.07162108e-01
      5.12100823e-01     -6.12441778e-01
      5.15149042e-01     -6.17721449e-01
      5.18197262e-01     -6.23001119e-01
      5.21245481e-01     -6.28280790e-01
      5.24293700e-01     -6.33560460e-01
      5.27341919e-01     -6.38840131e-01
      5.30390138e-01     -6.44119801e-01
      5.33438357e-01     -6.49399472e-01
      5.36486577e-01     -6.54679142e-01
      5.39534796e-01     -6.59958813e-01
      5.42583015e-01     -6.65238483e-01
      5.45631234e-01     -6.70518154e-01
      5.48679453e-01     -6.75797824e-01
      5.51727673e-01     -6.81077495e-01
      5.54775892e-01     -6.86357165e-01
      5.57824111e-01     -6.91636836e-01
      5.60872330e-01     -6.96916506e-01
      5.63920549e-01     -7.02196177e-01
      5.66968768e-01     -7.07475847e-01
      5.70016988e-01     -7.12755518e-01
      5.73065207e-01     -7.18035188e-01
      5.76113426e-01     -7.23314859e-01
      5.79161645e-01     -7.28594529e-01
      5.82209864e-01     -7.33874200e-01
      5.85258084e-01     -7.39153870e-01
      5.88306303e-01     -7.44433541e-01
      5.91354522e-01     -7.49713211e-01
      5.94402741e-01     -7.54992882e-01
      5.97450960e-01     -7.60272552e-01
      6.00499180e-01     -7.65552223e-01
      6.03547399e-01     -7.70831893e-01
      6.06595618e-01     -7.76111564e-01
      6.09643837e-01     -7.81391234e-01
      6.12692056e-01     -7.86670905e-01
      6.15740275e-01     -7.91950575e-01
      6.18788495e-01     -7.97230246e-01
      6.21836714e-01     -8.02509916e-01
      6.24884933e-01     -8.07789587e-01
      6.27933152e-01     -8.13069257e-01
      6.30981371e-01     -8.18348928e-01
      6.34029591e-01     -8.23628598e-01
      6.37077810e-01     -8.28908269e-01
      6.40126029e-01     -8.34187939e-01
      6.43174248e-01     -8.39467610e-01
      6.46222467e-01     -8.44747280e-01
      6.49270686e-01     -8.50026951e-01
      6.52318906e-01     -8.55306621e-01
      6.55367125e-01     -8.60586292e-01
      6.58415344e-01     -8.65865962e-01
      6.61463563e-01     -8.71145633e-01
      6.64511782e-01     -8.76425303e-01
      6.67560002e-01     -8.81704974e-01
      6.70608221e-01     -8.86984644e-01
      6.73656440e-01     -8.92264315e-01
      6.76704659e-01     -8.97543985e-01
      6.79752878e-01     -9.02823656e-01
      6.82801098e-01     -9.08103326e-01
      6.85849317e-01     -9.13382997e-01
      6.88897536e-01     -9.18662667e-01
      6.91945755e-01     -9.23942338e-01
      6.94993974e-01     -9.29222008e-01
      6.98042193e-01     -9.34501679e-01
      7.01090413e-01     -9.39781349e-01
      7.04138632e-01     -9.45061020e-01
      7.07186851e-01     -9.50340690e-01
      7.10235070e-01     -9.55620361e-01
      7.13283289e-01     -9.60900031e-01
      7.16331509e-01     -9.66179702e-01
      7.19379728e-01     -9.71459372e-01
      7.22427947e-01     -9.76739043e-01
      7.25476166e-01     -9.82018713e-01
      7.28524385e-01     -9.87298384e-01
      7.31572605e-01     -9.92578054e-01
      7.34620824e-01     -9.97857725e-01
      7.37669043e-01     -1.00313740e+00
      7.40717262e-01     -1.00841707e+00
      7.43765481e-01     -1.01369674e+00
      7.46813700e-01     -1.01897641e+00
      7.49861920e-01     -1.02425608e+00
      7.52910139e-01     -1.02953575e+00
      7.55958358e-01     -1.03481542e+00
      7.59006577e-01     -1.04009509e+00
      7.62054796e-01     -1.04537476e+00
      7.65103016e-01     -1.05065443e+00
      7.68151235e-01     -1.05593410e+00
      7.71199454e-01     -1.06121377e+00
      7.74247673e-01     -1.06649344e+00
      7.77295892e-01     -1.07177311e+00
      7.80344111e-01     -1.07705278e+00
      7.83392331e-01     -1.08233245e+00
      7.86440550e-01     -1.08761212e+00
      7.89488769e-01     -1.09289179e+00
      7.92536988e-01     -1.09817146e+00
      7.95585207e-01     -1.10345113e+00
      7.98633427e-01     -1.10873081e+00
      8.01681646e-01     -1.11401048e+00
      8.04729865e-01     -1.11929015e+00
      8.07778084e-01     -1.12456982e+00
      8.10826303e-01     -1.12984949e+00
      8.13874523e-01     -1.13512916e+00
      8.16922742e-01     -1.14040883e+00
      8.19970961e-01     -1.14568850e+00
      8.23019180e-01     -1.15096817e+00
      8.26067399e-01     -1.15624784e+00
      8.29115618e-01     -1.16152751e+00
      8.32163838e-01     -1.16680718e+00
      8.35212057e-01     -1.17208685e+00
      8.38260276e-01     -1.17736652e+00
      8.41308495e-01     -1.18264619e+00
      8.44356714e-01     -1.18792586e+00
      8.47404934e-01     -1.19320553e+00
      8.50453153e-01     -1.19848520e+00
      8.53501372e-01     -1.20376487e+00
      8.56549591e-01     -1.20904454e+00
      8.59597810e-01     -1.21432422e+00
      8.23019180e-02      1.42551104e-01
      8.53501372e-02      1.37271433e-01
      8.83983564e-02      1.31991763e-01
      9.14465756e-02      1.26712092e-01
      9.44947947e-02      1.21432422e-01
      9.75430139e-02      1.16152751e-01
      1.00591233e-01      1.10873081e-01
      1.03639452e-01      1.05593410e-01
      1.06687671e-01      1.00313740e-01
      1.09735891e-01      9.50340690e-02
      1.12784110e-01      8.97543985e-02
      1.15832329e-01      8.44747280e-02
      1.18880548e-01      7.91950575e-02
      1.21928767e-01      7.39153870e-02
      1.24976987e-01      6.86357165e-02
      1.28025206e-01      6.33560460e-02
      1.31073425e-01      5.80763755e-02
      1.34121644e-01      5.27967050e-02
      1.37169863e-01      4.75170345e-02
      1.40218083e-01      4.22373640e-02
      1.43266302e-01      3.69576935e-02
      1.46314521e-01      3.16780230e-02
      1.49362740e-01      2.63983525e-02
      1.52410959e-01      2.11186820e-02
      1.55459178e-01      1.58390115e-02
      1.58507398e-01      1.05593410e-02
      1.61555617e-01      5.27967050e-03
      1.64603836e-01      0.00000000e+00
      1.67652055e-01     -5.27967050e-03
      1.70700274e-01     -1.05593410e-02
      1.73748494e-01     -1.58390115e-02
      1.76796713e-01     -2.11186820e-02
      1.79844932e-01     -2.63983525e-02
      1.82893151e-01     -3.16780230e-02
      1.85941370e-01     -3.69576935e-02
      1.88989589e-01     -4.22373640e-02
      1.92037809e-01     -4.75170345e-02
      1.95086028e-01     -5.27967050e-02
      1.98134247e-01     -5.80763755e-02
      2.01182466e-01     -6.33560460e-02
      2.04230685e-01     -6.86357165e-02
      2.07278905e-01     -7.39153870e-02
      2.10327124e-01     -7.91950575e-02
      2.13375343e-01     -8.44747280e-02
      2.16423562e-01     -8.97543985e-02
      2.19471781e-01     -9.50340690e-02
      2.22520001e-01     -1.00313740e-01
      2.25568220e-01     -1.05593410e-01
      2.28616439e-01     -1.10873081e-01
      2.31664658e-01     -1.16152751e-01
      2.34712877e-01     -1.21432422e-01
      2.37761096e-01     -1.26712092e-01
      2.40809316e-01     -1.31991763e-01
      2.43857535e-01     -1.37271433e-01
      2.46905754e-01     -1.42551104e-01
      2.49953973e-01     -1.47830774e-01
      2.53002192e-01     -1.53110445e-01
      2.56050412e-01     -1.58390115e-01
      2.59098631e-01     -1.63669786e-01
      2.62146850e-01     -1.68949456e-01
      2.65195069e-01     -1.74229127e-01
      2.68243288e-01     -1.79508797e-01
      2.71291508e-01     -1.84788468e-01
      2.74339727e-01     -1.90068138e-01
      2.77387946e-01     -1.95347809e-01
      2.80436165e-01     -2.00627479e-01
      2.83484384e-01     -2.05907150e-01
      2.86532603e-01     -2.11186820e-01
      2.89580823e-01     -2.16466491e-01
      2.92629042e-01     -2.21746161e-01
      2.95677261e-01     -2.27025832e-01
      2.98725480e-01     -2.32305502e-01
      3.01773699e-01     -2.37585173e-01
      3.04821919e-01     -2.42864843e-01
      3.07870138e-01     -2.48144514e-01
      3.10918357e-01     -2.53424184e-01
      3.13966576e-01     -2.58703855e-01
      3.17014795e-01     -2.63983525e-01
      3.20063014e-01     -2.69263196e-01
      3.23111234e-01     -2.74542866e-01
      3.26159453e-01     -2.79822537e-01
      3.29207672e-01     -2.85102207e-01
      3.32255891e-01     -2.90381878e-01
      3.35304110e-01     -2.95661548e-01
      3.38352330e-01     -3.00941219e-01
      3.41400549e-01     -3.06220889e-01
      3.44448768e-01     -3.11500560e-01
      3.47496987e-01     -3.16780230e-01
      3.50545206e-01     -3.22059901e-01
      3.53593426e-01     -3.27339571e-01
      3.56641645e-01     -3.32619242e-01
      3.59689864e-01     -3.37898912e-01
      3.62738083e-01     -3.43178583e-01
      3.65786302e-01     -3.48458253e-01
      3.68834521e-01     -3.53737924e-01
      3.71882741e-01     -3.59017594e-01
      3.74930960e-01     -3.64297265e-01
      3.77979179e-01     -3.69576935e-01
      3.81027398e-01     -3.74856606e-01
      3.84075617e-01     -3.80136276e-01
      3.87123837e-01     -3.85415947e-01
      3.90172056e-01     -3.90695617e-01
      3.93220275e-01     -3.95975288e-01
      3.96268494e-01     -4.01254958e-01
      3.99316713e-01     -4.06534629e-01
      4.02364932e-01     -4.11814299e-01
      4.05413152e-01     -4.17093970e-01
      4.08461371e-01     -4.22373640e-01
      4.11509590e-01     -4.27653311e-01
      4.14557809e-01     -4.32932981e-01
      4.17606028e-01     -4.38212652e-01
      4.20654248e-01     -4.43492322e-01
      4.23702467e-01     -4.48771993e-01
      4.26750686e-01     -4.54051663e-01
      4.29798905e-01     -4.59331334e-01
      4.32847124e-01     -4.64611004e-01
      4.35895344e-01     -4.69890675e-01
      4.38943563e-01     -4.75170345e-01
      4.41991782e-01     -4.80450016e-01
      4.45040001e-01     -4.85729686e-01
      4.48088220e-01     -4.91009357e-01
      4.51136439e-01     -4.96289027e-01
      4.54184659e-01     -5.01568698e-01
      4.57232878e-01     -5.06848368e-01
      4.60281097e-01     -5.12128039e-01
      4.63329316e-01     -5.17407709e-01
      4.66377535e-01     -5.22687380e-01
      4.69425755e-01     -5.27967050e-01
      4.72473974e-01     -5.33246721e-01
      4.75522193e-01     -5.38526391e-01
      4.78570412e-01     -5.43806062e-01
      4.81618631e-01     -5.49085732e-01
      4.84666850e-01     -5.54365403e-01
      4.87715070e-01     -5.59645073e-01
      4.90763289e-01     -5.64924744e-01
      4.93811508e-01     -5.70204414e-01
      4.96859727e-01     -5.75484085e-01
      4.99907946e-01     -5.80763755e-01
      5.02956166e-01     -5.86043426e-01
      5.06004385e-01     -5.91323096e-01
      5.09052604e-01     -5.96602767e-01
      5.12100823e-01     -6.01882437e-01
      5.15149042e-01     -6.07162108e-01
      5.18197262e-01     -6.12441778e-01
      5.21245481e-01     -6.17721449e-01
      5.24293700e-01     -6.23001119e-01
      5.27341919e-01     -6.28280790e-01
      5.30390138e-01     -6.33560460e-01
      5.33438357e-01     -6.38840131e-01
      5.36486577e-01     -6.44119801e-01
      5.39534796e-01     -6.49399472e-01
      5.42583015e-01     -6.54679142e-01
      5.45631234e-01     -6.59958813e-01
      5.48679453e-01     -6.65238483e-01
      5.51727673e-01     -6.70518154e-01
      5.54775892e-01     -6.75797824e-01
      5.57824111e-01     -6.81077495e-01
      5.60872330e-01     -6.86357165e-01
      5.63920549e-01     -6.91636836e-01
      5.66968768e-01     -6.96916506e-01
      5.70016988e-01     -7.02196177e-01
      5.73065207e-01     -7.07475847e-01
      5.76113426e-01     -7.12755518e-01
      5.79161645e-01     -7.18035188e-01
      5.82209864e-01     -7.23314859e-01
      5.85258084e-01     -7.28594529e-01
      5.88306303e-01     -7.33874200e-01
      5.91354522e-01     -7.39153870e-01
      5.94402741e-01     -7.44433541e-01
      5.97450960e-01     -7.49713211e-01
      6.00499180e-01     -7.54992882e-01
      6.03547399e-01     -7.60272552e-01
      6.06595618e-01     -7.65552223e-01
      6.09643837e-01     -7.70831893e-01
      6.12692056e-01     -7.76111564e-01
      6.15740275e-01     -7.81391234e-01
      6.18788495e-01     -7.86670905e-01
      6.21836714e-01     -7.91950575e-01
      6.24884933e-01     -7.97230246e-01
      6.27933152e-01     -8.02509916e-01
      6.30981371e-01     -8.07789587e-01
      6.34029591e-01     -8.13069257e-01
      6.37077810e-01     -8.18348928e-01
      6.40126029e-01     -8.23628598e-01
      6.43174248e-01     -8.28908269e-01
      6.46222467e-01     -8.34187939e-01
      6.49270686e-01     -8.39467610e-01
      6.52318906e-01     -8.44747280e-01
      6.55367125e-01     -8.50026951e-01
      6.58415344e-01     -8.55306621e-01
      6.61463563e-01     -8.60586292e-01
      6.64511782e-01     -8.65865962e-01
      6.67560002e-01     -8.71145633e-01
      6.70608221e-01     -8.76425303e-01
      6.73656440e-01     -8.81704974e-01
      6.76704659e-01     -8.86984644e-01
      6.79752878e-01     -8.92264315e-01
      6.82801098e-01     -8.97543985e-01
      6.85849317e-01     -9.02823656e-01
      6.88897536e-01     -9.08103326e-01
      6.91945755e-01     -9.13382997e-01
      6.94993974e-01     -9.18662667e-01
      6.98042193e-01     -9.23942338e-01
      7.01090413e-01     -9.29222008e-01
      7.04138632e-01     -9.34501679e-01
      7.07186851e-01     -9.39781349e-01
      7.10235070e-01     -9.45061020e-01
      7.13283289e-01     -9.50340690e-01
      7.16331509e-01     -9.55620361e-01
      7.19379728e-01     -9.60900031e-01
      7.22427947e-01     -9.66179702e-01
      7.25476166e-01     -9.71459372e-01
      7.28524385e-01     -9.76739043e-01
      7.31572605e-01     -9.82018713e-01
      7.34620824e-01     -9.87298384e-01
      7.37669043e-01     -9.92578054e-01
      7.40717262e-01     -9.97857725e-01
      7.43765481e-01     -1.00313740e+00
      7.46813700e-01     -1.00841707e+00
      7.49861920e-01     -1.01369674e+00
      7.52910139e-01     -1.01897641e+00
      7.55958358e-01     -1.02425608e+00
      7.59006577e-01     -1.02953575e+00
      7.62054796e-01     -1.03481542e+00
      7.65103016e-01     -1.04009509e+00
      7.68151235e-01     -1.04537476e+00
      7.71199454e-01     -1.05065443e+00
      7.74247673e-01     -1.05593410e+00
      7.77295892e-01     -1.06121377e+00
      7.80344111e-01     -1.06649344e+00
      7.83392331e-01     -1.07177311e+00
      7.86440550e-01     -1.07705278e+00
      7.89488769e-01     -1.08233245e+00
      7.92536988e-01     -1.08761212e+00
      7.95585207e-01     -1.09289179e+00
      7.98633427e-01     -1.09817146e+00
      8.01681646e-01     -1.10345113e+00
      8.04729865e-01     -1.10873081e+00
      8.07778084e-01     -1.11401048e+00
      8.10826303e-01     -1.11929015e+00
      8.13874523e-01     -1.12456982e+00
      8.16922742e-01     -1.12984949e+00
      8.19970961e-01     -1.13512916e+00
      8.23019180e-01     -1.14040883e+00
      8.26067399e-01     -1.14568850e+00
      8.29115618e-01     -1.15096817e+00
      8.32163838e-01     -1.15624784e+00
      8.35212057e-01     -1.16152751e+00
      8.38260276e-01     -1.16680718e+00
      8.41308495e-01     -1.17208685e+00
      8.44356714e-01     -1.17736652e+00
      8.47404934e-01     -1.18264619e+00
      8.50453153e-01     -1.18792586e+00
      8.53501372e-01     -1.19320553e+00
      8.56549591e-01     -1.19848520e+00
      8.59597810e-01     -1.20376487e+00
      8.62646029e-01     -1.20904454e+00
      8.53501372e-02      1.47830774e-01
      8.83983564e-02      1.42551104e-01
      9.14465756e-02      1.37271433e-01
      9.44947947e-02      1.31991763e-01
      9.75430139e-02      1.26712092e-01
      1.00591233e-01      1.21432422e-01
      1.03639452e-01      1.16152751e-01
      1.06687671e-01      1.10873081e-01
      1.09735891e-01      1.05593410e-01
      1.12784110e-01      1.00313740e-01
      1.15832329e-01      9.50340690e-02
      1.18880548e-01      8.97543985e-02
      1.21928767e-01      8.44747280e-02
      1.24976987e-01      7.91950575e-02
      1.28025206e-01      7.39153870e-02
      1.31073425e-01      6.86357165e-02
      1.34121644e-01      6.33560460e-02
      1.37169863e-01      5.80763755e-02
      1.40218083e-01      5.27967050e-02
      1.43266302e-01      4.75170345e-02
      1.46314521e-01      4.22373640e-02
      1.49362740e-01      3.69576935e-02
      1.52410959e-01      3.16780230e-02
      1.55459178e-01      2.63983525e-02
      1.58507398e-01      2.11186820e-02
      1.61555617e-01      1.58390115e-02
      1.64603836e-01      1.05593410e-02
      1.67652055e-01      5.27967050e-03
      1.70700274e-01      0.00000000e+00
      1.73748494e-01     -5.27967050e-03
      1.76796713e-01     -1.05593410e-02
      1.79844932e-01     -1.58390115e-02
      1.82893151e-01     -2.11186820e-02
      1.85941370e-01     -2.63983525e-02
      1.88989589e-01     -3.16780230e-02
      1.92037809e-01     -3.69576935e-02
      1.95086028e-01     -4.22373640e-02
      1.98134247e-01     -4.75170345e-02
      2.01182466e-01     -5.27967050e-02
      2.04230685e-01     -5.80763755e-02
      2.07278905e-01     -6.33560460e-02
      2.10327124e-01     -6.86357165e-02
      2.13375343e-01     -7.39153870e-02
      2.16423562e-01     -7.91950575e-02
      2.19471781e-01     -8.44747280e-02
      2.22520001e-01     -8.97543985e-02
      2.25568220e-01     -9.50340690e-02
      2.28616439e-01     -1.00313740e-01
      2.31664658e-01     -1.05593410e-01
      2.34712877e-01     -1.10873081e-01
      2.37761096e-01     -1.16152751e-01
      2.40809316e-01     -1.21432422e-01
      2.43857535e-01     -1.26712092e-01
      2.46905754e-01     -1.31991763e-01
      2.49953973e-01     -1.37271433e-01
      2.53002192e-01     -1.42551104e-01
      2.56050412e-01     -1.47830774e-01
      2.59098631e-01     -1.53110445e-01
      2.62146850e-01     -1.58390115e-01
      2.65195069e-01     -1.63669786e-01
      2.68243288e-01     -1.68949456e-01
      2.71291508e-01     -1.74229127e-01
      2.74339727e-01     -1.79508797e-01
      2.77387946e-01     -1.84788468e-01
      2.80436165e-01     -1.90068138e-01
      2.83484384e-01     -1.95347809e-01
      2.86532603e-01     -2.00627479e-01
      2.89580823e-01     -2.05907150e-01
      2.92629042e-01     -2.11186820e-01
      2.95677261e-01     -2.16466491e-01
      2.98725480e-01     -2.21746161e-01
      3.01773699e-01     -2.27025832e-01
      3.04821919e-01     -2.32305502e-01
      3.07870138e-01     -2.37585173e-01
      3.10918357e-01     -2.42864843e-01
      3.13966576e-01     -2.48144514e-01
      3.17014795e-01     -2.53424184e-01
      3.20063014e-01     -2.58703855e-01
      3.23111234e-01     -2.63983525e-01
      3.26159453e-01     -2.69263196e-01
      3.29207672e-01     -2.74542866e-01
      3.32255891e-01     -2.79822537e-01
      3.35304110e-01     -2.85102207e-01
      3.38352330e-01     -2.90381878e-01
      3.41400549e-01     -2.95661548e-01
      3.44448768e-01     -3.00941219e-01
      3.47496987e-01     -3.06220889e-01
      3.50545206e-01     -3.11500560e-01
      3.53593426e-01     -3.16780230e-01
      3.56641645e-01     -3.22059901e-01
      3.59689864e-01     -3.27339571e-01
      3.62738083e-01     -3.32619242e-01
      3.65786302e-01     -3.37898912e-01
      3.68834521e-01     -3.43178583e-01
      3.71882741e-01     -3.48458253e-01
      3.74930960e-01     -3.53737924e-01
      3.77979179e-01     -3.59017594e-01
      3.81027398e-01     -3.64297265e-01
      3.84075617e-01     -3.69576935e-01
      3.87123837e-01     -3.74856606e-01
      3.90172056e-01     -3.80136276e-01
      3.93220275e-01     -3.85415947e-01
      3.96268494e-01     -3.90695617e-01
      3.99316713e-01     -3.95975288e-01
      4.02364932e-01     -4.01254958e-01
      4.05413152e-01     -4.06534629e-01
      4.08461371e-01     -4.11814299e-01
      4.11509590e-01     -4.17093970e-01
      4.14557809e-01     -4.22373640e-01
      4.17606028e-01     -4.27653311e-01
      4.20654248e-01     -4.32932981e-01
      4.23702467e-01     -4.38212652e-01
      4.26750686e-01     -4.43492322e-01
      4.29798905e-01     -4.48771993e-01
      4.32847124e-01     -4.54051663e-01
      4.35895344e-01     -4.59331334e-01
      4.38943563e-01     -4.64611004e-01
      4.41991782e-01     -4.69890675e-01
      4.45040001e-01     -4.75170345e-01
      4.48088220e-01     -4.80450016e-01
      4.51136439e-01     -4.85729686e-01
      4.54184659e-01     -4.91009357e-01
      4.57232878e-01     -4.96289027e-01
      4.60281097e-01     -5.01568698e-01
      4.63329316e-01     -5.06848368e-01
      4.66377535e-01     -5.12128039e-01
      4.69425755e-01     -5.17407709e-01
      4.72473974e-01     -5.22687380e-01
      4.75522193e-01     -5.27967050e-01
      4.78570412e-01     -5.33246721e-01
      4.81618631e-01     -5.38526391e-01
      4.84666850e-01     -5.43806062e-01
      4.87715070e-01     -5.49085732e-01
      4.90763289e-01     -5.54365403e-01
      4.93811508e-01     -5.59645073e-01
      4.96859727e-01     -5.64924744e-01
      4.99907946e-01     -5.70204414e-01
      5.02956166e-01     -5.75484085e-01
      5.06004385e-01     -5.80763755e-01
      5.09052604e-01     -5.86043426e-01
      5.12100823e-01     -5.91323096e-01
      5.15149042e-01     -5.96602767e-01
      5.18197262e-01     -6.01882437e-01
      5.21245481e-01     -6.07162108e-01
      5.24293700e-01     -6.12441778e-01
      5.27341919e-01     -6.17721449e-01
      5.30390138e-01     -6.23001119e-01
      5.33438357e-01     -6.28280790e-01
      5.36486577e-01     -6.33560460e-01
      5.39534796e-01     -6.38840131e-01
      5.42583015e-01     -6.44119801e-01
      5.45631234e-01     -6.49399472e-01
      5.48679453e-01     -6.54679142e-01
      5.51727673e-01     -6.59958813e-01
      5.54775892e-01     -6.65238483e-01
      5.57824111e-01     -6.70518154e-01
      5.60872330e-01     -6.75797824e-01
      5.63920549e-01     -6.81077495e-01
      5.66968768e-01     -6.86357165e-01
      5.70016988e-01     -6.91636836e-01
      5.73065207e-01     -6.96916506e-01
      5.76113426e-01     -7.02196177e-01
      5.79161645e-01     -7.07475847e-01
      5.82209864e-01     -7.12755518e-01
      5.85258084e-01     -7.18035188e-01
      5.88306303e-01     -7.23314859e-01
      5.91354522e-01     -7.28594529e-01
      5.94402741e-01     -7.33874200e-01
      5.97450960e-01     -7.39153870e-01
      6.00499180e-01     -7.44433541e-01
      6.03547399e-01     -7.49713211e-01
      6.06595618e-01     -7.54992882e-01
      6.09643837e-01     -7.60272552e-01
      6.12692056e-01     -7.65552223e-01
      6.15740275e-01     -7.70831893e-01
      6.18788495e-01     -7.76111564e-01
      6.21836714e-01     -7.81391234e-01
      6.24884933e-01     -7.86670905e-01
      6.27933152e-01     -7.91950575e-01
      6.30981371e-01     -7.97230246e-01
      6.34029591e-01     -8.02509916e-01
      6.37077810e-01     -8.07789587e-01
      6.40126029e-01     -8.13069257e-01
      6.43174248e-01     -8.18348928e-01
      6.46222467e-01     -8.23628598e-01
      6.49270686e-01     -8.28908269e-01
      6.52318906e-01     -8.34187939e-01
      6.55367125e-01     -8.39467610e-01
      6.58415344e-01     -8.44747280e-01
      6.61463563e-01     -8.50026951e-01
      6.64511782e-01     -8.55306621e-01
      6.67560002e-01     -8.60586292e-01
      6.70608221e-01     -8.65865962e-01
      6.73656440e-01     -8.71145633e-01
      6.76704659e-01     -8.76425303e-01
      6.79752878e-01     -8.81704974e-01
      6.82801098e-01     -8.86984644e-01
      6.85849317e-01     -8.92264315e-01
      6.88897536e-01     -8.97543985e-01
      6.91945755e-01     -9.02823656e-01
      6.94993974e-01     -9.08103326e-01
      6.98042193e-01     -9.13382997e-01
      7.01090413e-01     -9.18662667e-01
      7.04138632e-01     -9.23942338e-01
      7.07186851e-01     -9.29222008e-01
      7.10235070e-01     -9.34501679e-01
      7.13283289e-01     -9.39781349e-01
      7.16331509e-01     -9.45061020e-01
      7.19379728e-01     -9.50340690e-01
      7.22427947e-01     -9.55620361e-01
      7.25476166e-01     -9.60900031e-01
      7.28524385e-01     -9.66179702e-01
      7.31572605e-01     -9.71459372e-01
      7.34620824e-01     -9.76739043e-01
      7.37669043e-01     -9.82018713e-01
      7.40717262e-01     -9.87298384e-01
      7.43765481e-01     -9.92578054e-01
      7.46813700e-01     -9.97857725e-01
      7.49861920e-01     -1.00313740e+00
      7.52910139e-01     -1.00841707e+00
      7.55958358e-01     -1.01369674e+00
      7.59006577e-01     -1.01897641e+00
      7.62054796e-01     -1.02425608e+00
      7.65103016e-01     -1.02953575e+00
      7.68151235e-01     -1.03481542e+00
      7.71199454e-01     -1.04009509e+00
      7.74247673e-01     -1.04537476e+00
      7.77295892e-01     -1.05065443e+00
      7.80344111e-01     -1.05593410e+00
      7.83392331e-01     -1.06121377e+00
      7.86440550e-01     -1.06649344e+00
      7.89488769e-01     -1.07177311e+00
      7.92536988e-01     -1.07705278e+00
      7.95585207e-01     -1.08233245e+00
      7.98633427e-01     -1.08761212e+00
      8.01681646e-01     -1.09289179e+00
      8.04729865e-01     -1.09817146e+00
      8.07778084e-01     -1.10345113e+00
      8.10826303e-01     -1.10873081e+00
      8.13874523e-01     -1.11401048e+00
      8.16922742e-01     -1.11929015e+00
      8.19970961e-01     -1.12456982e+00
      8.23019180e-01     -1.12984949e+00
      8.26067399e-01     -1.13512916e+00
      8.29115618e-01     -1.14040883e+00
      8.32163838e-01     -1.14568850e+00
      8.35212057e-01     -1.15096817e+00
      8.38260276e-01     -1.15624784e+00
      8.41308495e-01     -1.16152751e+00
      8.44356714e-01     -1.16680718e+00
      8.47404934e-01     -1.17208685e+00
      8.50453153e-01     -1.17736652e+00
      8.53501372e-01     -1.18264619e+00
      8.56549591e-01     -1.18792586e+00
      8.59597810e-01     -1.19320553e+00
      8.62646029e-01     -1.19848520e+00
      8.65694249e-01     -1.20376487e+00
      8.83983564e-02      1.53110445e-01
      9.14465756e-02      1.47830774e-01
      9.44947947e-02      1.42551104e-01
      9.75430139e-02      1.37271433e-01
      1.00591233e-01      1.31991763e-01
      1.03639452e-01      1.26712092e-01
      1.06687671e-01      1.21432422e-01
      1.09735891e-01      1.16152751e-01
      1.12784110e-01      1.10873081e-01
      1.15832329e-01      1.05593410e-01
      1.18880548e-01      1.00313740e-01
      1.21928767e-01      9.50340690e-02
      1.24976987e-01      8.97543985e-02
      1.28025206e-01      8.44747280e-02
      1.31073425e-01      7.91950575e-02
      1.34121644e-01      7.39153870e-02
      1.37169863e-01      6.86357165e-02
      1.40218083e-01      6.33560460e-02
      1.43266302e-01      5.80763755e-02
      1.46314521e-01      5.27967050e-02
      1.49362740e-01      4.75170345e-02
      1.52410959e-01      4.22373640e-02
      1.55459178e-01      3.69576935e-02
      1.58507398e-01      3.16780230e-02
      1.61555617e-01      2.63983525e-02
      1.64603836e-01      2.11186820e-02
      1.67652055e-01      1.58390115e-02
      1.70700274e-01      1.05593410e-02
      1.73748494e-01      5.27967050e-03
      1.76796713e-01      0.00000000e+00
      1.79844932e-01     -5.27967050e-03
      1.82893151e-01     -1.05593410e-02
      1.85941370e-01     -1.58390115e-02
      1.88989589e-01     -2.11186820e-02
      1.92037809e-01     -2.63983525e-02
      1.95086028e-01     -3.16780230e-02
      1.98134247e-01     -3.69576935e-02
      2.01182466e-01     -4.22373640e-02
      2.04230685e-01     -4.75170345e-02
      2.07278905e-01     -5.27967050e-02
      2.10327124e-01     -5.80763755e-02
      2.13375343e-01     -6.33560460e-02
      2.16423562e-01     -6.86357165e-02
      2.19471781e-01     -7.39153870e-02
      2.22520001e-01     -7.91950575e-02
      2.25568220e-01     -8.44747280e-02
      2.28616439e-01     -8.97543985e-02
      2.31664658e-01     -9.50340690e-02
      2.34712877e-01     -1.00313740e-01
      2.37761096e-01     -1.05593410e-01
      2.40809316e-01     -1.10873081e-01
      2.43857535e-01     -1.16152751e-01
      2.46905754e-01     -1.21432422e-01
      2.49953973e-01     -1.26712092e-01
      2.53002192e-01     -1.31991763e-01
      2.56050412e-01     -1.37271433e-01
      2.59098631e-01     -1.42551104e-01
      2.62146850e-01     -1.47830774e-01
      2.65195069e-01     -1.53110445e-01
      2.68243288e-01     -1.58390115e-01
      2.71291508e-01     -1.63669786e-01
      2.74339727e-01     -1.68949456e-01
      2.77387946e-01     -1.74229127e-01
      2.80436165e-01     -1.79508797e-01
      2.83484384e-01     -1.84788468e-01
      2.86532603e-01     -1.90068138e-01
      2.89580823e-01     -1.95347809e-01
      2.92629042e-01     -2.00627479e-01
      2.95677261e-01     -2.05907150e-01
      2.98725480e-01     -2.11186820e-01
      3.01773699e-01     -2.16466491e-01
      3.04821919e-01     -2.21746161e-01
      3.07870138e-01     -2.27025832e-01
      3.10918357e-01     -2.32305502e-01
      3.13966576e-01     -2.37585173e-01
      3.17014795e-01     -2.42864843e-01
      3.20063014e-01     -2.48144514e-01
      3.23111234e-01     -2.53424184e-01
      3.26159453e-01     -2.58703855e-01
      3.29207672e-01     -2.63983525e-01
      3.32255891e-01     -2.69263196e-01
      3.35304110e-01     -2.74542866e-01
      3.38352330e-01     -2.79822537e-01
      3.41400549e-01     -2.85102207e-01
      3.44448768e-01     -2.90381878e-01
      3.47496987e-01     -2.95661548e-01
      3.50545206e-01     -3.00941219e-01
      3.53593426e-01     -3.06220889e-01
      3.56641645e-01     -3.11500560e-01
      3.59689864e-01     -3.16780230e-01
      3.62738083e-01     -3.22059901e-01
      3.65786302e-01     -3.27339571e-01
      3.68834521e-01     -3.32619242e-01
      3.71882741e-01     -3.37898912e-01
      3.74930960e-01     -3.43178583e-01
      3.77979179e-01     -3.48458253e-01
      3.81027398e-01     -3.53737924e-01
      3.84075617e-01     -3.59017594e-01
      3.87123837e-01     -3.64297265e-01
      3.90172056e-01     -3.69576935e-01
      3.93220275e-01     -3.74856606e-01
      3.96268494e-01     -3.80136276e-01
      3.99316713e-01     -3.85415947e-01
      4.02364932e-01     -3.90695617e-01
      4.05413152e-01     -3.95975288e-01
      4.08461371e-01     -4.01254958e-01
      4.11509590e-01     -4.06534629e-01
      4.14557809e-01     -4.11814299e-01
      4.17606028e-01     -4.17093970e-01
      4.20654248e-01     -4.22373640e-01
      4.23702467e-01     -4.27653311e-01
      4.26750686e-01     -4.32932981e-01
      4.29798905e-01     -4.38212652e-01
      4.32847124e-01     -4.43492322e-01
      4.35895344e-01     -4.48771993e-01
      4.38943563e-01     -4.54051663e-01
      4.41991782e-01     -4.59331334e-01
      4.45040001e-01     -4.64611004e-01
      4.48088220e-01     -4.69890675e-01
      4.51136439e-01     -4.75170345e-01
      4.54184659e-01     -4.80450016e-01
      4.57232878e-01     -4.85729686e-01
      4.60281097e-01     -4.91009357e-01
      4.63329316e-01     -4.96289027e-01
      4.66377535e-01     -5.01568698e-01
      4.69425755e-01     -5.06848368e-01
      4.72473974e-01     -5.12128039e-01
      4.75522193e-01     -5.17407709e-01
      4.78570412e-01     -5.22687380e-01
      4.81618631e-01     -5.27967050e-01
      4.84666850e-01     -5.33246721e-01
      4.87715070e-01     -5.38526391e-01
      4.90763289e-01     -5.43806062e-01
      4.93811508e-01     -5.49085732e-01
      4.96859727e-01     -5.54365403e-01
      4.99907946e-01     -5.59645073e-01
      5.02956166e-01     -5.64924744e-01
      5.06004385e-01     -5.70204414e-01
      5.09052604e-01     -5.75484085e-01
      5.12100823e-01     -5.80763755e-01
      5.15149042e-01     -5.86043426e-01
      5.18197262e-01     -5.91323096e-01
      5.21245481e-01     -5.96602767e-01
      5.24293700e-01     -6.01882437e-01
      5.27341919e-01     -6.07162108e-01
      5.30390138e-01     -6.12441778e-01
      5.33438357e-01     -6.17721449e-01
      5.36486577e-01     -6.23001119e-01
      5.39534796e-01     -6.28280790e-01
      5.42583015e-01     -6.33560460e-01
      5.45631234e-01     -6.38840131e-01
      5.48679453e-01     -6.44119801e-01
      5.51727673e-01     -6.49399472e-01
      5.54775892e-01     -6.54679142e-01
      5.57824111e-01     -6.59958813e-01
      5.60872330e-01     -6.65238483e-01
      5.63920549e-01     -6.70518154e-01
      5.66968768e-01     -6.75797824e-01
      5.70016988e-01     -6.81077495e-01
      5.73065207e-01     -6.86357165e-01
      5.76113426e-01     -6.91636836e-01
      5.79161645e-01     -6.96916506e-01
      5.82209864e-01     -7.02196177e-01
      5.85258084e-01     -7.07475847e-01
      5.88306303e-01     -7.12755518e-01
      5.91354522e-01     -7.18035188e-01
      5.94402741e-01     -7.23314859e-01
      5.97450960e-01     -7.28594529e-01
      6.00499180e-01     -7.33874200e-01
      6.03547399e-01     -7.39153870e-01
      6.06595618e-01     -7.44433541e-01
      6.09643837e-01     -7.49713211e-01
      6.12692056e-01     -7.54992882e-01
      6.15740275e-01     -7.60272552e-01
      6.18788495e-01     -7.65552223e-01
      6.21836714e-01     -7.70831893e-01
      6.24884933e-01     -7.76111564e-01
      6.27933152e-01     -7.81391234e-01
      6.30981371e-01     -7.86670905e-01
      6.34029591e-01     -7.91950575e-01
      6.37077810e-01     -7.97230246e-01
      6.40126029e-01     -8.02509916e-01
      6.43174248e-01     -8.07789587e-01
      6.46222467e-01     -8.13069257e-01
      6.49270686e-01     -8.18348928e-01
      6.52318906e-01     -8.23628598e-01
      6.55367125e-01     -8.28908269e-01
      6.58415344e-01     -8.34187939e-01
      6.61463563e-01     -8.39467610e-01
      6.64511782e-01     -8.44747280e-01
      6.67560002e-01     -8.50026951e-01
      6.70608221e-01     -8.55306621e-01
      6.73656440e-01     -8.60586292e-01
      6.76704659e-01     -8.65865962e-01
      6.79752878e-01     -8.71145633e-01
      6.82801098e-01     -8.76425303e-01
      6.85849317e-01     -8.81704974e-01
      6.88897536e-01     -8.86984644e-01
      6.91945755e-01     -8.92264315e-01
      6.94993974e-01     -8.97543985e-01
      6.98042193e-01     -9.02823656e-01
      7.01090413e-01     -9.08103326e-01
      7.04138632e-01     -9.13382997e-01
      7.07186851e-01     -9.18662667e-01
      7.10235070e-01     -9.23942338e-01
      7.13283289e-01     -9.29222008e-01
      7.16331509e-01     -9.34501679e-01
      7.19379728e-01     -9.39781349e-01
      7.22427947e-01     -9.45061020e-01
      7.25476166e-01     -9.50340690e-01
      7.28524385e-01     -9.55620361e-01
      7.31572605e-01     -9.60900031e-01
      7.34620824e-01     -9.66179702e-01
      7.37669043e-01     -9.71459372e-01
      7.40717262e-01     -9.76739043e-01
      7.43765481e-01     -9.82018713e-01
      7.46813700e-01     -9.87298384e-01
      7.49861920e-01     -9.92578054e-01
      7.52910139e-01     -9.97857725e-01
      7.55958358e-01     -1.00313740e+00
      7.59006577e-01     -1.00841707e+00
      7.62054796e-01     -1.01369674e+00
      7.65103016e-01     -1.01897641e+00
      7.68151235e-01     -1.02425608e+00
      7.71199454e-01     -1.02953575e+00
      7.74247673e-01     -1.03481542e+00
      7.77295892e-01     -1.04009509e+00
      7.80344111e-01     -1.04537476e+00
      7.83392331e-01     -1.05065443e+00
      7.86440550e-01     -1.05593410e+00
      7.89488769e-01     -1.06121377e+00
      7.92536988e-01     -1.06649344e+00
      7.95585207e-01     -1.07177311e+00
      7.98633427e-01     -1.07705278e+00
      8.01681646e-01     -1.08233245e+00
      8.04729865e-01     -1.08761212e+00
      8.07778084e-01     -1.09289179e+00
      8.10826303e-01     -1.09817146e+00
      8.13874523e-01     -1.10345113e+00
      8.16922742e-01     -1.10873081e+00
      8.19970961e-01     -1.11401048e+00
      8.23019180e-01     -1.11929015e+00
      8.26067399e-01     -1.12456982e+00
      8.29115618e-01     -1.12984949e+00
      8.32163838e-01     -1.13512916e+00
      8.35212057e-01     -1.14040883e+00
      8.38260276e-01     -1.14568850e+00
      8.41308495e-01     -1.15096817e+00
      8.44356714e-01     -1.15624784e+00
      8.47404934e-01     -1.16152751e+00
      8.50453153e-01     -1.16680718e+00
      8.53501372e-01     -1.17208685e+00
      8.56549591e-01     -1.17736652e+00
      8.59597810e-01     -1.18264619e+00
      8.62646029e-01     -1.18792586e+00
      8.65694249e-01     -1.19320553e+00
      8.68742468e-01     -1.19848520e+00
      9.14465756e-02      1.58390115e-01
      9.44947947e-02      1.53110445e-01
      9.75430139e-02      1.47830774e-01
      1.00591233e-01      1.42551104e-01
      1.03639452e-01      1.37271433e-01
      1.06687671e-01      1.31991763e-01
      1.09735891e-01      1.26712092e-01
      1.12784110e-01      1.21432422e-01
      1.15832329e-01      1.16152751e-01
      1.18880548e-01      1.10873081e-01
      1.21928767e-01      1.05593410e-01
      1.24976987e-01      1.00313740e-01
      1.28025206e-01      9.50340690e-02
      1.31073425e-01      8.97543985e-02
      1.34121644e-01      8.44747280e-02
      1.37169863e-01      7.91950575e-02
      1.40218083e-01      7.39153870e-02
      1.43266302e-01      6.86357165e-02
      1.46314521e-01      6.33560460e-02
      1.49362740e-01      5.80763755e-02
      1.52410959e-01      5.27967050e-02
      1.55459178e-01      4.75170345e-02
      1.58507398e-01      4.22373640e-02
      1.61555617e-01      3.69576935e-02
      1.64603836e-01      3.16780230e-02
      1.67652055e-01      2.63983525e-02
      1.70700274e-01      2.11186820e-02
      1.73748494e-01      1.58390115e-02
      1.76796713e-01      1.05593410e-02
      1.79844932e-01      5.27967050e-03
      1.82893151e-01      0.00000000e+00
      1.85941370e-01     -5.27967050e-03
      1.88989589e-01     -1.05593410e-02
      1.92037809e-01     -1.58390115e-02
      1.95086028e-01     -2.11186820e-02
      1.98134247e-01     -2.63983525e-02
      2.01182466e-01     -3.16780230e-02
      2.04230685e-01     -3.69576935e-02
      2.07278905e-01     -4.22373640e-02
      2.10327124e-01     -4.75170345e-02
      2.13375343e-01     -5.27967050e-02
      2.16423562e-01     -5.80763755e-02
      2.19471781e-01     -6.33560460e-02
      2.22520001e-01     -6.86357165e-02
      2.25568220e-01     -7.39153870e-02
      2.28616439e-01     -7.91950575e-02
      2.31664658e-01     -8.44747280e-02
      2.34712877e-01     -8.97543985e-02
      2.37761096e-01     -9.50340690e-02
      2.40809316e-01     -1.00313740e-01
      2.43857535e-01     -1.05593410e-01
      2.46905754e-01     -1.10873081e-01
      2.49953973e-01     -1.16152751e-01
      2.53002192e-01     -1.21432422e-01
      2.56050412e-01     -1.26712092e-01
      2.59098631e-01     -1.31991763e-01
      2.62146850e-01     -1.37271433e-01
      2.65195069e-01     -1.42551104e-01
      2.68243288e-01     -1.47830774e-01
      2.71291508e-01     -1.53110445e-01
      2.74339727e-01     -1.58390115e-01
      2.77387946e-01     -1.63669786e-01
      2.80436165e-01     -1.68949456e-01
      2.83484384e-01     -1.74229127e-01
      2.86532603e-01     -1.79508797e-01
      2.89580823e-01     -1.84788468e-01
      2.92629042e-01     -1.90068138e-01
      2.95677261e-01     -1.95347809e-01
      2.98725480e-01     -2.00627479e-01
      3.01773699e-01     -2.05907150e-01
      3.04821919e-01     -2.11186820e-01
      3.07870138e-01     -2.16466491e-01
      3.10918357e-01     -2.21746161e-01
      3.13966576e-01     -2.27025832e-01
      3.17014795e-01     -2.32305502e-01
      3.20063014e-01     -2.37585173e-01
      3.23111234e-01     -2.42864843e-01
      3.26159453e-01     -2.48144514e-01
      3.29207672e-01     -2.53424184e-01
      3.32255891e-01     -2.58703855e-01
      3.35304110e-01     -2.63983525e-01
      3.38352330e-01     -2.69263196e-01
      3.41400549e-01     -2.74542866e-01
      3.44448768e-01     -2.79822537e-01
      3.47496987e-01     -2.85102207e-01
      3.50545206e-01     -2.90381878e-01
      3.53593426e-01     -2.95661548e-01
      3.56641645e-01     -3.00941219e-01
      3.59689864e-01     -3.06220889e-01
      3.62738083e-01     -3.11500560e-01
      3.65786302e-01     -3.16780230e-01
      3.68834521e-01     -3.22059901e-01
      3.71882741e-01     -3.27339571e-01
      3.74930960e-01     -3.32619242e-01
      3.77979179e-01     -3.37898912e-01
      3.81027398e-01     -3.43178583e-01
      3.84075617e-01     -3.48458253e-01
      3.87123837e-01     -3.53737924e-01
      3.90172056e-01     -3.59017594e-01
      3.93220275e-01     -3.64297265e-01
      3.96268494e-01     -3.69576935e-01
      3.99316713e-01     -3.74856606e-01
      4.02364932e-01     -3.80136276e-01
      4.05413152e-01     -3.85415947e-01
      4.08461371e-01     -3.90695617e-01
      4.11509590e-01     -3.95975288e-01
      4.14557809e-01     -4.01254958e-01
      4.17606028e-01     -4.06534629e-01
      4.20654248e-01     -4.11814299e-01
      4.23702467e-01     -4.17093970e-01
      4.26750686e-01     -4.22373640e-01
      4.29798905e-01     -4.27653311e-01
      4.32847124e-01     -4.32932981e-01
      4.35895344e-01     -4.38212652e-01
      4.38943563e-01     -4.43492322e-01
      4.41991782e-01     -4.48771993e-01
      4.45040001e-01     -4.54051663e-01
      4.48088220e-01     -4.59331334e-01
      4.51136439e-01     -4.64611004e-01
      4.54184659e-01     -4.69890675e-01
      4.57232878e-01     -4.75170345e-01
      4.60281097e-01     -4.80450016e-01
      4.63329316e-01     -4.85729686e-01
      4.66377535e-01     -4.91009357e-01
      4.69425755e-01     -4.96289027e-01
      4.72473974e-01     -5.01568698e-01
      4.75522193e-01     -5.06848368e-01
      4.78570412e-01     -5.12128039e-01
      4.81618631e-01     -5.17407709e-01
      4.84666850e-01     -5.22687380e-01
      4.87715070e-01     -5.27967050e-01
      4.90763289e-01     -5.33246721e-01
      4.93811508e-01     -5.38526391e-01
      4.96859727e-01     -5.43806062e-01
      4.99907946e-01     -5.49085732e-01
      5.02956166e-01     -5.54365403e-01
      5.06004385e-01     -5.59645073e-01
      5.09052604e-01     -5.64924744e-01
      5.12100823e-01     -5.70204414e-01
      5.15149042e-01     -5.75484085e-01
      5.18197262e-01     -5.80763755e-01
      5.21245481e-01     -5.86043426e-01
      5.24293700e-01     -5.91323096e-01
      5.27341919e-01     -5.96602767e-01
      5.30390138e-01     -6.01882437e-01
      5.33438357e-01     -6.07162108e-01
      5.36486577e-01     -6.12441778e-01
      5.39534796e-01     -6.17721449e-01
      5.42583015e-01     -6.23001119e-01
      5.45631234e-01     -6.28280790e-01
      5.48679453e-01     -6.33560460e-01
      5.51727673e-01     -6.38840131e-01
      5.54775892e-01     -6.44119801e-01
      5.57824111e-01     -6.49399472e-01
      5.60872330e-01     -6.54679142e-01
      5.63920549e-01     -6.59958813e-01
      5.66968768e-01     -6.65238483e-01
      5.70016988e-01     -6.70518154e-01
      5.73065207e-01     -6.75797824e-01
      5.76113426e-01     -6.81077495e-01
      5.79161645e-01     -6.86357165e-01
      5.82209864e-01     -6.91636836e-01
      5.85258084e-01     -6.96916506e-01
      5.88306303e-01     -7.02196177e-01
      5.91354522e-01     -7.07475847e-01
      5.94402741e-01     -7.12755518e-01
      5.97450960e-01     -7.18035188e-01
      6.00499180e-01     -7.23314859e-01
      6.03547399e-01     -7.28594529e-01
      6.06595618e-01     -7.33874200e-01
      6.09643837e-01     -7.39153870e-01
      6.12692056e-01     -7.44433541e-01
      6.15740275e-01     -7.49713211e-01
      6.18788495e-01     -7.54992882e-01
      6.21836714e-01     -7.60272552e-01
      6.24884933e-01     -7.65552223e-01
      6.27933152e-01     -7.70831893e-01
      6.30981371e-01     -7.76111564e-01
      6.34029591e-01     -7.81391234e-01
      6.37077810e-01     -7.86670905e-01
      6.40126029e-01     -7.91950575e-01
      6.43174248e-01     -7.97230246e-01
      6.46222467e-01     -8.02509916e-01
      6.49270686e-01     -8.07789587e-01
      6.52318906e-01     -8.13069257e-01
      6.55367125e-01     -8.18348928e-01
      6.58415344e-01     -8.23628598e-01
      6.61463563e-01     -8.28908269e-01
      6.64511782e-01     -8.34187939e-01
      6.67560002e-01     -8.39467610e-01
      6.70608221e-01     -8.44747280e-01
      6.73656440e-01     -8.50026951e-01
      6.76704659e-01     -8.55306621e-01
      6.79752878e-01     -8.60586292e-01
      6.82801098e-01     -8.65865962e-01
      6.85849317e-01     -8.71145633e-01
      6.88897536e-01     -8.76425303e-01
      6.91945755e-01     -8.81704974e-01
      6.94993974e-01     -8.86984644e-01
      6.98042193e-01     -8.92264315e-01
      7.01090413e-01     -8.97543985e-01
      7.04138632e-01     -9.02823656e-01
      7.07186851e-01     -9.08103326e-01
      7.10235070e-01     -9.13382997e-01
      7.13283289e-01     -9.18662667e-01
      7.16331509e-01     -9.23942338e-01
      7.19379728e-01     -9.29222008e-01
      7.22427947e-01     -9.34501679e-01
      7.25476166e-01     -9.39781349e-01
      7.28524385e-01     -9.45061020e-01
      7.31572605e-01     -9.50340690e-01
      7.34620824e-01     -9.55620361e-01
      7.37669043e-01     -9.60900031e-01
      7.40717262e-01     -9.66179702e-01
      7.43765481e-01     -9.71459372e-01
      7.46813700e-01     -9.76739043e-01
      7.49861920e-01     -9.82018713e-01
      7.52910139e-01     -9.87298384e-01
      7.55958358e-01     -9.92578054e-01
      7.59006577e-01     -9.97857725e-01
      7.62054796e-01     -1.00313740e+00
      7.65103016e-01     -1.00841707e+00
      7.68151235e-01     -1.01369674e+00
      7.71199454e-01     -1.01897641e+00
      7.74247673e-01     -1.02425608e+00
      7.77295892e-01     -1.02953575e+00
      7.80344111e-01     -1.03481542e+00
      7.83392331e-01     -1.04009509e+00
      7.86440550e-01     -1.04537476e+00
      7.89488769e-01     -1.05065443e+00
      7.92536988e-01     -1.05593410e+00
      7.95585207e-01     -1.06121377e+00
      7.98633427e-01     -1.06649344e+00
      8.01681646e-01     -1.07177311e+00
      8.04729865e-01     -1.07705278e+00
      8.07778084e-01     -1.08233245e+00
      8.10826303e-01     -1.08761212e+00
      8.13874523e-01     -1.09289179e+00
      8.16922742e-01     -1.09817146e+00
      8.19970961e-01     -1.10345113e+00
      8.23019180e-01     -1.10873081e+00
      8.26067399e-01     -1.11401048e+00
      8.29115618e-01     -1.11929015e+00
      8.32163838e-01     -1.12456982e+00
      8.35212057e-01     -1.12984949e+00
      8.38260276e-01     -1.13512916e+00
      8.41308495e-01     -1.14040883e+00
      8.44356714e-01     -1.14568850e+00
      8.47404934e-01     -1.15096817e+00
      8.50453153e-01     -1.15624784e+00
      8.53501372e-01     -1.16152751e+00
      8.56549591e-01     -1.16680718e+00
      8.59597810e-01     -1.17208685e+00
      8.62646029e-01     -1.17736652e+00
      8.65694249e-01     -1.18264619e+00
      8.68742468e-01     -1.18792586e+00
      8.71790687e-01     -1.19320553e+00
      9.44947947e-02      1.63669786e-01
      9.75430139e-02      1.58390115e-01
      1.00591233e-01      1.53110445e-01
      1.03639452e-01      1.47830774e-01
      1.06687671e-01      1.42551104e-01
      1.09735891e-01      1.37271433e-01
      1.12784110e-01      1.31991763e-01
      1.15832329e-01      1.26712092e-01
      1.18880548e-01      1.21432422e-01
      1.21928767e-01      1.16152751e-01
      1.24976987e-01      1.10873081e-01
      1.28025206e-01      1.05593410e-01
      1.31073425e-01      1.00313740e-01
      1.34121644e-01      9.50340690e-02
      1.37169863e-01      8.97543985e-02
      1.40218083e-01      8.44747280e-02
      1.43266302e-01      7.91950575e-02
      1.46314521e-01      7.39153870e-02
      1.49362740e-01      6.86357165e-02
      1.52410959e-01      6.33560460e-02
      1.55459178e-01      5.80763755e-02
      1.58507398e-01      5.27967050e-02
      1.61555617e-01      4.75170345e-02
      1.64603836e-01      4.22373640e-02
      1.67652055e-01      3.69576935e-02
      1.70700274e-01      3.16780230e-02
      1.73748494e-01      2.63983525e-02
      1.76796713e-01      2.11186820e-02
      1.79844932e-01      1.58390115e-02
      1.82893151e-01      1.05593410e-02
      1.85941370e-01      5.27967050e-03
      1.88989589e-01      0.00000000e+00
      1.92037809e-01     -5.27967050e-03
      1.95086028e-01     -1.05593410e-02
      1.98134247e-01     -1.58390115e-02
      2.01182466e-01     -2.11186820e-02
      2.04230685e-01     -2.63983525e-02
      2.07278905e-01     -3.16780230e-02
      2.10327124e-01     -3.69576935e-02
      2.13375343e-01     -4.22373640e-02
      2.16423562e-01     -4.75170345e-02
      2.19471781e-01     -5.27967050e-02
      2.22520001e-01     -5.80763755e-02
      2.25568220e-01     -6.33560460e-02
      2.28616439e-01     -6.86357165e-02
      2.31664658e-01     -7.39153870e-02
      2.34712877e-01     -7.91950575e-02
      2.37761096e-01     -8.44747280e-02
      2.40809316e-01     -8.97543985e-02
      2.43857535e-01     -9.50340690e-02
      2.46905754e-01     -1.00313740e-01
      2.49953973e-01     -1.05593410e-01
      2.53002192e-01     -1.10873081e-01
      2.56050412e-01     -1.16152751e-01
      2.59098631e-01     -1.21432422e-01
      2.62146850e-01     -1.26712092e-01
      2.65195069e-01     -1.31991763e-01
      2.68243288e-01     -1.37271433e-01
      2.71291508e-01     -1.42551104e-01
      2.74339727e-01     -1.47830774e-01
      2.77387946e-01     -1.53110445e-01
      2.80436165e-01     -1.58390115e-01
      2.83484384e-01     -1.63669786e-01
      2.86532603e-01     -1.68949456e-01
      2.89580823e-01     -1.74229127e-01
      2.92629042e-01     -1.79508797e-01
      2.95677261e-01     -1.84788468e-01
      2.98725480e-01     -1.90068138e-01
      3.01773699e-01     -1.95347809e-01
      3.04821919e-01     -2.00627479e-01
      3.07870138e-01     -2.05907150e-01
      3.10918357e-01     -2.11186820e-01
      3.13966576e-01     -2.16466491e-01
      3.17014795e-01     -2.21746161e-01
      3.20063014e-01     -2.27025832e-01
      3.23111234e-01     -2.32305502e-01
      3.26159453e-01     -2.37585173e-01
      3.29207672e-01     -2.42864843e-01
      3.32255891e-01     -2.48144514e-01
      3.35304110e-01     -2.53424184e-01
      3.38352330e-01     -2.58703855e-01
      3.41400549e-01     -2.63983525e-01
      3.44448768e-01     -2.69263196e-01
      3.47496987e-01     -2.74542866e-01
      3.50545206e-01     -2.79822537e-01
      3.53593426e-01     -2.85102207e-01
      3.56641645e-01     -2.90381878e-01
      3.59689864e-01     -2.95661548e-01
      3.62738083e-01     -3.00941219e-01
      3.65786302e-01     -3.06220889e-01
      3.68834521e-01     -3.11500560e-01
      3.71882741e-01     -3.16780230e-01
      3.74930960e-01     -3.22059901e-01
      3.77979179e-01     -3.27339571e-01
      3.81027398e-01     -3.32619242e-01
      3.84075617e-01     -3.37898912e-01
      3.87123837e-01     -3.43178583e-01
      3.90172056e-01     -3.48458253e-01
      3.93220275e-01     -3.53737924e-01
      3.96268494e-01     -3.59017594e-01
      3.99316713e-01     -3.64297265e-01
      4.02364932e-01     -3.69576935e-01
      4.05413152e-01     -3.74856606e-01
      4.08461371e-01     -3.80136276e-01
      4.11509590e-01     -3.85415947e-01
      4.14557809e-01     -3.90695617e-01
      4.17606028e-01     -3.95975288e-01
      4.20654248e-01     -4.01254958e-01
      4.23702467e-01     -4.06534629e-01
      4.26750686e-01     -4.11814299e-01
      4.29798905e-01     -4.17093970e-01
      4.32847124e-01     -4.22373640e-01
      4.35895344e-01     -4.27653311e-01
      4.38943563e-01     -4.32932981e-01
      4.41991782e-01     -4.38212652e-01
      4.45040001e-01     -4.43492322e-01
      4.48088220e-01     -4.48771993e-01
      4.51136439e-01     -4.54051663e-01
      4.54184659e-01     -4.59331334e-01
      4.57232878e-01     -4.64611004e-01
      4.60281097e-01     -4.69890675e-01
      4.63329316e-01     -4.75170345e-01
      4.66377535e-01     -4.80450016e-01
      4.69425755e-01     -4.85729686e-01
      4.72473974e-01     -4.91009357e-01
      4.75522193e-01     -4.96289027e-01
      4.78570412e-01     -5.01568698e-01
      4.81618631e-01     -5.06848368e-01
      4.84666850e-01     -5.12128039e-01
      4.87715070e-01     -5.17407709e-01
      4.90763289e-01     -5.22687380e-01
      4.93811508e-01     -5.27967050e-01
      4.96859727e-01     -5.33246721e-01
      4.99907946e-01     -5.38526391e-01
      5.02956166e-01     -5.43806062e-01
      5.06004385e-01     -5.49085732e-01
      5.09052604e-01     -5.54365403e-01
      5.12100823e-01     -5.59645073e-01
      5.15149042e-01     -5.64924744e-01
      5.18197262e-01     -5.70204414e-01
      5.21245481e-01     -5.75484085e-01
      5.24293700e-01     -5.80763755e-01
      5.27341919e-01     -5.86043426e-01
      5.30390138e-01     -5.91323096e-01
      5.33438357e-01     -5.96602767e-01
      5.36486577e-01     -6.01882437e-01
      5.39534796e-01     -6.07162108e-01
      5.42583015e-01     -6.12441778e-01
      5.45631234e-01     -6.17721449e-01
      5.48679453e-01     -6.23001119e-01
      5.51727673e-01     -6.28280790e-01
      5.54775892e-01     -6.33560460e-01
      5.57824111e-01     -6.38840131e-01
      5.60872330e-01     -6.44119801e-01
      5.63920549e-01     -6.49399472e-01
      5.66968768e-01     -6.54679142e-01
      5.70016988e-01     -6.59958813e-01
      5.73065207e-01     -6.65238483e-01
      5.76113426e-01     -6.70518154e-01
      5.79161645e-01     -6.75797824e-01
      5.82209864e-01     -6.81077495e-01
      5.85258084e-01     -6.86357165e-01
      5.88306303e-01     -6.91636836e-01
      5.91354522e-01     -6.96916506e-01
      5.94402741e-01     -7.02196177e-01
      5.97450960e-01     -7.07475847e-01
      6.00499180e-01     -7.12755518e-01
      6.03547399e-01     -7.18035188e-01
      6.06595618e-01     -7.23314859e-01
      6.09643837e-01     -7.28594529e-01
      6.12692056e-01     -7.33874200e-01
      6.15740275e-01     -7.39153870e-01
      6.18788495e-01     -7.44433541e-01
      6.21836714e-01     -7.49713211e-01
      6.24884933e-01     -7.54992882e-01
      6.27933152e-01     -7.60272552e-01
      6.30981371e-01     -7.65552223e-01
      6.34029591e-01     -7.70831893e-01
      6.37077810e-01     -7.76111564e-01
      6.40126029e-01     -7.81391234e-01
      6.43174248e-01     -7.86670905e-01
      6.46222467e-01     -7.91950575e-01
      6.49270686e-01     -7.97230246e-01
      6.52318906e-01     -8.02509916e-01
      6.55367125e-01     -8.07789587e-01
      6.58415344e-01     -8.13069257e-01
      6.61463563e-01     -8.18348928e-01
      6.64511782e-01     -8.23628598e-01
      6.67560002e-01     -8.28908269e-01
      6.70608221e-01     -8.34187939e-01
      6.73656440e-01     -8.39467610e-01
      6.76704659e-01     -8.44747280e-01
      6.79752878e-01     -8.50026951e-01
      6.82801098e-01     -8.55306621e-01
      6.85849317e-01     -8.60586292e-01
      6.88897536e-01     -8.65865962e-01
      6.91945755e-01     -8.71145633e-01
      6.94993974e-01     -8.76425303e-01
      6.98042193e-01     -8.81704974e-01
      7.01090413e-01     -8.86984644e-01
      7.04138632e-01     -8.92264315e-01
      7.07186851e-01     -8.97543985e-01
      7.10235070e-01     -9.02823656e-01
      7.13283289e-01     -9.08103326e-01
      7.16331509e-01     -9.13382997e-01
      7.19379728e-01     -9.18662667e-01
      7.22427947e-01     -9.23942338e-01
      7.25476166e-01     -9.29222008e-01
      7.28524385e-01     -9.34501679e-01
      7.31572605e-01     -9.39781349e-01
      7.34620824e-01     -9.45061020e-01
      7.37669043e-01     -9.50340690e-01
      7.40717262e-01     -9.55620361e-01
      7.43765481e-01     -9.60900031e-01
      7.46813700e-01     -9.66179702e-01
      7.49861920e-01     -9.71459372e-01
      7.52910139e-01     -9.76739043e-01
      7.55958358e-01     -9.82018713e-01
      7.59006577e-01     -9.87298384e-01
      7.62054796e-01     -9.92578054e-01
      7.65103016e-01     -9.97857725e-01
      7.68151235e-01     -1.00313740e+00
      7.71199454e-01     -1.00841707e+00
      7.74247673e-01     -1.01369674e+00
      7.77295892e-01     -1.01897641e+00
      7.80344111e-01     -1.02425608e+00
      7.83392331e-01     -1.02953575e+00
      7.86440550e-01     -1.03481542e+00
      7.89488769e-01     -1.04009509e+00
      7.92536988e-01     -1.04537476e+00
      7.95585207e-01     -1.05065443e+00
      7.98633427e-01     -1.05593410e+00
      8.01681646e-01     -1.06121377e+00
      8.04729865e-01     -1.06649344e+00
      8.07778084e-01     -1.07177311e+00
      8.10826303e-01     -1.07705278e+00
      8.13874523e-01     -1.08233245e+00
      8.16922742e-01     -1.08761212e+00
      8.19970961e-01     -1.09289179e+00
      8.23019180e-01     -1.09817146e+00
      8.26067399e-01     -1.10345113e+00
      8.29115618e-01     -1.10873081e+00
      8.32163838e-01     -1.11401048e+00
      8.35212057e-01     -1.11929015e+00
      8.38260276e-01     -1.12456982e+00
      8.41308495e-01     -1.12984949e+00
      8.44356714e-01     -1.13512916e+00
      8.47404934e-01     -1.14040883e+00
      8.50453153e-01     -1.14568850e+00
      8.53501372e-01     -1.15096817e+00
      8.56549591e-01     -1.15624784e+00
      8.59597810e-01     -1.16152751e+00
      8.62646029e-01     -1.16680718e+00
      8.65694249e-01     -1.17208685e+00
      8.68742468e-01     -1.17736652e+00
      8.71790687e-01     -1.18264619e+00
      8.74838906e-01     -1.18792586e+00
      9.75430139e-02      1.68949456e-01
      1.00591233e-01      1.63669786e-01
      1.03639452e-01      1.58390115e-01
      1.06687671e-01      1.53110445e-01
      1.09735891e-01      1.47830774e-01
      1.12784110e-01      1.42551104e-01
      1.15832329e-01      1.37271433e-01
      1.18880548e-01      1.31991763e-01
      1.21928767e-01      1.26712092e-01
      1.24976987e-01      1.21432422e-01
      1.28025206e-01      1.16152751e-01
      1.31073425e-01      1.10873081e-01
      1.34121644e-01      1.05593410e-01
      1.37169863e-01      1.00313740e-01
      1.40218083e-01      9.50340690e-02
      1.43266302e-01      8.97543985e-02
      1.46314521e-01      8.44747280e-02
      1.49362740e-01      7.91950575e-02
      1.52410959e-01      7.39153870e-02
      1.55459178e-01      6.86357165e-02
      1.58507398e-01      6.33560460e-02
      1.61555617e-01      5.80763755e-02
      1.64603836e-01      5.27967050e-02
      1.67652055e-01      4.75170345e-02
      1.70700274e-01      4.22373640e-02
      1.73748494e-01      3.69576935e-02
      1.76796713e-01      3.16780230e-02
      1.79844932e-01      2.63983525e-02
      1.82893151e-01      2.11186820e-02
      1.85941370e-01      1.58390115e-02
      1.88989589e-01      1.05593410e-02
      1.92037809e-01      5.27967050e-03
      1.95086028e-01      0.00000000e+00
      1.98134247e-01     -5.27967050e-03
      2.01182466e-01     -1.05593410e-02
      2.04230685e-01     -1.58390115e-02
      2.07278905e-01     -2.11186820e-02
      2.10327124e-01     -2.63983525e-02
      2.13375343e-01     -3.16780230e-02
      2.16423562e-01     -3.69576935e-02
      2.19471781e-01     -4.22373640e-02
      2.22520001e-01     -4.75170345e-02
      2.25568220e-01     -5.27967050e-02
      2.28616439e-01     -5.80763755e-02
      2.31664658e-01     -6.33560460e-02
      2.34712877e-01     -6.86357165e-02
      2.37761096e-01     -7.39153870e-02
      2.40809316e-01     -7.91950575e-02
      2.43857535e-01     -8.44747280e-02
      2.46905754e-01     -8.97543985e-02
      2.49953973e-01     -9.50340690e-02
      2.53002192e-01     -1.00313740e-01
      2.56050412e-01     -1.05593410e-01
      2.59098631e-01     -1.10873081e-01
      2.62146850e-01     -1.16152751e-01
      2.65195069e-01     -1.21432422e-01
      2.68243288e-01     -1.26712092e-01
      2.71291508e-01     -1.31991763e-01
      2.74339727e-01     -1.37271433e-01
      2.77387946e-01     -1.42551104e-01
      2.80436165e-01     -1.47830774e-01
      2.83484384e-01     -1.53110445e-01
      2.86532603e-01     -1.58390115e-01
      2.89580823e-01     -1.63669786e-01
      2.92629042e-01     -1.68949456e-01
      2.95677261e-01     -1.74229127e-01
      2.98725480e-01     -1.79508797e-01
      3.01773699e-01     -1.84788468e-01
      3.04821919e-01     -1.90068138e-01
      3.07870138e-01     -1.95347809e-01
      3.10918357e-01     -2.00627479e-01
      3.13966576e-01     -2.05907150e-01
      3.17014795e-01     -2.11186820e-01
      3.20063014e-01     -2.16466491e-01
      3.23111234e-01     -2.21746161e-01
      3.26159453e-01     -2.27025832e-01
      3.29207672e-01     -2.32305502e-01
      3.32255891e-01     -2.37585173e-01
      3.35304110e-01     -2.42864843e-01
      3.38352330e-01     -2.48144514e-01
      3.41400549e-01     -2.53424184e-01
      3.44448768e-01     -2.58703855e-01
      3.47496987e-01     -2.63983525e-01
      3.50545206e-01     -2.69263196e-01
      3.53593426e-01     -2.74542866e-01
      3.56641645e-01     -2.79822537e-01
      3.59689864e-01     -2.85102207e-01
      3.62738083e-01     -2.90381878e-01
      3.65786302e-01     -2.95661548e-01
      3.68834521e-01     -3.00941219e-01
      3.71882741e-01     -3.06220889e-01
      3.74930960e-01     -3.11500560e-01
      3.77979179e-01     -3.16780230e-01
      3.81027398e-01     -3.22059901e-01
      3.84075617e-01     -3.27339571e-01
      3.87123837e-01     -3.32619242e-01
      3.90172056e-01     -3.37898912e-01
      3.93220275e-01     -3.43178583e-01
      3.96268494e-01     -3.48458253e-01
      3.99316713e-01     -3.53737924e-01
      4.02364932e-01     -3.59017594e-01
      4.05413152e-01     -3.64297265e-01
      4.08461371e-01     -3.69576935e-01
      4.11509590e-01     -3.74856606e-01
      4.14557809e-01     -3.80136276e-01
      4.17606028e-01     -3.85415947e-01
      4.20654248e-01     -3.90695617e-01
      4.23702467e-01     -3.95975288e-01
      4.26750686e-01     -4.01254958e-01
      4.29798905e-01     -4.06534629e-01
      4.32847124e-01     -4.11814299e-01
      4.35895344e-01     -4.17093970e-01
      4.38943563e-01     -4.22373640e-01
      4.41991782e-01     -4.27653311e-01
      4.45040001e-01     -4.32932981e-01
      4.48088220e-01     -4.38212652e-01
      4.51136439e-01     -4.43492322e-01
      4.54184659e-01     -4.48771993e-01
      4.57232878e-01     -4.54051663e-01
      4.60281097e-01     -4.59331334e-01
      4.63329316e-01     -4.64611004e-01
      4.66377535e-01     -4.69890675e-01
      4.69425755e-01     -4.75170345e-01
      4.72473974e-01     -4.80450016e-01
      4.75522193e-01     -4.85729686e-01
      4.78570412e-01     -4.91009357e-01
      4.81618631e-01     -4.96289027e-01
      4.84666850e-01     -5.01568698e-01
      4.87715070e-01     -5.06848368e-01
      4.90763289e-01     -5.12128039e-01
      4.93811508e-01     -5.17407709e-01
      4.96859727e-01     -5.22687380e-01
      4.99907946e-01     -5.27967050e-01
      5.02956166e-01     -5.33246721e-01
      5.06004385e-01     -5.38526391e-01
      5.09052604e-01     -5.43806062e-01
      5.12100823e-01     -5.49085732e-01
      5.15149042e-01     -5.54365403e-01
      5.18197262e-01     -5.59645073e-01
      5.21245481e-01     -5.64924744e-01
      5.24293700e-01     -5.70204414e-01
      5.27341919e-01     -5.75484085e-01
      5.30390138e-01     -5.80763755e-01
      5.33438357e-01     -5.86043426e-01
      5.36486577e-01     -5.91323096e-01
      5.39534796e-01     -5.96602767e-01
      5.42583015e-01     -6.01882437e-01
      5.45631234e-01     -6.07162108e-01
      5.48679453e-01     -6.12441778e-01
      5.51727673e-01     -6.17721449e-01
      5.54775892e-01     -6.23001119e-01
      5.57824111e-01     -6.28280790e-01
      5.60872330e-01     -6.33560460e-01
      5.63920549e-01     -6.38840131e-01
      5.66968768e-01     -6.44119801e-01
      5.70016988e-01     -6.49399472e-01
      5.73065207e-01     -6.54679142e-01
      5.76113426e-01     -6.59958813e-01
      5.79161645e-01     -6.65238483e-01
      5.82209864e-01     -6.70518154e-01
      5.85258084e-01     -6.75797824e-01
      5.88306303e-01     -6.81077495e-01
      5.91354522e-01     -6.86357165e-01
      5.94402741e-01     -6.91636836e-01
      5.97450960e-01     -6.96916506e-01
      6.00499180e-01     -7.02196177e-01
      6.03547399e-01     -7.07475847e-01
      6.06595618e-01     -7.12755518e-01
      6.09643837e-01     -7.18035188e-01
      6.12692056e-01     -7.23314859e-01
      6.15740275e-01     -7.28594529e-01
      6.18788495e-01     -7.33874200e-01
      6.21836714e-01     -7.39153870e-01
      6.24884933e-01     -7.44433541e-01
      6.27933152e-01     -7.49713211e-01
      6.30981371e-01     -7.54992882e-01
      6.34029591e-01     -7.60272552e-01
      6.37077810e-01     -7.65552223e-01
      6.40126029e-01     -7.70831893e-01
      6.43174248e-01     -7.76111564e-01
      6.46222467e-01     -7.81391234e-01
      6.49270686e-01     -7.86670905e-01
      6.52318906e-01     -7.91950575e-01
      6.55367125e-01     -7.97230246e-01
      6.58415344e-01     -8.02509916e-01
      6.61463563e-01     -8.07789587e-01
      6.64511782e-01     -8.13069257e-01
      6.67560002e-01     -8.18348928e-01
      6.70608221e-01     -8.23628598e-01
      6.73656440e-01     -8.28908269e-01
      6.76704659e-01     -8.34187939e-01
      6.79752878e-01     -8.39467610e-01
      6.82801098e-01     -8.44747280e-01
      6.85849317e-01     -8.50026951e-01
      6.88897536e-01     -8.55306621e-01
      6.91945755e-01     -8.60586292e-01
      6.94993974e-01     -8.65865962e-01
      6.98042193e-01     -8.71145633e-01
      7.01090413e-01     -8.76425303e-01
      7.04138632e-01     -8.81704974e-01
      7.07186851e-01     -8.86984644e-01
      7.10235070e-01     -8.92264315e-01
      7.13283289e-01     -8.97543985e-01
      7.16331509e-01     -9.02823656e-01
      7.19379728e-01     -9.08103326e-01
      7.22427947e-01     -9.13382997e-01
      7.25476166e-01     -9.18662667e-01
      7.28524385e-01     -9.23942338e-01
      7.31572605e-01     -9.29222008e-01
      7.34620824e-01     -9.34501679e-01
      7.37669043e-01     -9.39781349e-01
      7.40717262e-01     -9.45061020e-01
      7.43765481e-01     -9.50340690e-01
      7.46813700e-01     -9.55620361e-01
      7.49861920e-01     -9.60900031e-01
      7.52910139e-01     -9.66179702e-01
      7.55958358e-01     -9.71459372e-01
      7.59006577e-01     -9.76739043e-01
      7.62054796e-01     -9.82018713e-01
      7.65103016e-01     -9.87298384e-01
      7.68151235e-01     -9.92578054e-01
      7.71199454e-01     -9.97857725e-01
      7.74247673e-01     -1.00313740e+00
      7.77295892e-01     -1.00841707e+00
      7.80344111e-01     -1.01369674e+00
      7.83392331e-01     -1.01897641e+00
      7.86440550e-01     -1.02425608e+00
      7.89488769e-01     -1.02953575e+00
      7.92536988e-01     -1.03481542e+00
      7.95585207e-01     -1.04009509e+00
      7.98633427e-01     -1.04537476e+00
      8.01681646e-01     -1.05065443e+00
      8.04729865e-01     -1.05593410e+00
      8.07778084e-01     -1.06121377e+00
      8.10826303e-01     -1.06649344e+00
      8.13874523e-01     -1.07177311e+00
      8.16922742e-01     -1.07705278e+00
      8.19970961e-01     -1.08233245e+00
      8.23019180e-01     -1.08761212e+00
      8.26067399e-01     -1.09289179e+00
      8.29115618e-01     -1.09817146e+00
      8.32163838e-01     -1.10345113e+00
      8.35212057e-01     -1.10873081e+00
      8.38260276e-01     -1.11401048e+00
      8.41308495e-01     -1.11929015e+00
      8.44356714e-01     -1.12456982e+00
      8.47404934e-01     -1.12984949e+00
      8.50453153e-01     -1.13512916e+00
      8.53501372e-01     -1.14040883e+00
      8.56549591e-01     -1.14568850e+00
      8.59597810e-01     -1.15096817e+00
      8.62646029e-01     -1.15624784e+00
      8.65694249e-01     -1.16152751e+00
      8.68742468e-01     -1.16680718e+00
      8.71790687e-01     -1.17208685e+00
      8.74838906e-01     -1.17736652e+00
      8.77887125e-01     -1.18264619e+00
      1.00591233e-01      1.74229127e-01
      1.03639452e-01      1.68949456e-01
      1.06687671e-01      1.63669786e-01
      1.09735891e-01      1.58390115e-01
      1.12784110e-01      1.53110445e-01
      1.15832329e-01      1.47830774e-01
      1.18880548e-01      1.42551104e-01
      1.21928767e-01      1.37271433e-01
      1.24976987e-01      1.31991763e-01
      1.28025206e-01      1.26712092e-01
      1.31073425e-01      1.21432422e-01
      1.34121644e-01      1.16152751e-01
      1.37169863e-01      1.10873081e-01
      1.40218083e-01      1.05593410e-01
      1.43266302e-01      1.00313740e-01
      1.46314521e-01      9.50340690e-02
      1.49362740e-01      8.97543985e-02
      1.52410959e-01      8.44747280e-02
      1.55459178e-01      7.91950575e-02
      1.58507398e-01      7.39153870e-02
      1.61555617e-01      6.86357165e-02
      1.64603836e-01      6.33560460e-02
      1.67652055e-01      5.80763755e-02
      1.70700274e-01      5.27967050e-02
      1.73748494e-01      4.75170345e-02
      1.76796713e-01      4.22373640e-02
      1.79844932e-01      3.69576935e-02
      1.82893151e-01      3.16780230e-02
      1.85941370e-01      2.63983525e-02
      1.88989589e-01      2.11186820e-02
      1.92037809e-01      1.58390115e-02
      1.95086028e-01      1.05593410e-02
      1.98134247e-01      5.27967050e-03
      2.01182466e-01      0.00000000e+00
      2.04230685e-01     -5.27967050e-03
      2.07278905e-01     -1.05593410e-02
      2.10327124e-01     -1.58390115e-02
      2.13375343e-01     -2.11186820e-02
      2.16423562e-01     -2.63983525e-02
      2.19471781e-01     -3.16780230e-02
      2.22520001e-01     -3.69576935e-02
      2.25568220e-01     -4.22373640e-02
      2.28616439e-01     -4.75170345e-02
      2.31664658e-01     -5.27967050e-02
      2.34712877e-01     -5.80763755e-02
      2.37761096e-01     -6.33560460e-02
      2.40809316e-01     -6.86357165e-02
      2.43857535e-01     -7.39153870e-02
      2.46905754e-01     -7.91950575e-02
      2.49953973e-01     -8.44747280e-02
      2.53002192e-01     -8.97543985e-02
      2.56050412e-01     -9.50340690e-02
      2.59098631e-01     -1.00313740e-01
      2.62146850e-01     -1.05593410e-01
      2.65195069e-01     -1.10873081e-01
      2.68243288e-01     -1.16152751e-01
      2.71291508e-01     -1.21432422e-01
      2.74339727e-01     -1.26712092e-01
      2.77387946e-01     -1.31991763e-01
      2.80436165e-01     -1.37271433e-01
      2.83484384e-01     -1.42551104e-01
      2.86532603e-01     -1.47830774e-01
      2.89580823e-01     -1.53110445e-01
      2.92629042e-01     -1.58390115e-01
      2.95677261e-01     -1.63669786e-01
      2.98725480e-01     -1.68949456e-01
      3.01773699e-01     -1.74229127e-01
      3.04821919e-01     -1.79508797e-01
      3.07870138e-01     -1.84788468e-01
      3.10918357e-01     -1.90068138e-01
      3.13966576e-01     -1.95347809e-01
      3.17014795e-01     -2.00627479e-01
      3.20063014e-01     -2.05907150e-01
      3.23111234e-01     -2.11186820e-01
      3.26159453e-01     -2.16466491e-01
      3.29207672e-01     -2.21746161e-01
      3.32255891e-01     -2.27025832e-01
      3.35304110e-01     -2.32305502e-01
      3.38352330e-01     -2.37585173e-01
      3.41400549e-01     -2.42864843e-01
      3.44448768e-01     -2.48144514e-01
      3.47496987e-01     -2.53424184e-01
      3.50545206e-01     -2.58703855e-01
      3.53593426e-01     -2.63983525e-01
      3.56641645e-01     -2.69263196e-01
      3.59689864e-01     -2.74542866e-01
      3.62738083e-01     -2.79822537e-01
      3.65786302e-01     -2.85102207e-01
      3.68834521e-01     -2.90381878e-01
      3.71882741e-01     -2.95661548e-01
      3.74930960e-01     -3.00941219e-01
      3.77979179e-01     -3.06220889e-01
      3.81027398e-01     -3.11500560e-01
      3.84075617e-01     -3.16780230e-01
      3.87123837e-01     -3.22059901e-01
      3.90172056e-01     -3.27339571e-01
      3.93220275e-01     -3.32619242e-01
      3.96268494e-01     -3.37898912e-01
      3.99316713e-01     -3.43178583e-01
      4.02364932e-01     -3.48458253e-01
      4.05413152e-01     -3.53737924e-01
      4.08461371e-01     -3.59017594e-01
      4.11509590e-01     -3.64297265e-01
      4.14557809e-01     -3.69576935e-01
      4.17606028e-01     -3.74856606e-01
      4.20654248e-01     -3.80136276e-01
      4.23702467e-01     -3.85415947e-01
      4.26750686e-01     -3.90695617e-01
      4.29798905e-01     -3.95975288e-01
      4.32847124e-01     -4.01254958e-01
      4.35895344e-01     -4.06534629e-01
      4.38943563e-01     -4.11814299e-01
      4.41991782e-01     -4.17093970e-01
      4.45040001e-01     -4.22373640e-01
      4.48088220e-01     -4.27653311e-01
      4.51136439e-01     -4.32932981e-01
      4.54184659e-01     -4.38212652e-01
      4.57232878e-01     -4.43492322e-01
      4.60281097e-01     -4.48771993e-01
      4.63329316e-01     -4.54051663e-01
      4.66377535e-01     -4.59331334e-01
      4.69425755e-01     -4.64611004e-01
      4.72473974e-01     -4.69890675e-01
      4.75522193e-01     -4.75170345e-01
      4.78570412e-01     -4.80450016e-01
      4.81618631e-01     -4.85729686e-01
      4.84666850e-01     -4.91009357e-01
      4.87715070e-01     -4.96289027e-01
      4.90763289e-01     -5.01568698e-01
      4.93811508e-01     -5.06848368e-01
      4.96859727e-01     -5.12128039e-01
      4.99907946e-01     -5.17407709e-01
      5.02956166e-01     -5.22687380e-01
      5.06004385e-01     -5.27967050e-01
      5.09052604e-01     -5.33246721e-01
      5.12100823e-01     -5.38526391e-01
      5.15149042e-01     -5.43806062e-01
      5.18197262e-01     -5.49085732e-01
      5.21245481e-01     -5.54365403e-01
      5.24293700e-01     -5.59645073e-01
      5.27341919e-01     -5.64924744e-01
      5.30390138e-01     -5.70204414e-01
      5.33438357e-01     -5.75484085e-01
      5.36486577e-01     -5.80763755e-01
      5.39534796e-01     -5.86043426e-01
      5.42583015e-01     -5.91323096e-01
      5.45631234e-01     -5.96602767e-01
      5.48679453e-01     -6.01882437e-01
      5.51727673e-01     -6.07162108e-01
      5.54775892e-01     -6.12441778e-01
      5.57824111e-01     -6.17721449e-01
      5.60872330e-01     -6.23001119e-01
      5.63920549e-01     -6.28280790e-01
      5.66968768e-01     -6.33560460e-01
      5.70016988e-01     -6.38840131e-01
      5.73065207e-01     -6.44119801e-01
      5.76113426e-01     -6.49399472e-01
      5.79161645e-01     -6.54679142e-01
      5.82209864e-01     -6.59958813e-01
      5.85258084e-01     -6.65238483e-01
      5.88306303e-01     -6.70518154e-01
      5.91354522e-01     -6.75797824e-01
      5.94402741e-01     -6.81077495e-01
      5.97450960e-01     -6.86357165e-01
      6.00499180e-01     -6.91636836e-01
      6.03547399e-01     -6.96916506e-01
      6.06595618e-01     -7.02196177e-01
      6.09643837e-01     -7.07475847e-01
      6.12692056e-01     -7.12755518e-01
      6.15740275e-01     -7.18035188e-01
      6.18788495e-01     -7.23314859e-01
      6.21836714e-01     -7.28594529e-01
      6.24884933e-01     -7.33874200e-01
      6.27933152e-01     -7.39153870e-01
      6.30981371e-01     -7.44433541e-01
      6.34029591e-01     -7.49713211e-01
      6.37077810e-01     -7.54992882e-01
      6.40126029e-01     -7.60272552e-01
      6.43174248e-01     -7.65552223e-01
      6.46222467e-01     -7.70831893e-01
      6.49270686e-01     -7.76111564e-01
      6.52318906e-01     -7.81391234e-01
      6.55367125e-01     -7.86670905e-01
      6.58415344e-01     -7.91950575e-01
      6.61463563e-01     -7.97230246e-01
      6.64511782e-01     -8.02509916e-01
      6.67560002e-01     -8.07789587e-01
      6.70608221e-01     -8.13069257e-01
      6.73656440e-01     -8.18348928e-01
      6.76704659e-01     -8.23628598e-01
      6.79752878e-01     -8.28908269e-01
      6.82801098e-01     -8.34187939e-01
      6.85849317e-01     -8.39467610e-01
      6.88897536e-01     -8.44747280e-01
      6.91945755e-01     -8.50026951e-01
      6.94993974e-01     -8.55306621e-01
      6.98042193e-01     -8.60586292e-01
      7.01090413e-01     -8.65865962e-01
      7.04138632e-01     -8.71145633e-01
      7.07186851e-01     -8.76425303e-01
      7.10235070e-01     -8.81704974e-01
      7.13283289e-01     -8.86984644e-01
      7.16331509e-01     -8.92264315e-01
      7.19379728e-01     -8.97543985e-01
      7.22427947e-01     -9.02823656e-01
      7.25476166e-01     -9.08103326e-01
      7.28524385e-01     -9.13382997e-01
      7.31572605e-01     -9.18662667e-01
      7.34620824e-01     -9.23942338e-01
      7.37669043e-01     -9.29222008e-01
      7.40717262e-01     -9.34501679e-01
      7.43765481e-01     -9.39781349e-01
      7.46813700e-01     -9.45061020e-01
      7.49861920e-01     -9.50340690e-01
      7.52910139e-01     -9.55620361e-01
      7.55958358e-01     -9.60900031e-01
      7.59006577e-01     -9.66179702e-01
      7.62054796e-01     -9.71459372e-01
      7.65103016e-01     -9.76739043e-01
      7.68151235e-01     -9.82018713e-01
      7.71199454e-01     -9.87298384e-01
      7.74247673e-01     -9.92578054e-01
      7.77295892e-01     -9.97857725e-01
      7.80344111e-01     -1.00313740e+00
      7.83392331e-01     -1.00841707e+00
      7.86440550e-01     -1.01369674e+00
      7.89488769e-01     -1.01897641e+00
      7.92536988e-01     -1.02425608e+00
      7.95585207e-01     -1.02953575e+00
      7.98633427e-01     -1.03481542e+00
      8.01681646e-01     -1.04009509e+00
      8.04729865e-01     -1.04537476e+00
      8.07778084e-01     -1.05065443e+00
      8.10826303e-01     -1.05593410e+00
      8.13874523e-01     -1.06121377e+00
      8.16922742e-01     -1.06649344e+00
      8.19970961e-01     -1.07177311e+00
      8.23019180e-01     -1.07705278e+00
      8.26067399e-01     -1.08233245e+00
      8.29115618e-01     -1.08761212e+00
      8.32163838e-01     -1.09289179e+00
      8.35212057e-01     -1.09817146e+00
      8.38260276e-01     -1.10345113e+00
      8.41308495e-01     -1.10873081e+00
      8.44356714e-01     -1.11401048e+00
      8.47404934e-01     -1.11929015e+00
      8.50453153e-01     -1.12456982e+00
      8.53501372e-01     -1.12984949e+00
      8.56549591e-01     -1.13512916e+00
      8.59597810e-01     -1.14040883e+00
      8.62646029e-01     -1.14568850e+00
      8.65694249e-01     -1.15096817e+00
      8.68742468e-01     -1.15624784e+00
      8.71790687e-01     -1.16152751e+00
      8.74838906e-01     -1.16680718e+00
      8.77887125e-01     -1.17208685e+00
      8.80935345e-01     -1.17736652e+00
      1.03639452e-01      1.79508797e-01
      1.06687671e-01      1.74229127e-01
      1.09735891e-01      1.68949456e-01
      1.12784110e-01      1.63669786e-01
      1.15832329e-01      1.58390115e-01
      1.18880548e-01      1.53110445e-01
      1.21928767e-01      1.47830774e-01
      1.24976987e-01      1.42551104e-01
      1.28025206e-01      1.37271433e-01
      1.31073425e-01      1.31991763e-01
      1.34121644e-01      1.26712092e-01
      1.37169863e-01      1.21432422e-01
      1.40218083e-01      1.16152751e-01
      1.43266302e-01      1.10873081e-01
      1.46314521e-01      1.05593410e-01
      1.49362740e-01      1.00313740e-01
      1.52410959e-01      9.50340690e-02
      1.55459178e-01      8.97543985e-02
      1.58507398e-01      8.44747280e-02
      1.61555617e-01      7.91950575e-02
      1.64603836e-01      7.39153870e-02
      1.67652055e-01      6.86357165e-02
      1.70700274e-01      6.33560460e-02
      1.73748494e-01      5.80763755e-02
      1.76796713e-01      5.27967050e-02
      1.79844932e-01      4.75170345e-02
      1.82893151e-01      4.22373640e-02
      1.85941370e-01      3.69576935e-02
      1.88989589e-01      3.16780230e-02
      1.92037809e-01      2.63983525e-02
      1.95086028e-01      2.11186820e-02
      1.98134247e-01      1.58390115e-02
      2.01182466e-01      1.05593410e-02
      2.04230685e-01      5.27967050e-03
      2.07278905e-01      0.00000000e+00
      2.10327124e-01     -5.27967050e-03
      2.13375343e-01     -1.05593410e-02
      2.16423562e-01     -1.58390115e-02
      2.19471781e-01     -2.11186820e-02
      2.22520001e-01     -2.63983525e-02
      2.25568220e-01     -3.16780230e-02
      2.28616439e-01     -3.69576935e-02
      2.31664658e-01     -4.22373640e-02
      2.34712877e-01     -4.75170345e-02
      2.37761096e-01     -5.27967050e-02
      2.40809316e-01     -5.80763755e-02
      2.43857535e-01     -6.33560460e-02
      2.46905754e-01     -6.86357165e-02
      2.49953973e-01     -7.39153870e-02
      2.53002192e-01     -7.91950575e-02
      2.56050412e-01     -8.44747280e-02
      2.59098631e-01     -8.97543985e-02
      2.62146850e-01     -9.50340690e-02
      2.65195069e-01     -1.00313740e-01
      2.68243288e-01     -1.05593410e-01
      2.71291508e-01     -1.10873081e-01
      2.74339727e-01     -1.16152751e-01
      2.77387946e-01     -1.21432422e-01
      2.80436165e-01     -1.26712092e-01
      2.83484384e-01     -1.31991763e-01
      2.86532603e-01     -1.37271433e-01
      2.89580823e-01     -1.42551104e-01
      2.92629042e-01     -1.47830774e-01
      2.95677261e-01     -1.53110445e-01
      2.98725480e-01     -1.58390115e-01
      3.01773699e-01     -1.63669786e-01
      3.04821919e-01     -1.68949456e-01
      3.07870138e-01     -1.74229127e-01
      3.10918357e-01     -1.79508797e-01
      3.13966576e-01     -1.84788468e-01
      3.17014795e-01     -1.90068138e-01
      3.20063014e-01     -1.95347809e-01
      3.23111234e-01     -2.00627479e-01
      3.26159453e-01     -2.05907150e-01
      3.29207672e-01     -2.11186820e-01
      3.32255891e-01     -2.16466491e-01
      3.35304110e-01     -2.21746161e-01
      3.38352330e-01     -2.27025832e-01
      3.41400549e-01     -2.32305502e-01
      3.44448768e-01     -2.37585173e-01
      3.47496987e-01     -2.42864843e-01
      3.50545206e-01     -2.48144514e-01
      3.53593426e-01     -2.53424184e-01
      3.56641645e-01     -2.58703855e-01
      3.59689864e-01     -2.63983525e-01
      3.62738083e-01     -2.69263196e-01
      3.65786302e-01     -2.74542866e-01
      3.68834521e-01     -2.79822537e-01
      3.71882741e-01     -2.85102207e-01
      3.74930960e-01     -2.90381878e-01
      3.77979179e-01     -2.95661548e-01
      3.81027398e-01     -3.00941219e-01
      3.84075617e-01     -3.06220889e-01
      3.87123837e-01     -3.11500560e-01
      3.90172056e-01     -3.16780230e-01
      3.93220275e-01     -3.22059901e-01
      3.96268494e-01     -3.27339571e-01
      3.99316713e-01     -3.32619242e-01
      4.02364932e-01     -3.37898912e-01
      4.05413152e-01     -3.43178583e-01
      4.08461371e-01     -3.48458253e-01
      4.11509590e-01     -3.53737924e-01
      4.14557809e-01     -3.59017594e-01
      4.17606028e-01     -3.64297265e-01
      4.20654248e-01     -3.69576935e-01
      4.23702467e-01     -3.74856606e-01
      4.26750686e-01     -3.80136276e-01
      4.29798905e-01     -3.85415947e-01
      4.32847124e-01     -3.90695617e-01
      4.35895344e-01     -3.95975288e-01
      4.38943563e-01     -4.01254958e-01
      4.41991782e-01     -4.06534629e-01
      4.45040001e-01     -4.11814299e-01
      4.48088220e-01     -4.17093970e-01
      4.51136439e-01     -4.22373640e-01
      4.54184659e-01     -4.27653311e-01
      4.57232878e-01     -4.32932981e-01
      4.60281097e-01     -4.38212652e-01
      4.63329316e-01     -4.43492322e-01
      4.66377535e-01     -4.48771993e-01
      4.69425755e-01     -4.54051663e-01
      4.72473974e-01     -4.59331334e-01
      4.75522193e-01     -4.64611004e-01
      4.78570412e-01     -4.69890675e-01
      4.81618631e-01     -4.75170345e-01
      4.84666850e-01     -4.80450016e-01
      4.87715070e-01     -4.85729686e-01
      4.90763289e-01     -4.91009357e-01
      4.93811508e-01     -4.96289027e-01
      4.96859727e-01     -5.01568698e-01
      4.99907946e-01     -5.06848368e-01
      5.02956166e-01     -5.12128039e-01
      5.06004385e-01     -5.17407709e-01
      5.09052604e-01     -5.22687380e-01
      5.12100823e-01     -5.27967050e-01
      5.15149042e-01     -5.33246721e-01
      5.18197262e-01     -5.38526391e-01
      5.21245481e-01     -5.43806062e-01
      5.24293700e-01     -5.49085732e-01
      5.27341919e-01     -5.54365403e-01
      5.30390138e-01     -5.59645073e-01
      5.33438357e-01     -5.64924744e-01
      5.36486577e-01     -5.70204414e-01
      5.39534796e-01     -5.75484085e-01
      5.42583015e-01     -5.80763755e-01
      5.45631234e-01     -5.86043426e-01
      5.48679453e-01     -5.91323096e-01
      5.51727673e-01     -5.96602767e-01
      5.54775892e-01     -6.01882437e-01
      5.57824111e-01     -6.07162108e-01
      5.60872330e-01     -6.12441778e-01
      5.63920549e-01     -6.17721449e-01
      5.66968768e-01     -6.23001119e-01
      5.70016988e-01     -6.28280790e-01
      5.73065207e-01     -6.33560460e-01
      5.76113426e-01     -6.38840131e-01
      5.79161645e-01     -6.44119801e-01
      5.82209864e-01     -6.49399472e-01
      5.85258084e-01     -6.54679142e-01
      5.88306303e-01     -6.59958813e-01
      5.91354522e-01     -6.65238483e-01
      5.94402741e-01     -6.70518154e-01
      5.97450960e-01     -6.75797824e-01
      6.00499180e-01     -6.81077495e-01
      6.03547399e-01     -6.86357165e-01
      6.06595618e-01     -6.91636836e-01
      6.09643837e-01     -6.96916506e-01
      6.12692056e-01     -7.02196177e-01
      6.15740275e-01     -7.07475847e-01
      6.18788495e-01     -7.12755518e-01
      6.21836714e-01     -7.18035188e-01
      6.24884933e-01     -7.23314859e-01
      6.27933152e-01     -7.28594529e-01
      6.30981371e-01     -7.33874200e-01
      6.34029591e-01     -7.39153870e-01
      6.37077810e-01     -7.44433541e-01
      6.40126029e-01     -7.49713211e-01
      6.43174248e-01     -7.54992882e-01
      6.46222467e-01     -7.60272552e-01
      6.49270686e-01     -7.65552223e-01
      6.52318906e-01     -7.70831893e-01
      6.55367125e-01     -7.76111564e-01
      6.58415344e-01     -7.81391234e-01
      6.61463563e-01     -7.86670905e-01
      6.64511782e-01     -7.91950575e-01
      6.67560002e-01     -7.97230246e-01
      6.70608221e-01     -8.02509916e-01
      6.73656440e-01     -8.07789587e-01
      6.76704659e-01     -8.13069257e-01
      6.79752878e-01     -8.18348928e-01
      6.82801098e-01     -8.23628598e-01
      6.85849317e-01     -8.28908269e-01
      6.88897536e-01     -8.34187939e-01
      6.91945755e-01     -8.39467610e-01
      6.94993974e-01     -8.44747280e-01
      6.98042193e-01     -8.50026951e-01
      7.01090413e-01     -8.55306621e-01
      7.04138632e-01     -8.60586292e-01
      7.07186851e-01     -8.65865962e-01
      7.10235070e-01     -8.71145633e-01
      7.13283289e-01     -8.76425303e-01
      7.16331509e-01     -8.81704974e-01
      7.19379728e-01     -8.86984644e-01
      7.22427947e-01     -8.92264315e-01
      7.25476166e-01     -8.97543985e-01
      7.28524385e-01     -9.02823656e-01
      7.31572605e-01     -9.08103326e-01
      7.34620824e-01     -9.13382997e-01
      7.37669043e-01     -9.18662667e-01
      7.40717262e-01     -9.23942338e-01
      7.43765481e-01     -9.29222008e-01
      7.46813700e-01     -9.34501679e-01
      7.49861920e-01     -9.39781349e-01
      7.52910139e-01     -9.45061020e-01
      7.55958358e-01     -9.50340690e-01
      7.59006577e-01     -9.55620361e-01
      7.62054796e-01     -9.60900031e-01
      7.65103016e-01     -9.66179702e-01
      7.68151235e-01     -9.71459372e-01
      7.71199454e-01     -9.76739043e-01
      7.74247673e-01     -9.82018713e-01
      7.77295892e-01     -9.87298384e-01
      7.80344111e-01     -9.92578054e-01
      7.83392331e-01     -9.97857725e-01
      7.86440550e-01     -1.00313740e+00
      7.89488769e-01     -1.00841707e+00
      7.92536988e-01     -1.01369674e+00
      7.95585207e-01     -1.01897641e+00
      7.98633427e-01     -1.02425608e+00
      8.01681646e-01     -1.02953575e+00
      8.04729865e-01     -1.03481542e+00
      8.07778084e-01     -1.04009509e+00
      8.10826303e-01     -1.04537476e+00
      8.13874523e-01     -1.05065443e+00
      8.16922742e-01     -1.05593410e+00
      8.19970961e-01     -1.06121377e+00
      8.23019180e-01     -1.06649344e+00
      8.26067399e-01     -1.07177311e+00
      8.29115618e-01     -1.07705278e+00
      8.32163838e-01     -1.08233245e+00
      8.35212057e-01     -1.08761212e+00
      8.38260276e-01     -1.09289179e+00
      8.41308495e-01     -1.09817146e+00
      8.44356714e-01     -1.10345113e+00
      8.47404934e-01     -1.10873081e+00
      8.50453153e-01     -1.11401048e+00
      8.53501372e-01     -1.11929015e+00
      8.56549591e-01     -1.12456982e+00
      8.59597810e-01     -1.12984949e+00
      8.62646029e-01     -1.13512916e+00
      8.65694249e-01     -1.14040883e+00
      8.68742468e-01     -1.14568850e+00
      8.71790687e-01     -1.15096817e+00
      8.74838906e-01     -1.15624784e+00
      8.77887125e-01     -1.16152751e+00
      8.80935345e-01     -1.16680718e+00
      8.83983564e-01     -1.17208685e+00
      1.06687671e-01      1.84788468e-01
      1.09735891e-01      1.79508797e-01
      1.12784110e-01      1.74229127e-01
      1.15832329e-01      1.68949456e-01
      1.18880548e-01      1.63669786e-01
      1.21928767e-01      1.58390115e-01
      1.24976987e-01      1.53110445e-01
      1.28025206e-01      1.47830774e-01
      1.31073425e-01      1.42551104e-01
      1.34121644e-01      1.37271433e-01
      1.37169863e-01      1.31991763e-01
      1.40218083e-01      1.26712092e-01
      1.43266302e-01      1.21432422e-01
      1.46314521e-01      1.16152751e-01
      1.49362740e-01      1.10873081e-01
      1.52410959e-01      1.05593410e-01
      1.55459178e-01      1.00313740e-01
      1.58507398e-01      9.50340690e-02
      1.61555617e-01      8.97543985e-02
      1.64603836e-01      8.44747280e-02
      1.67652055e-01      7.91950575e-02
      1.70700274e-01      7.39153870e-02
      1.73748494e-01      6.86357165e-02
      1.76796713e-01      6.33560460e-02
      1.79844932e-01      5.80763755e-02
      1.82893151e-01      5.27967050e-02
      1.85941370e-01      4.75170345e-02
      1.88989589e-01      4.22373640e-02
      1.92037809e-01      3.69576935e-02
      1.95086028e-01      3.16780230e-02
      1.98134247e-01      2.63983525e-02
      2.01182466e-01      2.11186820e-02
      2.04230685e-01      1.58390115e-02
      2.07278905e-01      1.05593410e-02
      2.10327124e-01      5.27967050e-03
      2.13375343e-01      0.00000000e+00
      2.16423562e-01     -5.27967050e-03
      2.19471781e-01     -1.05593410e-02
      2.22520001e-01     -1.58390115e-02
      2.25568220e-01     -2.11186820e-02
      2.28616439e-01     -2.63983525e-02
      2.31664658e-01     -3.16780230e-02
      2.34712877e-01     -3.69576935e-02
      2.37761096e-01     -4.22373640e-02
      2.40809316e-01     -4.75170345e-02
      2.43857535e-01     -5.27967050e-02
      2.46905754e-01     -5.80763755e-02
      2.49953973e-01     -6.33560460e-02
      2.53002192e-01     -6.86357165e-02
      2.56050412e-01     -7.39153870e-02
      2.59098631e-01     -7.91950575e-02
      2.62146850e-01     -8.44747280e-02
      2.65195069e-01     -8.97543985e-02
      2.68243288e-01     -9.50340690e-02
      2.71291508e-01     -1.00313740e-01
      2.74339727e-01     -1.05593410e-01
      2.77387946e-01     -1.10873081e-01
      2.80436165e-01     -1.16152751e-01
      2.83484384e-01     -1.21432422e-01
      2.86532603e-01     -1.26712092e-01
      2.89580823e-01     -1.31991763e-01
      2.92629042e-01     -1.37271433e-01
      2.95677261e-01     -1.42551104e-01
      2.98725480e-01     -1.47830774e-01
      3.01773699e-01     -1.53110445e-01
      3.04821919e-01     -1.58390115e-01
      3.07870138e-01     -1.63669786e-01
      3.10918357e-01     -1.68949456e-01
      3.13966576e-01     -1.74229127e-01
      3.17014795e-01     -1.79508797e-01
      3.20063014e-01     -1.84788468e-01
      3.23111234e-01     -1.90068138e-01
      3.26159453e-01     -1.95347809e-01
      3.29207672e-01     -2.00627479e-01
      3.32255891e-01     -2.05907150e-01
      3.35304110e-01     -2.11186820e-01
      3.38352330e-01     -2.16466491e-01
      3.41400549e-01     -2.21746161e-01
      3.44448768e-01     -2.27025832e-01
      3.47496987e-01     -2.32305502e-01
      3.50545206e-01     -2.37585173e-01
      3.53593426e-01     -2.42864843e-01
      3.56641645e-01     -2.48144514e-01
      3.59689864e-01     -2.53424184e-01
      3.62738083e-01     -2.58703855e-01
      3.65786302e-01     -2.63983525e-01
      3.68834521e-01     -2.69263196e-01
      3.71882741e-01     -2.74542866e-01
      3.74930960e-01     -2.79822537e-01
      3.77979179e-01     -2.85102207e-01
      3.81027398e-01     -2.90381878e-01
      3.84075617e-01     -2.95661548e-01
      3.87123837e-01     -3.00941219e-01
      3.90172056e-01     -3.06220889e-01
      3.93220275e-01     -3.11500560e-01
      3.96268494e-01     -3.16780230e-01
      3.99316713e-01     -3.22059901e-01
      4.02364932e-01     -3.27339571e-01
      4.05413152e-01     -3.32619242e-01
      4.08461371e-01     -3.37898912e-01
      4.11509590e-01     -3.43178583e-01
      4.14557809e-01     -3.48458253e-01
      4.17606028e-01     -3.53737924e-01
      4.20654248e-01     -3.59017594e-01
      4.23702467e-01     -3.64297265e-01
      4.26750686e-01     -3.69576935e-01
      4.29798905e-01     -3.74856606e-01
      4.32847124e-01     -3.80136276e-01
      4.35895344e-01     -3.85415947e-01
      4.38943563e-01     -3.90695617e-01
      4.41991782e-01     -3.95975288e-01
      4.45040001e-01     -4.01254958e-01
      4.48088220e-01     -4.06534629e-01
      4.51136439e-01     -4.11814299e-01
      4.54184659e-01     -4.17093970e-01
      4.57232878e-01     -4.22373640e-01
      4.60281097e-01     -4.27653311e-01
      4.63329316e-01     -4.32932981e-01
      4.66377535e-01     -4.38212652e-01
      4.69425755e-01     -4.43492322e-01
      4.72473974e-01     -4.48771993e-01
      4.75522193e-01     -4.54051663e-01
      4.78570412e-01     -4.59331334e-01
      4.81618631e-01     -4.64611004e-01
      4.84666850e-01     -4.69890675e-01
      4.87715070e-01     -4.75170345e-01
      4.90763289e-01     -4.80450016e-01
      4.93811508e-01     -4.85729686e-01
      4.96859727e-01     -4.91009357e-01
      4.99907946e-01     -4.96289027e-01
      5.02956166e-01     -5.01568698e-01
      5.06004385e-01     -5.06848368e-01
      5.09052604e-01     -5.12128039e-01
      5.12100823e-01     -5.17407709e-01
      5.15149042e-01     -5.22687380e-01
      5.18197262e-01     -5.27967050e-01
      5.21245481e-01     -5.33246721e-01
      5.24293700e-01     -5.38526391e-01
      5.27341919e-01     -5.43806062e-01
      5.30390138e-01     -5.49085732e-01
      5.33438357e-01     -5.54365403e-01
      5.36486577e-01     -5.59645073e-01
      5.39534796e-01     -5.64924744e-01
      5.42583015e-01     -5.70204414e-01
      5.45631234e-01     -5.75484085e-01
      5.48679453e-01     -5.80763755e-01
      5.51727673e-01     -5.86043426e-01
      5.54775892e-01     -5.91323096e-01
      5.57824111e-01     -5.96602767e-01
      5.60872330e-01     -6.01882437e-01
      5.63920549e-01     -6.07162108e-01
      5.66968768e-01     -6.12441778e-01
      5.70016988e-01     -6.17721449e-01
      5.73065207e-01     -6.23001119e-01
      5.76113426e-01     -6.28280790e-01
      5.79161645e-01     -6.33560460e-01
      5.82209864e-01     -6.38840131e-01
      5.85258084e-01     -6.44119801e-01
      5.88306303e-01     -6.49399472e-01
      5.91354522e-01     -6.54679142e-01
      5.94402741e-01     -6.59958813e-01
      5.97450960e-01     -6.65238483e-01
      6.00499180e-01     -6.70518154e-01
      6.03547399e-01     -6.75797824e-01
      6.06595618e-01     -6.81077495e-01
      6.09643837e-01     -6.86357165e-01
      6.12692056e-01     -6.91636836e-01
      6.15740275e-01     -6.96916506e-01
      6.18788495e-01     -7.02196177e-01
      6.21836714e-01     -7.07475847e-01
      6.24884933e-01     -7.12755518e-01
      6.27933152e-01     -7.18035188e-01
      6.30981371e-01     -7.23314859e-01
      6.34029591e-01     -7.28594529e-01
      6.37077810e-01     -7.33874200e-01
      6.40126029e-01     -7.39153870e-01
      6.43174248e-01     -7.44433541e-01
      6.46222467e-01     -7.49713211e-01
      6.49270686e-01     -7.54992882e-01
      6.52318906e-01     -7.60272552e-01
      6.55367125e-01     -7.65552223e-01
      6.58415344e-01     -7.70831893e-01
      6.61463563e-01     -7.76111564e-01
      6.64511782e-01     -7.81391234e-01
      6.67560002e-01     -7.86670905e-01
      6.70608221e-01     -7.91950575e-01
      6.73656440e-01     -7.97230246e-01
      6.76704659e-01     -8.02509916e-01
      6.79752878e-01     -8.07789587e-01
      6.82801098e-01     -8.13069257e-01
      6.85849317e-01     -8.18348928e-01
      6.88897536e-01     -8.23628598e-01
      6.91945755e-01     -8.28908269e-01
      6.94993974e-01     -8.34187939e-01
      6.98042193e-01     -8.39467610e-01
      7.01090413e-01     -8.44747280e-01
      7.04138632e-01     -8.50026951e-01
      7.07186851e-01     -8.55306621e-01
      7.10235070e-01     -8.60586292e-01
      7.13283289e-01     -8.65865962e-01
      7.16331509e-01     -8.71145633e-01
      7.19379728e-01     -8.76425303e-01
      7.22427947e-01     -8.81704974e-01
      7.25476166e-01     -8.86984644e-01
      7.28524385e-01     -8.92264315e-01
      7.31572605e-01     -8.97543985e-01
      7.34620824e-01     -9.02823656e-01
      7.37669043e-01     -9.08103326e-01
      7.40717262e-01     -9.13382997e-01
      7.43765481e-01     -9.18662667e-01
      7.46813700e-01     -9.23942338e-01
      7.49861920e-01     -9.29222008e-01
      7.52910139e-01     -9.34501679e-01
      7.55958358e-01     -9.39781349e-01
      7.59006577e-01     -9.45061020e-01
      7.62054796e-01     -9.50340690e-01
      7.65103016e-01     -9.55620361e-01
      7.68151235e-01     -9.60900031e-01
      7.71199454e-01     -9.66179702e-01
      7.74247673e-01     -9.71459372e-01
      7.77295892e-01     -9.76739043e-01
      7.80344111e-01     -9.82018713e-01
      7.83392331e-01     -9.87298384e-01
      7.86440550e-01     -9.92578054e-01
      7.89488769e-01     -9.97857725e-01
      7.92536988e-01     -1.00313740e+00
      7.95585207e-01     -1.00841707e+00
      7.98633427e-01     -1.01369674e+00
      8.01681646e-01     -1.01897641e+00
      8.04729865e-01     -1.02425608e+00
      8.07778084e-01     -1.02953575e+00
      8.10826303e-01     -1.03481542e+00
      8.13874523e-01     -1.04009509e+00
      8.16922742e-01     -1.04537476e+00
      8.19970961e-01     -1.05065443e+00
      8.23019180e-01     -1.05593410e+00
      8.26067399e-01     -1.06121377e+00
      8.29115618e-01     -1.06649344e+00
      8.32163838e-01     -1.07177311e+00
      8.35212057e-01     -1.07705278e+00
      8.38260276e-01     -1.08233245e+00
      8.41308495e-01     -1.08761212e+00
      8.44356714e-01     -1.09289179e+00
      8.47404934e-01     -1.09817146e+00
      8.50453153e-01     -1.10345113e+00
      8.53501372e-01     -1.10873081e+00
      8.56549591e-01     -1.11401048e+00
      8.59597810e-01     -1.11929015e+00
      8.62646029e-01     -1.12456982e+00
      8.65694249e-01     -1.12984949e+00
      8.68742468e-01     -1.13512916e+00
      8.71790687e-01     -1.14040883e+00
      8.74838906e-01     -1.14568850e+00
      8.77887125e-01     -1.15096817e+00
      8.80935345e-01     -1.15624784e+00
      8.83983564e-01     -1.16152751e+00
      8.87031783e-01     -1.16680718e+00
      1.09735891e-01      1.90068138e-01
      1.12784110e-01      1.84788468e-01
      1.15832329e-01      1.79508797e-01
      1.18880548e-01      1.74229127e-01
      1.21928767e-01      1.68949456e-01
      1.24976987e-01      1.63669786e-01
      1.28025206e-01      1.58390115e-01
      1.31073425e-01      1.53110445e-01
      1.34121644e-01      1.47830774e-01
      1.37169863e-01      1.42551104e-01
      1.40218083e-01      1.37271433e-01
      1.43266302e-01      1.31991763e-01
      1.46314521e-01      1.26712092e-01
      1.49362740e-01      1.21432422e-01
      1.52410959e-01      1.16152751e-01
      1.55459178e-01      1.10873081e-01
      1.58507398e-01      1.05593410e-01
      1.61555617e-01      1.00313740e-01
      1.64603836e-01      9.50340690e-02
      1.67652055e-01      8.97543985e-02
      1.70700274e-01      8.44747280e-02
      1.73748494e-01      7.91950575e-02
      1.76796713e-01      7.39153870e-02
      1.79844932e-01      6.86357165e-02
      1.82893151e-01      6.33560460e-02
      1.85941370e-01      5.80763755e-02
      1.88989589e-01      5.27967050e-02
      1.92037809e-01      4.75170345e-02
      1.95086028e-01      4.22373640e-02
      1.98134247e-01      3.69576935e-02
      2.01182466e-01      3.16780230e-02
      2.04230685e-01      2.63983525e-02
      2.07278905e-01      2.11186820e-02
      2.10327124e-01      1.58390115e-02
      2.13375343e-01      1.05593410e-02
      2.16423562e-01      5.27967050e-03
      2.19471781e-01      0.00000000e+00
      2.22520001e-01     -5.27967050e-03
      2.25568220e-01     -1.05593410e-02
      2.28616439e-01     -1.58390115e-02
      2.31664658e-01     -2.11186820e-02
      2.34712877e-01     -2.63983525e-02
      2.37761096e-01     -3.16780230e-02
      2.40809316e-01     -3.69576935e-02
      2.43857535e-01     -4.22373640e-02
      2.46905754e-01     -4.75170345e-02
      2.49953973e-01     -5.27967050e-02
      2.53002192e-01     -5.80763755e-02
      2.56050412e-01     -6.33560460e-02
      2.59098631e-01     -6.86357165e-02
      2.62146850e-01     -7.39153870e-02
      2.65195069e-01     -7.91950575e-02
      2.68243288e-01     -8.44747280e-02
      2.71291508e-01     -8.97543985e-02
      2.74339727e-01     -9.50340690e-02
      2.77387946e-01     -1.00313740e-01
      2.80436165e-01     -1.05593410e-01
      2.83484384e-01     -1.10873081e-01
      2.86532603e-01     -1.16152751e-01
      2.89580823e-01     -1.21432422e-01
      2.92629042e-01     -1.26712092e-01
      2.95677261e-01     -1.31991763e-01
      2.98725480e-01     -1.37271433e-01
      3.01773699e-01     -1.42551104e-01
      3.04821919e-01     -1.47830774e-01
      3.07870138e-01     -1.53110445e-01
      3.10918357e-01     -1.58390115e-01
      3.13966576e-01     -1.63669786e-01
      3.17014795e-01     -1.68949456e-01
      3.20063014e-01     -1.74229127e-01
      3.23111234e-01     -1.79508797e-01
      3.26159453e-01     -1.84788468e-01
      3.29207672e-01     -1.90068138e-01
      3.32255891e-01     -1.95347809e-01
      3.35304110e-01     -2.00627479e-01
      3.38352330e-01     -2.05907150e-01
      3.41400549e-01     -2.11186820e-01
      3.44448768e-01     -2.16466491e-01
      3.47496987e-01     -2.21746161e-01
      3.50545206e-01     -2.27025832e-01
      3.53593426e-01     -2.32305502e-01
      3.56641645e-01     -2.37585173e-01
      3.59689864e-01     -2.42864843e-01
      3.62738083e-01     -2.48144514e-01
      3.65786302e-01     -2.53424184e-01
      3.68834521e-01     -2.58703855e-01
      3.71882741e-01     -2.63983525e-01
      3.74930960e-01     -2.69263196e-01
      3.77979179e-01     -2.74542866e-01
      3.81027398e-01     -2.79822537e-01
      3.84075617e-01     -2.85102207e-01
      3.87123837e-01     -2.90381878e-01
      3.90172056e-01     -2.95661548e-01
      3.93220275e-01     -3.00941219e-01
      3.96268494e-01     -3.06220889e-01
      3.99316713e-01     -3.11500560e-01
      4.02364932e-01     -3.16780230e-01
      4.05413152e-01     -3.22059901e-01
      4.08461371e-01     -3.27339571e-01
      4.11509590e-01     -3.32619242e-01
      4.14557809e-01     -3.37898912e-01
      4.17606028e-01     -3.43178583e-01
      4.20654248e-01     -3.48458253e-01
      4.23702467e-01     -3.53737924e-01
      4.26750686e-01     -3.59017594e-01
      4.29798905e-01     -3.64297265e-01
      4.32847124e-01     -3.69576935e-01
      4.35895344e-01     -3.74856606e-01
      4.38943563e-01     -3.80136276e-01
      4.41991782e-01     -3.85415947e-01
      4.45040001e-01     -3.90695617e-01
      4.48088220e-01     -3.95975288e-01
      4.51136439e-01     -4.01254958e-01
      4.54184659e-01     -4.06534629e-01
      4.57232878e-01     -4.11814299e-01
      4.60281097e-01     -4.17093970e-01
      4.63329316e-01     -4.22373640e-01
      4.66377535e-01     -4.27653311e-01
      4.69425755e-01     -4.32932981e-01
      4.72473974e-01     -4.38212652e-01
      4.75522193e-01     -4.43492322e-01
      4.78570412e-01     -4.48771993e-01
      4.81618631e-01     -4.54051663e-01
      4.84666850e-01     -4.59331334e-01
      4.87715070e-01     -4.64611004e-01
      4.90763289e-01     -4.69890675e-01
      4.93811508e-01     -4.75170345e-01
      4.96859727e-01     -4.80450016e-01
      4.99907946e-01     -4.85729686e-01
      5.02956166e-01     -4.91009357e-01
      5.06004385e-01     -4.96289027e-01
      5.09052604e-01     -5.01568698e-01
      5.12100823e-01     -5.06848368e-01
      5.15149042e-01     -5.12128039e-01
      5.18197262e-01     -5.17407709e-01
      5.21245481e-01     -5.22687380e-01
      5.24293700e-01     -5.27967050e-01
      5.27341919e-01     -5.33246721e-01
      5.30390138e-01     -5.38526391e-01
      5.33438357e-01     -5.43806062e-01
      5.36486577e-01     -5.49085732e-01
      5.39534796e-01     -5.54365403e-01
      5.42583015e-01     -5.59645073e-01
      5.45631234e-01     -5.64924744e-01
      5.48679453e-01     -5.70204414e-01
      5.51727673e-01     -5.75484085e-01
      5.54775892e-01     -5.80763755e-01
      5.57824111e-01     -5.86043426e-01
      5.60872330e-01     -5.91323096e-01
      5.63920549e-01     -5.96602767e-01
      5.66968768e-01     -6.01882437e-01
      5.70016988e-01     -6.07162108e-01
      5.73065207e-01     -6.12441778e-01
      5.76113426e-01     -6.17721449e-01
      5.79161645e-01     -6.23001119e-01
      5.82209864e-01     -6.28280790e-01
      5.85258084e-01     -6.33560460e-01
      5.88306303e-01     -6.38840131e-01
      5.91354522e-01     -6.44119801e-01
      5.94402741e-01     -6.49399472e-01
      5.97450960e-01     -6.54679142e-01
      6.00499180e-01     -6.59958813e-01
      6.03547399e-01     -6.65238483e-01
      6.06595618e-01     -6.70518154e-01
      6.09643837e-01     -6.75797824e-01
      6.12692056e-01     -6.81077495e-01
      6.15740275e-01     -6.86357165e-01
      6.18788495e-01     -6.91636836e-01
      6.21836714e-01     -6.96916506e-01
      6.24884933e-01     -7.02196177e-01
      6.27933152e-01     -7.07475847e-01
      6.30981371e-01     -7.12755518e-01
      6.34029591e-01     -7.18035188e-01
      6.37077810e-01     -7.23314859e-01
      6.40126029e-01     -7.28594529e-01
      6.43174248e-01     -7.33874200e-01
      6.46222467e-01     -7.39153870e-01
      6.49270686e-01     -7.44433541e-01
      6.52318906e-01     -7.49713211e-01
      6.55367125e-01     -7.54992882e-01
      6.58415344e-01     -7.60272552e-01
      6.61463563e-01     -7.65552223e-01
      6.64511782e-01     -7.70831893e-01
      6.67560002e-01     -7.76111564e-01
      6.70608221e-01     -7.81391234e-01
      6.73656440e-01     -7.86670905e-01
      6.76704659e-01     -7.91950575e-01
      6.79752878e-01     -7.97230246e-01
      6.82801098e-01     -8.02509916e-01
      6.85849317e-01     -8.07789587e-01
      6.88897536e-01     -8.13069257e-01
      6.91945755e-01     -8.18348928e-01
      6.94993974e-01     -8.23628598e-01
      6.98042193e-01     -8.28908269e-01
      7.01090413e-01     -8.34187939e-01
      7.04138632e-01     -8.39467610e-01
      7.07186851e-01     -8.44747280e-01
      7.10235070e-01     -8.50026951e-01
      7.13283289e-01     -8.55306621e-01
      7.16331509e-01     -8.60586292e-01
      7.19379728e-01     -8.65865962e-01
      7.22427947e-01     -8.71145633e-01
      7.25476166e-01     -8.76425303e-01
      7.28524385e-01     -8.81704974e-01
      7.31572605e-01     -8.86984644e-01
      7.34620824e-01     -8.92264315e-01
      7.37669043e-01     -8.97543985e-01
      7.40717262e-01     -9.02823656e-01
      7.43765481e-01     -9.08103326e-01
      7.46813700e-01     -9.13382997e-01
      7.49861920e-01     -9.18662667e-01
      7.52910139e-01     -9.23942338e-01
      7.55958358e-01     -9.29222008e-01
      7.59006577e-01     -9.34501679e-01
      7.62054796e-01     -9.39781349e-01
      7.65103016e-01     -9.45061020e-01
      7.68151235e-01     -9.50340690e-01
      7.71199454e-01     -9.55620361e-01
      7.74247673e-01     -9.60900031e-01
      7.77295892e-01     -9.66179702e-01
      7.80344111e-01     -9.71459372e-01
      7.83392331e-01     -9.76739043e-01
      7.86440550e-01     -9.82018713e-01
      7.89488769e-01     -9.87298384e-01
      7.92536988e-01     -9.92578054e-01
      7.95585207e-01     -9.97857725e-01
      7.98633427e-01     -1.00313740e+00
      8.01681646e-01     -1.00841707e+00
      8.04729865e-01     -1.01369674e+00
      8.07778084e-01     -1.01897641e+00
      8.10826303e-01     -1.02425608e+00
      8.13874523e-01     -1.02953575e+00
      8.16922742e-01     -1.03481542e+00
      8.19970961e-01     -1.04009509e+00
      8.23019180e-01     -1.04537476e+00
      8.26067399e-01     -1.05065443e+00
      8.29115618e-01     -1.05593410e+00
      8.32163838e-01     -1.06121377e+00
      8.35212057e-01     -1.06649344e+00
      8.38260276e-01     -1.07177311e+00
      8.41308495e-01     -1.07705278e+00
      8.44356714e-01     -1.08233245e+00
      8.47404934e-01     -1.08761212e+00
      8.50453153e-01     -1.09289179e+00
      8.53501372e-01     -1.09817146e+00
      8.56549591e-01     -1.10345113e+00
      8.59597810e-01     -1.10873081e+00
      8.62646029e-01     -1.11401048e+00
      8.65694249e-01     -1.11929015e+00
      8.68742468e-01     -1.12456982e+00
      8.71790687e-01     -1.12984949e+00
      8.74838906e-01     -1.13512916e+00
      8.77887125e-01     -1.14040883e+00
      8.80935345e-01     -1.14568850e+00
      8.83983564e-01     -1.15096817e+00
      8.87031783e-01     -1.15624784e+00
      8.90080002e-01     -1.16152751e+00
      1.12784110e-01      1.95347809e-01
      1.15832329e-01      1.90068138e-01
      1.18880548e-01      1.84788468e-01
      1.21928767e-01      1.79508797e-01
      1.24976987e-01      1.74229127e-01
      1.28025206e-01      1.68949456e-01
      1.31073425e-01      1.63669786e-01
      1.34121644e-01      1.58390115e-01
      1.37169863e-01      1.53110445e-01
      1.40218083e-01      1.47830774e-01
      1.43266302e-01      1.42551104e-01
      1.46314521e-01      1.37271433e-01
      1.49362740e-01      1.31991763e-01
      1.52410959e-01      1.26712092e-01
      1.55459178e-01      1.21432422e-01
      1.58507398e-01      1.16152751e-01
      1.61555617e-01      1.10873081e-01
      1.64603836e-01      1.05593410e-01
      1.67652055e-01      1.00313740e-01
      1.70700274e-01      9.50340690e-02
      1.73748494e-01      8.97543985e-02
      1.76796713e-01      8.44747280e-02
      1.79844932e-01      7.91950575e-02
      1.82893151e-01      7.39153870e-02
      1.85941370e-01      6.86357165e-02
      1.88989589e-01      6.33560460e-02
      1.92037809e-01      5.80763755e-02
      1.95086028e-01      5.27967050e-02
      1.98134247e-01      4.75170345e-02
      2.01182466e-01      4.22373640e-02
      2.04230685e-01      3.69576935e-02
      2.07278905e-01      3.16780230e-02
      2.10327124e-01      2.63983525e-02
      2.13375343e-01      2.11186820e-02
      2.16423562e-01      1.58390115e-02
      2.19471781e-01      1.05593410e-02
      2.22520001e-01      5.27967050e-03
      2.25568220e-01      0.00000000e+00
      2.28616439e-01     -5.27967050e-03
      2.31664658e-01     -1.05593410e-02
      2.34712877e-01     -1.58390115e-02
      2.37761096e-01     -2.11186820e-02
      2.40809316e-01     -2.63983525e-02
      2.43857535e-01     -3.16780230e-02
      2.46905754e-01     -3.69576935e-02
      2.49953973e-01     -4.22373640e-02
      2.53002192e-01     -4.75170345e-02
      2.56050412e-01     -5.27967050e-02
      2.59098631e-01     -5.80763755e-02
      2.62146850e-01     -6.33560460e-02
      2.65195069e-01     -6.86357165e-02
      2.68243288e-01     -7.39153870e-02
      2.71291508e-01     -7.91950575e-02
      2.74339727e-01     -8.44747280e-02
      2.77387946e-01     -8.97543985e-02
      2.80436165e-01     -9.50340690e-02
      2.83484384e-01     -1.00313740e-01
      2.86532603e-01     -1.05593410e-01
      2.89580823e-01     -1.10873081e-01
      2.92629042e-01     -1.16152751e-01
      2.95677261e-01     -1.21432422e-01
      2.98725480e-01     -1.26712092e-01
      3.01773699e-01     -1.31991763e-01
      3.04821919e-01     -1.37271433e-01
      3.07870138e-01     -1.42551104e-01
      3.10918357e-01     -1.47830774e-01
      3.13966576e-01     -1.53110445e-01
      3.17014795e-01     -1.58390115e-01
      3.20063014e-01     -1.63669786e-01
      3.23111234e-01     -1.68949456e-01
      3.26159453e-01     -1.74229127e-01
      3.29207672e-01     -1.79508797e-01
      3.32255891e-01     -1.84788468e-01
      3.35304110e-01     -1.90068138e-01
      3.38352330e-01     -1.95347809e-01
      3.41400549e-01     -2.00627479e-01
      3.44448768e-01     -2.05907150e-01
      3.47496987e-01     -2.11186820e-01
      3.50545206e-01     -2.16466491e-01
      3.53593426e-01     -2.21746161e-01
      3.56641645e-01     -2.27025832e-01
      3.59689864e-01     -2.32305502e-01
      3.62738083e-01     -2.37585173e-01
      3.65786302e-01     -2.42864843e-01
      3.68834521e-01     -2.48144514e-01
      3.71882741e-01     -2.53424184e-01
      3.74930960e-01     -2.58703855e-01
      3.77979179e-01     -2.63983525e-01
      3.81027398e-01     -2.69263196e-01
      3.84075617e-01     -2.74542866e-01
      3.87123837e-01     -2.79822537e-01
      3.90172056e-01     -2.85102207e-01
      3.93220275e-01     -2.90381878e-01
      3.96268494e-01     -2.95661548e-01
      3.99316713e-01     -3.00941219e-01
      4.02364932e-01     -3.06220889e-01
      4.05413152e-01     -3.11500560e-01
      4.08461371e-01     -3.16780230e-01
      4.11509590e-01     -3.22059901e-01
      4.14557809e-01     -3.27339571e-01
      4.17606028e-01     -3.32619242e-01
      4.20654248e-01     -3.37898912e-01
      4.23702467e-01     -3.43178583e-01
      4.26750686e-01     -3.48458253e-01
      4.29798905e-01     -3.53737924e-01
      4.32847124e-01     -3.59017594e-01
      4.35895344e-01     -3.64297265e-01
      4.38943563e-01     -3.69576935e-01
      4.41991782e-01     -3.74856606e-01
      4.45040001e-01     -3.80136276e-01
      4.48088220e-01     -3.85415947e-01
      4.51136439e-01     -3.90695617e-01
      4.54184659e-01     -3.95975288e-01
      4.57232878e-01     -4.01254958e-01
      4.60281097e-01     -4.06534629e-01
      4.63329316e-01     -4.11814299e-01
      4.66377535e-01     -4.17093970e-01
      4.69425755e-01     -4.22373640e-01
      4.72473974e-01     -4.27653311e-01
      4.75522193e-01     -4.32932981e-01
      4.78570412e-01     -4.38212652e-01
      4.81618631e-01     -4.43492322e-01
      4.84666850e-01     -4.48771993e-01
      4.87715070e-01     -4.54051663e-01
      4.90763289e-01     -4.59331334e-01
      4.93811508e-01     -4.64611004e-01
      4.96859727e-01     -4.69890675e-01
      4.99907946e-01     -4.75170345e-01
      5.02956166e-01     -4.80450016e-01
      5.06004385e-01     -4.85729686e-01
      5.09052604e-01     -4.91009357e-01
      5.12100823e-01     -4.96289027e-01
      5.15149042e-01     -5.01568698e-01
      5.18197262e-01     -5.06848368e-01
      5.21245481e-01     -5.12128039e-01
      5.24293700e-01     -5.17407709e-01
      5.27341919e-01     -5.22687380e-01
      5.30390138e-01     -5.27967050e-01
      5.33438357e-01     -5.33246721e-01
      5.36486577e-01     -5.38526391e-01
      5.39534796e-01     -5.43806062e-01
      5.42583015e-01     -5.49085732e-01
      5.45631234e-01     -5.54365403e-01
      5.48679453e-01     -5.59645073e-01
      5.51727673e-01     -5.64924744e-01
      5.54775892e-01     -5.70204414e-01
      5.57824111e-01     -5.75484085e-01
      5.60872330e-01     -5.80763755e-01
      5.63920549e-01     -5.86043426e-01
      5.66968768e-01     -5.91323096e-01
      5.70016988e-01     -5.96602767e-01
      5.73065207e-01     -6.01882437e-01
      5.76113426e-01     -6.07162108e-01
      5.79161645e-01     -6.12441778e-01
      5.82209864e-01     -6.17721449e-01
      5.85258084e-01     -6.23001119e-01
      5.88306303e-01     -6.28280790e-01
      5.91354522e-01     -6.33560460e-01
      5.94402741e-01     -6.38840131e-01
      5.97450960e-01     -6.44119801e-01
      6.00499180e-01     -6.49399472e-01
      6.03547399e-01     -6.54679142e-01
      6.06595618e-01     -6.59958813e-01
      6.09643837e-01     -6.65238483e-01
      6.12692056e-01     -6.70518154e-01
      6.15740275e-01     -6.75797824e-01
      6.18788495e-01     -6.81077495e-01
      6.21836714e-01     -6.86357165e-01
      6.24884933e-01     -6.91636836e-01
      6.27933152e-01     -6.96916506e-01
      6.30981371e-01     -7.02196177e-01
      6.34029591e-01     -7.07475847e-01
      6.37077810e-01     -7.12755518e-01
      6.40126029e-01     -7.18035188e-01
      6.43174248e-01     -7.23314859e-01
      6.46222467e-01     -7.28594529e-01
      6.49270686e-01     -7.33874200e-01
      6.52318906e-01     -7.39153870e-01
      6.55367125e-01     -7.44433541e-01
      6.58415344e-01     -7.49713211e-01
      6.61463563e-01     -7.54992882e-01
      6.64511782e-01     -7.60272552e-01
      6.67560002e-01     -7.65552223e-01
      6.70608221e-01     -7.70831893e-01
      6.73656440e-01     -7.76111564e-01
      6.76704659e-01     -7.81391234e-01
      6.79752878e-01     -7.86670905e-01
      6.82801098e-01     -7.91950575e-01
      6.85849317e-01     -7.97230246e-01
      6.88897536e-01     -8.02509916e-01
      6.91945755e-01     -8.07789587e-01
      6.94993974e-01     -8.13069257e-01
      6.98042193e-01     -8.18348928e-01
      7.01090413e-01     -8.23628598e-01
      7.04138632e-01     -8.28908269e-01
      7.07186851e-01     -8.34187939e-01
      7.10235070e-01     -8.39467610e-01
      7.13283289e-01     -8.44747280e-01
      7.16331509e-01     -8.50026951e-01
      7.19379728e-01     -8.55306621e-01
      7.22427947e-01     -8.60586292e-01
      7.25476166e-01     -8.65865962e-01
      7.28524385e-01     -8.71145633e-01
      7.31572605e-01     -8.76425303e-01
      7.34620824e-01     -8.81704974e-01
      7.37669043e-01     -8.86984644e-01
      7.40717262e-01     -8.92264315e-01
      7.43765481e-01     -8.97543985e-01
      7.46813700e-01     -9.02823656e-01
      7.49861920e-01     -9.08103326e-01
      7.52910139e-01     -9.13382997e-01
      7.55958358e-01     -9.18662667e-01
      7.59006577e-01     -9.23942338e-01
      7.62054796e-01     -9.29222008e-01
      7.65103016e-01     -9.34501679e-01
      7.68151235e-01     -9.39781349e-01
      7.71199454e-01     -9.45061020e-01
      7.74247673e-01     -9.50340690e-01
      7.77295892e-01     -9.55620361e-01
      7.80344111e-01     -9.60900031e-01
      7.83392331e-01     -9.66179702e-01
      7.86440550e-01     -9.71459372e-01
      7.89488769e-01     -9.76739043e-01
      7.92536988e-01     -9.82018713e-01
      7.95585207e-01     -9.87298384e-01
      7.98633427e-01     -9.92578054e-01
      8.01681646e-01     -9.97857725e-01
      8.04729865e-01     -1.00313740e+00
      8.07778084e-01     -1.00841707e+00
      8.10826303e-01     -1.01369674e+00
      8.13874523e-01     -1.01897641e+00
      8.16922742e-01     -1.02425608e+00
      8.19970961e-01     -1.02953575e+00
      8.23019180e-01     -1.03481542e+00
      8.26067399e-01     -1.04009509e+00
      8.29115618e-01     -1.04537476e+00
      8.32163838e-01     -1.05065443e+00
      8.35212057e-01     -1.05593410e+00
      8.38260276e-01     -1.06121377e+00
      8.41308495e-01     -1.06649344e+00
      8.44356714e-01     -1.07177311e+00
      8.47404934e-01     -1.07705278e+00
      8.50453153e-01     -1.08233245e+00
      8.53501372e-01     -1.08761212e+00
      8.56549591e-01     -1.09289179e+00
      8.59597810e-01     -1.09817146e+00
[truncated: 2,308,055 more chars]
