# Supplementary material for: Light-induced quantum tunnelling current in graphene
Source: Nat Commun. 2025 May 9;16:4335. doi: 10.1038/s41467-025-59675-5 (PMC12064659; doi:10.1038/s41467-025-59675-5)
Supplement: Supplementary file 3 — Source Data [file 41467_2025_59675_MOESM3_ESM.zip › Fig.4a/Fig4_map.txt]

0.717647058823529	0.274509803921569	1
0.703665814151748	0.282097186700767	1
0.689684569479966	0.289684569479966	1
0.675703324808184	0.297271952259165	1
0.661722080136402	0.304859335038363	1
0.647740835464621	0.312446717817562	1
0.633759590792839	0.320034100596760	1
0.619778346121057	0.327621483375959	1
0.605797101449275	0.335208866155158	1
0.591815856777494	0.342796248934356	1
0.577834612105712	0.350383631713555	1
0.563853367433930	0.357971014492754	1
0.549872122762148	0.365558397271952	1
0.535890878090367	0.373145780051151	1
0.521909633418585	0.380733162830350	1
0.507928388746803	0.388320545609548	1
0.493947144075021	0.395907928388747	1
0.479965899403240	0.403495311167945	1
0.465984654731458	0.411082693947144	1
0.452003410059676	0.418670076726343	1
0.438022165387894	0.426257459505541	1
0.424040920716113	0.433844842284740	1
0.410059676044331	0.441432225063939	1
0.396078431372549	0.449019607843137	1
0.382097186700767	0.456606990622336	1
0.368115942028986	0.464194373401535	1
0.354134697357204	0.471781756180733	1
0.340153452685422	0.479369138959932	1
0.326172208013640	0.486956521739130	1
0.312190963341858	0.494543904518329	1
0.298209718670077	0.502131287297528	1
0.284228473998295	0.509718670076726	1
0.270247229326513	0.517306052855925	1
0.256265984654731	0.524893435635124	1
0.242284739982950	0.532480818414322	1
0.228303495311168	0.540068201193521	1
0.214322250639386	0.547655583972720	1
0.200341005967604	0.555242966751918	1
0.186359761295823	0.562830349531117	1
0.172378516624041	0.570417732310316	1
0.158397271952259	0.578005115089514	1
0.144416027280477	0.585592497868713	1
0.130434782608696	0.593179880647911	1
0.116453537936914	0.600767263427110	1
0.102472293265132	0.608354646206309	1
0.0884910485933503	0.615942028985507	1
0.0745098039215686	0.623529411764706	1
0.0728900255754475	0.631713554987212	1
0.0712702472293265	0.639897698209719	1
0.0696504688832054	0.648081841432225	1
0.0680306905370844	0.656265984654731	1
0.0664109121909633	0.664450127877238	1
0.0647911338448423	0.672634271099744	1
0.0631713554987212	0.680818414322251	1
0.0615515771526001	0.689002557544757	1
0.0599317988064791	0.697186700767263	1
0.0583120204603580	0.705370843989770	1
0.0566922421142370	0.713554987212276	1
0.0550724637681159	0.721739130434783	1
0.0534526854219949	0.729923273657289	1
0.0518329070758738	0.738107416879795	1
0.0502131287297527	0.746291560102302	1
0.0485933503836317	0.754475703324808	1
0.0469735720375106	0.762659846547315	1
0.0453537936913896	0.770843989769821	1
0.0437340153452685	0.779028132992327	1
0.0421142369991475	0.787212276214834	1
0.0404944586530264	0.795396419437340	1
0.0388746803069054	0.803580562659847	1
0.0372549019607843	0.811764705882353	1
0.0356351236146632	0.819948849104859	1
0.0340153452685422	0.828132992327366	1
0.0323955669224211	0.836317135549872	1
0.0307757885763001	0.844501278772379	1
0.0291560102301790	0.852685421994885	1
0.0275362318840580	0.860869565217391	1
0.0259164535379369	0.869053708439898	1
0.0242966751918158	0.877237851662404	1
0.0226768968456948	0.885421994884911	1
0.0210571184995737	0.893606138107417	1
0.0194373401534527	0.901790281329923	1
0.0178175618073316	0.909974424552430	1
0.0161977834612106	0.918158567774936	1
0.0145780051150895	0.926342710997443	1
0.0129582267689684	0.934526854219949	1
0.0113384484228474	0.942710997442455	1
0.00971867007672633	0.950895140664962	1
0.00809889173060528	0.959079283887468	1
0.00647911338448423	0.967263427109975	1
0.00485933503836317	0.975447570332481	1
0.00323955669224212	0.983631713554987	1
0.00161977834612105	0.991815856777494	1
0	1	1
0.0294117647058824	1	1
0.0588235294117647	1	1
0.0882352941176471	1	1
0.117647058823529	1	1
0.147058823529412	1	1
0.176470588235294	1	1
0.205882352941176	1	1
0.235294117647059	1	1
0.264705882352941	1	1
0.294117647058824	1	1
0.323529411764706	1	1
0.352941176470588	1	1
0.382352941176471	1	1
0.411764705882353	1	1
0.441176470588235	1	1
0.470588235294118	1	1
0.500000000000000	1	1
0.529411764705882	1	1
0.558823529411765	1	1
0.588235294117647	1	1
0.617647058823529	1	1
0.647058823529412	1	1
0.676470588235294	1	1
0.705882352941177	1	1
0.735294117647059	1	1
0.764705882352941	1	1
0.794117647058824	1	1
0.823529411764706	1	1
0.852941176470588	1	1
0.882352941176471	1	1
0.911764705882353	1	1
0.941176470588235	1	1
0.970588235294118	1	1
1	1	1
0.967545638945233	1	1
0.935091277890467	1	1
0.902636916835700	1	1
0.870182555780933	1	1
0.837728194726166	1	1
0.805273833671400	1	1
0.772819472616633	1	1
0.740365111561866	1	1
0.707910750507099	1	1
0.675456389452333	1	1
0.643002028397566	1	1
0.610547667342799	1	1
0.578093306288033	1	1
0.545638945233266	1	1
0.513184584178499	1	1
0.480730223123732	1	1
0.448275862068966	1	1
0.415821501014199	1	1
0.383367139959432	1	1
0.350912778904665	1	1
0.318458417849899	1	1
0.286004056795132	1	1
0.253549695740365	1	1
0.221095334685598	1	1
0.188640973630832	1	1
0.156186612576065	1	1
0.123732251521298	1	1
0.0912778904665315	1	1
0.0588235294117647	1	1
0.0591645353793692	0.991815856777494	1
0.0595055413469736	0.983631713554987	1
0.0598465473145780	0.975447570332481	1
0.0601875532821825	0.967263427109975	1
0.0605285592497869	0.959079283887468	1
0.0608695652173913	0.950895140664962	1
0.0612105711849957	0.942710997442455	1
0.0615515771526002	0.934526854219949	1
0.0618925831202046	0.926342710997443	1
0.0622335890878090	0.918158567774936	1
0.0625745950554135	0.909974424552430	1
0.0629156010230179	0.901790281329923	1
0.0632566069906223	0.893606138107417	1
0.0635976129582268	0.885421994884911	1
0.0639386189258312	0.877237851662404	1
0.0642796248934356	0.869053708439898	1
0.0646206308610401	0.860869565217391	1
0.0649616368286445	0.852685421994885	1
0.0653026427962489	0.844501278772379	1
0.0656436487638534	0.836317135549872	1
0.0659846547314578	0.828132992327366	1
0.0663256606990622	0.819948849104859	1
0.0666666666666667	0.811764705882353	1
0.0670076726342711	0.803580562659847	1
0.0673486786018755	0.795396419437340	1
0.0676896845694800	0.787212276214834	1
0.0680306905370844	0.779028132992327	1
0.0683716965046888	0.770843989769821	1
0.0687127024722933	0.762659846547315	1
0.0690537084398977	0.754475703324808	1
0.0693947144075021	0.746291560102302	1
0.0697357203751066	0.738107416879795	1
0.0700767263427110	0.729923273657289	1
0.0704177323103154	0.721739130434783	1
0.0707587382779199	0.713554987212276	1
0.0710997442455243	0.705370843989770	1
0.0714407502131287	0.697186700767263	1
0.0717817561807332	0.689002557544757	1
0.0721227621483376	0.680818414322251	1
0.0724637681159420	0.672634271099744	1
0.0728047740835465	0.664450127877238	1
0.0731457800511509	0.656265984654731	1
0.0734867860187553	0.648081841432225	1
0.0738277919863598	0.639897698209719	1
0.0741687979539642	0.631713554987212	1
0.0745098039215686	0.623529411764706	1
0.0864197530864198	0.617066085693537	1
0.0983297022512709	0.610602759622367	1
0.110239651416122	0.604139433551198	1
0.122149600580973	0.597676107480029	1
0.134059549745824	0.591212781408860	1
0.145969498910675	0.584749455337691	1
0.157879448075527	0.578286129266522	1
0.169789397240378	0.571822803195352	1
0.181699346405229	0.565359477124183	1
0.193609295570080	0.558896151053014	1
0.205519244734931	0.552432824981845	1
0.217429193899782	0.545969498910675	1
0.229339143064633	0.539506172839506	1
0.241249092229484	0.533042846768337	1
0.253159041394336	0.526579520697168	1
0.265068990559187	0.520116194625999	1
0.276978939724038	0.513652868554829	1
0.288888888888889	0.507189542483660	1
0.300798838053740	0.500726216412491	1
0.312708787218591	0.494262890341322	1
0.324618736383442	0.487799564270153	1
0.336528685548293	0.481336238198983	1
0.348438634713145	0.474872912127814	1
0.360348583877996	0.468409586056645	1
0.372258533042847	0.461946259985476	1
0.384168482207698	0.455482933914307	1
0.396078431372549	0.449019607843137	1
0.407988380537400	0.442556281771968	1
0.419898329702251	0.436092955700799	1
0.431808278867102	0.429629629629630	1
0.443718228031954	0.423166303558460	1
0.455628177196805	0.416702977487291	1
0.467538126361656	0.410239651416122	1
0.479448075526507	0.403776325344953	1
0.491358024691358	0.397312999273784	1
0.503267973856209	0.390849673202614	1
0.515177923021060	0.384386347131445	1
0.527087872185912	0.377923021060276	1
0.538997821350763	0.371459694989107	1
0.550907770515614	0.364996368917938	1
0.562817719680465	0.358533042846768	1
0.574727668845316	0.352069716775599	1
0.586637618010167	0.345606390704430	1
0.598547567175018	0.339143064633261	1
0.610457516339869	0.332679738562092	1
0.622367465504720	0.326216412490922	1
0.634277414669572	0.319753086419753	1
0.646187363834423	0.313289760348584	1
0.658097312999274	0.306826434277415	1
0.670007262164125	0.300363108206245	1
0.681917211328976	0.293899782135076	1
0.693827160493827	0.287436456063907	1
0.705737109658678	0.280973129992738	1
0.717647058823529	0.274509803921569	1
