# Supplementary material for: Light-induced quantum tunnelling current in graphene
Source: Nat Commun. 2025 May 9;16:4335. doi: 10.1038/s41467-025-59675-5 (PMC12064659; doi:10.1038/s41467-025-59675-5)
Supplement: Supplementary file 3 — Source Data [file 41467_2025_59675_MOESM3_ESM.zip › Fig.4a/Electric Field Strength (V_nm).txt]

0
0.0391960939474292
0.0554316476525044
0.0678896261751904
0.0783921878948585
0.0876451305189199
0.0960104300813937
0.103703116950022
0.110863295305009
0.117588281842288
0.123948932255817
0.129998736871143
0.135779252350381
0.14132352652536
0.146658354451084
0.151805819094775
0.156784375789717
0.161609635456884
0.166294942957513
0.17085181249837
0.17529026103784
0.179619067460695
0.183845976774542
0.187977862943808
0.192020860162787
0.195980469737146
0.199861647894558
0.203668878525571
0.207406233900044
0.211077425702834
0.214685848210987
0.218234615042634
0.221726590610018
0.225164417180597
0.228550538273297
0.231887218978859
0.235176563684575
0.238420531597471
0.24162095039122
0.244779528246731
0.247897864511633
0.250977459167479
0.254019721263723
0.257025976453033
0.259997473742286
0.26293539155676
0.265840843201044
0.268714881788445
0.271558504700762
0.274372657632005
0.277158238262522
0.279916099604008
0.28264705305072
0.285351871167848
0.288031290244181
0.290686012632984
0.293316708902168
0.295924019812409
0.298508558139747
0.301070910357355
0.30361163818955
0.306131280049716
0.308630352372565
0.311109350850065
0.313568751579434
0.316009012130699
0.318430572540634
0.320833856239163
0.323219270913768
0.325587209316894
0.327938050020883
0.33027215812453
0.332589885915027
0.334891573488653
0.337177549333347
0.339448130875952
0.341703624996741
0.343944328513568
0.346170528637815
0.348382503404118
0.350580522075679
0.352764845526863
0.354935726604589
0.357093410469954
0.35923813492139
0.361370130700553
0.363489621782067
0.365596825648153
0.367691953549084
0.369775210750366
0.37184679676745
0.373906905588742
0.375955725887616
0.377993441224077
0.380020230236702
0.382036266825404
0.384041720325575
0.386036755674072
0.388021533567531
0.389996210613429
0.391960939474293
0.393915869005433
0.395861144386566
0.397796907247627
0.399723295789116
0.401640444897234
0.403548486254111
0.405447548443347
0.407337757051142
0.409219234763215
0.411092101457723
0.412956474294401
0.414812467800087
0.416660193950819
0.418499762250673
0.420331279807494
0.422154851405667
0.42397057957608
0.425778564663385
0.427578904890721
0.429371696421974
0.431157033421722
0.432935008112945
0.434705710832617
0.436469230085268
0.438225652594599
0.439975063353252
0.441717545670798
0.443453181220035
0.445182050081655
0.446904230787359
0.448619800361483
0.450328834361195
0.452031406915325
0.453727590761884
0.455417457284324
0.457101076546594
0.458778517327033
0.46044984715116
0.462115132323388
0.463774437957719
0.465427828007451
0.467075365293942
0.468717111534457
0.470353127369151
0.471983472387198
0.473608205152119
0.475227383226333
0.476841063194943
0.478449300688818
0.480052150406969
0.481649666138253
0.483241900782441
0.484828906370652
0.486410734085194
0.487987434278828
0.489559056493462
0.491125649478323
0.492687261207595
0.494243938897561
0.495795729023266
0.4973426773347
0.49888482887254
0.500422227983449
0.501954918334958
0.503482942929937
0.505006344120671
0.506525163622561
0.508039442527445
0.50954922131658
0.511054539873259
0.512555437495111
0.514051952906066
0.515544124268016
0.51703198919217
0.518515584750109
0.519994947484572
0.521470113419953
0.522941118072537
0.524407996460476
0.525870783113519
0.527329512082494
0.528784216948556
0.530234930832205
0.531681686402088
0.533124515883583
0.534563451067168
0.5359985233166
0.53742976357689
0.538857202382085
0.540280869862873
0.541700795754002
0.543117009401523
0.544529539769873
0.545938415448781
0.547343664660021
0.548745315264009
0.550143394766249
0.551537930323626
0.552928948750564
0.554316476525044
0.555700539794479
0.557081164381467
0.558458375789411
0.559832199208015
0.561202659518661
0.562569781299666
0.563933588831424
0.565294106101439
0.566651356809248
0.568005364371233
0.569356151925342
0.570703742335696
0.572048158197108
0.573389421839503
0.574727555332242
0.576062580488363
0.577394518868725
0.578723391786078
0.580049220309034
0.581372025265968
0.582691827248838
0.584008646616919
0.585322503500473
0.586633417804336
0.587941409211439
0.589246497186252
0.59054870097817
0.591848039624817
0.593144531955303
0.594438196593398
0.59572905196066
0.597017116279493
0.59830240757615
0.599584943683673
0.600864742244783
0.602141820714709
0.60341619636397
0.604687886281093
0.605956907375295
0.607223276379099
0.608487009850912
0.609748124177549
0.611006635576714
0.612262560099432
0.613515913632439
0.614766711900524
0.616014970468834
0.617260704745129
0.618503929982008
0.619744661279083
0.620982913585117
0.622218701700131
0.623452040277464
0.6246829438258
0.625911426711163
0.627137503158868
0.628361187255447
0.629582492950535
0.630801434058727
0.632018024261399
0.633232277108501
0.634444206020319
0.635653824289203
0.636861145081269
0.63806618143807
0.639268946278244
0.640469452399122
0.641667712478326
0.642863739075322
0.644057544632961
0.645249141478991
0.646438541827535
0.647625757780561
0.64881080132931
0.649993684355715
0.651174418633789
0.652353015830991
0.653529487509573
0.654703845127902
0.655876100041765
0.657046263505647
0.65821434667399
0.659380360602439
0.66054431624906
0.661706224475541
0.662866096048372
0.664023941640018
0.665179771830053
0.666333597106297
0.667485427865922
0.668635274416545
0.669783146977307
0.670929055679928
0.672073010569756
0.67321502160679
0.674355098666694
0.675493251541792
0.67662948994205
0.677763823496042
0.678896261751904
0.680026814178269
0.681155490165191
0.682282299025057
0.683407249993481
0.68453035223019
0.685651614819891
0.686771046773129
0.687888657027135
0.689004454446654
0.690118447824768
0.691230645883704
0.692341057275631
0.693449690583444
0.69455655432154
0.695661656936578
0.696765006808236
0.697866612249946
0.69896648150963
0.700064622770418
0.701161044151359
0.70225575370812
0.703348759433679
0.704440069259004
0.705529691053726
0.706617632626799
0.707703901727155
0.708788506044345
0.709871453209177
0.710952750794345
0.712032406315036
0.713110427229554
0.714186820939908
0.715261594792414
0.716334756078276
0.717406312034163
0.71847626984278
0.719544636633427
0.720611419482558
0.721676625414321
0.722740261401105
0.723802334364068
0.724862851173661
0.725921818650152
0.726979243564134
0.728035132637029
0.729089492541589
0.730142329902388
0.731193651296306
0.732243463253008
0.73329177225542
0.734338584740194
0.735383907098167
0.736427745674823
0.737470106770734
0.738510996642009
0.739550421500731
0.740588387515389
0.741624900811307
0.74265996747106
0.743693593534899
0.744725785001156
0.745756547826651
0.746785887927094
0.747813811177485
0.748840323412495
0.749865430426864
0.750889137975775
0.751911451775232
0.752932377502438
0.753951920796153
0.754970087257068
0.755986882448155
0.757002311895027
0.758016381086287
0.759029095473874
0.760040460473403
0.761050481464508
0.762059163791168
0.763066512762046
0.764072533650809
0.765077231696449
0.766080612103607
0.767082680042884
0.76808344065115
0.769082899031856
0.770081060255335
0.771077929359099
0.772073511348143
0.773067811195232
0.774060833841193
0.775052584195201
0.776043067135062
0.777032287507495
0.778020250128405
0.77900695978316
0.779992421226859
0.7809766391846
0.781959618351746
0.782941363394184
0.783921878948585
0.784901169622657
0.785879239995402
0.786856094617362
0.787831738010866
0.788806174670279
0.789779409062236
0.790751445625887
0.791722288773131
0.792691942888851
0.793660412331141
0.79462770143154
0.795593814495254
0.796558755801381
0.797522529603133
0.798485140128052
0.799446591578231
0.800406888130523
0.801366033936754
0.802324033123936
0.803280889794469
0.80423660802635
0.805191191873374
0.806144645365335
0.807096972508221
0.808048177284419
0.808998263652901
0.809947235549418
0.810895096886693
0.811841851554609
0.81278750342039
0.813732056328793
0.814675514102285
0.815617880541224
0.816559159424039
0.817499354507408
0.81843846952643
0.819376508194798
0.820313474204975
0.821249371228357
0.822184202915446
0.823117972896014
0.824050684779267
0.824982342154009
0.825912948588803
0.826842507632128
0.827771022812542
0.828698497638832
0.829624935600174
0.830550340166283
0.831474714787566
0.832398062895272
0.833320387901638
0.834241693200041
0.835161982165141
0.836081258153024
0.836999524501346
0.837916784529475
0.838833041538631
0.839748298812023
0.840662559614987
0.841575827195124
0.842488104782432
0.843399395589438
0.844309702811335
0.845219029626108
0.846127379194667
0.847034754660971
0.847941159152159
0.848846595778674
0.849751067634386
0.850654577796719
0.851557129326771
0.852458725269433
0.853359368653512
0.854259062491852
0.855157809781442
0.856055613503544
0.8569524766238
0.857848402092351
0.858743392843948
0.859637451798065
0.860530581859011
0.861422785916035
0.862314066843443
0.863204427500702
0.864093870732544
0.864982399369077
0.865870016225889
0.86675672410415
0.867642525790716
0.868527424058232
0.869411421665235
0.870294521356248
0.871176725861886
0.872058037898953
0.872938460170536
0.873817995366108
0.874696646161615
0.875574415219583
0.876451305189199
0.877327318706414
0.878202458394032
0.879076726861801
0.879950126706504
0.880822660512051
0.881694330849566
0.882565140277475
0.883435091341597
0.884304186575225
0.88517242849922
0.886039819622088
0.886906362440071
0.887772059437226
0.888636913085513
0.889500925844873
0.89036410016331
0.891226438476977
0.892087943210249
0.892948616775808
0.893808461574718
0.894667479996507
0.89552567441924
0.896383047209602
0.897239600722966
0.898095337303475
0.898950259284115
0.899804368986789
0.900657668722389
0.901510160790873
0.902361847481331
0.903212731072064
0.90406281383065
0.904912098014016
0.905760585868508
0.906608279629962
0.907455181523768
0.908301293764944
0.909146618558199
0.909991158098002
0.910834914568649
0.911677890144328
0.912520086989185
0.913361507257386
0.914202153093188
0.915042026630994
0.915881129995423
0.916719465301369
0.917557034654066
0.918393840149148
0.919229883872709
0.920065167901367
0.92089969430232
0.921733465133409
0.922566482443178
0.923398748270926
0.924230264646776
0.925061033591722
0.925891057117694
0.926720337227611
0.927548875915438
0.928376675166243
0.929203736956252
0.930030063252903
0.930855656014902
0.931680517192278
0.932504648726432
0.933328052550196
0.934150730587884
0.934972684755343
0.935793916960005
0.936614429100943
0.937434223068915
0.938253300746422
0.939071664007754
0.93988931471904
0.940706254738302
0.941522485915498
0.942338010092575
0.943152829103518
0.943966944774395
0.944780358923407
0.945593073360934
0.946405089889585
0.947216410304239
0.948027036392098
0.948836969932728
0.949646212698106
0.950454766452666
0.951262632953343
0.95206981394962
0.952876311183565
0.953682126389886
0.954487261295964
0.955291717621903
0.95609549708057
0.956898601377637
0.957701032211626
0.958502791273947
0.959303880248946
0.960104300813937
0.960904054639252
0.961703143388276
0.962501568717489
0.963299332276506
0.964096435708118
0.964892880648331
0.965688668726402
0.966483801564882
0.967278280779653
0.968072107979967
0.968865284768482
0.969657812741303
0.970449693488016
0.971240928591727
0.972031519629099
0.972821468170389
0.973610775779483
0.974399444013933
0.975187474424994
0.975974868557656
0.976761627950684
0.977547754136648
0.978333248641965
0.979118112986925
0.979902348685731
0.980685957246533
0.981468940171457
0.982251298956647
0.983033035092288
0.983814150062648
0.984594645346107
0.985374522415189
0.986153782736596
0.98693242777124
0.987710458974273
0.988487877795122
0.989264685677519
0.990040884059531
0.990816474373591
0.991591458046532
0.992365836499616
0.993139611148563
0.993912783403581
0.9946853546694
0.995457326345297
0.996228699825127
0.996999476497354
0.99776965774508
0.998539244946071
0.999308239472789
1.00007664269242
1.0008444559669
1.00161168065294
1.00237831810208
1.00314436966066
1.00390983666992
1.00467472046596
1.00543902237982
1.00620274373748
1.00696588585987
1.00772845006296
1.00849043765771
1.00925184995013
1.01001268824134
1.01077295382754
1.01153264800004
1.01229177204535
1.01305032724512
1.01380831487623
1.01456573621078
1.01532259251612
1.01607888505489
1.01683461508503
1.01758978385981
1.01834439262786
1.01909844263316
1.01985193511513
1.02060487130858
1.0213572524438
1.02210907974652
1.02286035443799
1.02361107773497
1.02436125084976
1.02511087499022
1.02585995135981
1.02660848115759
1.02735646557825
1.02810390581213
1.02885080304527
1.02959715845938
1.03034297323191
1.03108824853603
1.0318329855407
1.03257718541065
1.03332084930641
1.03406397838434
1.03480657379666
1.03554863669145
1.03629016821267
1.03703116950022
1.03777164168989
1.03851158591345
1.03925100329862
1.03998989496914
1.04072826204474
1.04146610564118
1.04220342687027
1.04294022683991
1.04367650665405
1.0444122674128
1.04514751021235
1.04588223614507
1.04661644629948
1.04735014176029
1.0480833236084
1.04881599292095
1.04954815077132
1.05027979822913
1.05101093636031
1.05174156622704
1.05247168888785
1.05320130539758
1.05393041680744
1.05465902416499
1.05538712851417
1.05611473089533
1.05684183234524
1.05756843389711
1.05829453658059
1.05902014142181
1.05974524944337
1.06046986166441
1.06119397910055
1.06191760276398
1.06264073366342
1.06336337280418
1.06408552118813
1.06480717981377
1.0655283496762
1.06624903176717
1.06696922707506
1.06768893658494
1.06840816127856
1.06912690213434
1.06984516012743
1.07056293622974
1.07128023140986
1.0719970466332
1.07271338286191
1.07342924105494
1.07414462216803
1.07485952715378
1.07557395696158
1.07628791253768
1.07700139482521
1.07771440476417
1.07842694329144
1.07913901134083
1.07985060984305
1.08056173972575
1.08127240191354
1.08198259732798
1.08269232688762
1.083401591508
1.08411039210166
1.08481872957815
1.08552660484406
1.08623401880305
1.08694097235579
1.08764746640007
1.08835350183074
1.08905907953975
1.08976420041617
1.0904688653462
1.09117307521317
1.09187683089756
1.09258013327702
1.09328298322638
1.09398538161765
1.09468732932004
1.0953888272
1.09608987612117
1.09679047694446
1.09749063052802
1.09819033772726
1.09888959939489
1.09958841638087
1.1002867895325
1.10098471969436
1.10168220770838
1.10237925441381
1.10307586064725
1.10377202724268
1.10446775503142
1.1051630448422
1.10585789750113
1.10655231383173
1.10724629465494
1.10793984078912
1.10863295305009
1.1093256322511
1.11001787920287
1.11070969471359
1.11140107958896
1.11209203463213
1.1127825606438
1.11347265842216
1.11416232876293
1.11485157245939
1.11554039030235
1.11622878308018
1.11691675157882
1.11760429658181
1.11829141887026
1.11897811922289
1.11966439841603
1.12035025722364
1.12103569641729
1.12172071676623
1.12240531903732
1.12308950399512
1.12377327240184
1.12445662501738
1.12513956259933
1.12582208590299
1.12650419568135
1.12718589268515
1.12786717766285
1.12854805136064
1.12922851452247
1.12990856789006
1.13058821220288
1.13126744819819
1.13194627661103
1.13262469817425
1.1333027136185
1.13398032367223
1.13465752906175
1.13533433051117
1.13601072874247
1.13668672447545
1.1373623184278
1.13803751131507
1.13871230385068
1.13938669674596
1.14006069071011
1.14073428645024
1.14140748467139
1.14208028607651
1.14275269136648
1.14342470124013
1.14409631639422
1.14476753752347
1.14543836532058
1.14610880047621
1.14677884367901
1.1474484956156
1.14811775697061
1.14878662842669
1.14945511066448
1.15012320436266
1.15079091019793
1.15145822884502
1.15212516097673
1.15279170726388
1.1534578683754
1.15412364497824
1.15478903773745
1.15545404731617
1.15611867437563
1.15678291957514
1.15744678357216
1.15811026702221
1.15877337057899
1.1594360948943
1.16009844061807
1.16076040839839
1.16142199888152
1.16208321271184
1.16274405053194
1.16340451298254
1.16406460070259
1.1647243143292
1.16538365449768
1.16604262184154
1.16670121699252
1.16735944058056
1.16801729323384
1.16867477557875
1.16933188823994
1.16998863184029
1.17064500700095
1.17130101434131
1.17195665447904
1.17261192803009
1.17326683560867
1.17392137782729
1.17457555529675
1.17522936862614
1.17588281842288
1.17653590529268
1.17718862983959
1.17784099266596
1.1784929943725
1.17914463555825
1.17979591682059
1.18044683875526
1.18109740195634
1.1817476070163
1.18239745452597
1.18304694507455
1.18369607924963
1.18434485763721
1.18499328082164
1.18564134938571
1.18628906391061
1.18693642497593
1.1875834331597
1.18823008903836
1.1888763931868
1.18952234617832
1.1901679485847
1.19081320097614
1.19145810392132
1.19210265798736
1.19274686373985
1.19339072174288
1.19403423255899
1.19467739674921
1.19532021487307
1.19596268748859
1.1966048151523
1.19724659841923
1.19788803784291
1.19852913397542
1.19916988736735
1.1998102985678
1.20045036812443
1.20109009658344
1.20172948448957
1.2023685323861
1.20300724081488
1.20364561031633
1.20428364142942
1.2049213346917
1.20555869063931
1.20619570980696
1.20683239272794
1.20746873993416
1.2081047519561
1.20874042932288
1.20937577256219
1.21001078220036
1.21064545876233
1.21127980277168
1.21191381475059
1.2125474952199
1.21318084469909
1.21381386370627
1.2144465527582
1.21507891237031
1.21571094305667
1.21634264533004
1.21697401970182
1.21760506668211
1.21823578677967
1.21886618050195
1.2194962483551
1.22012599084393
1.220755408472
1.22138450174151
1.22201327115343
1.22264171720739
1.22326984040177
1.22389764123366
1.22452512019886
1.22515227779194
1.22577911450616
1.22640563083356
1.22703182726488
1.22765770428964
1.22828326239612
1.22890850207133
1.22953342380105
1.23015802806983
1.23078231536101
1.23140628615666
1.23202994093767
1.23265328018369
1.23327630437317
1.23389901398335
1.23452140949026
1.23514349136874
1.23576526009242
1.23638671613376
1.23700785996402
1.23762869205327
1.23824921287043
1.2388694228832
1.23948932255817
