# Supplementary material for: Light-induced quantum tunnelling current in graphene
Source: Nat Commun. 2025 May 9;16:4335. doi: 10.1038/s41467-025-59675-5 (PMC12064659; doi:10.1038/s41467-025-59675-5)
Supplement: Supplementary file 3 — Source Data [file 41467_2025_59675_MOESM3_ESM.zip › Fig.4a/Current (nA).txt]

-342.607628426598	-366.472438863426	-376.35469211615	-383.93565059362	-390.325052159385	-395.952784409415	-401.039339495531	-405.715711326698	-410.067257081624	-414.153271173606	-418.016929216001	-421.690824340285	-425.2002664022	-428.56538211227	-431.802492228933	-434.925049125903	-437.944296759869	-440.86974734329	-443.709533352314	-446.470672546036	-449.159270912892	-451.780679613167	-454.339617036881	-456.840270772845	-459.286378320453	-461.681292082657	-464.028032765782	-466.329333617974	-468.587677357247	-470.805327213717	-472.984353193665	-475.126654434847	-477.233978341449	-479.307937048239	-481.350021621544	-483.361614070167	-485.34399830841	-487.298369862767	-489.225844176573	-491.12746393378	-493.004205543115	-494.856984897376	-496.68666250452	-498.494048072349	-500.279904616273	-502.04495214943	-503.789871005941	-505.515304840915	-507.221863344837	-508.91012470489
-333.12139701087	-356.848178905163	-366.673311328423	-374.210475241435	-380.562986248088	-386.158243606581	-391.215462939569	-395.864879630058	-400.19135650008	-404.253844488277	-408.095269058458	-411.748034444143	-415.237303690915	-418.583086724515	-421.801609590042	-424.906246583509	-427.908176392977	-430.816856007393	-433.640370683287	-436.385697427171	-439.05890676494	-441.665318772858	-444.209624423909	-446.6959869699	-449.128122186305	-451.509362988087	-453.8427125196	-456.130888136293	-458.376358118427	-460.581372533122	-462.747989345968	-464.878096646559	-466.973431672373	-469.035597177327	-471.066075543377	-473.066240650319	-475.037368810883	-476.980648473461	-478.897188478345	-480.788025338017	-482.654129682816	-484.496411986041	-486.315727664587	-488.112881636413	-489.888632403926	-491.643695722204	-493.378747902525	-495.09442879457	-496.791344484709	-498.470069742711
-322.896080700765	-346.542380433513	-356.334130599277	-363.845648397719	-370.176512767123	-375.752676231803	-380.79261275142	-385.426117308287	-389.737765896028	-393.786310302456	-397.614531049564	-401.254722989378	-404.731964199782	-408.066197059008	-411.273592868148	-414.367480825455	-417.359001945569	-420.257581363924	-423.071277118908	-425.807042742656	-428.47092834785	-431.068236114283	-433.603641179537	-436.081292735423	-438.504894017471	-440.877766700695	-443.202903808766	-445.483013546028	-447.720555886297	-449.917773329942	-452.076716926708	-454.199268425698	-456.287159234602	-458.341986732654	-460.365228334727	-462.358253325296	-464.322333754178	-466.258654103079	-468.168319513827	-470.052363044044	-471.911752091005	-473.747394097387	-475.560141634668	-477.350796945192	-479.120116011758	-480.868812213461	-482.597559618059	-484.306995954121	-485.997725300197	-487.670320523288
-311.212190999904	-335.032670535061	-344.896565547826	-352.463440131558	-358.840970836454	-364.458246767417	-369.53535053263	-374.203032736533	-378.546492020609	-382.624912670317	-386.481390110151	-390.148456995085	-393.651376429225	-397.010237985643	-400.24133229793	-403.358086901118	-406.371724983943	-409.291741183645	-412.126252945409	-414.882265053348	-417.565872202911	-420.182415650206	-422.736605034154	-425.232620171092	-427.674191621505	-430.06466556275	-432.407057090054	-434.704094373091	-436.958255515686	-439.171799540577	-441.346792604863	-443.485130313916	-445.588556820911	-447.658681260479	-449.696991923158	-451.704868241675	-453.683591734856	-455.634355698074	-457.558273492514	-459.456385855338	-461.3296673718	-463.17903222384	-465.005339311639	-466.809396829787	-468.591966367408	-470.353766591423	-472.095476563631	-473.817738735132	-475.521161655671	-477.20632243038
-303.401064792687	-326.973838618858	-336.735145450767	-344.223311507503	-350.534496355689	-356.093327886643	-361.11760062504	-365.736705889451	-370.034956633111	-374.070921913839	-377.887249193416	-381.516132962006	-384.982573685826	-388.306452084477	-391.503889442001	-394.588173715272	-397.570411435558	-400.459998555405	-403.264968154298	-405.992252218849	-408.647882108758	-411.237143568391	-413.764697258068	-416.234679520646	-418.650782119009	-421.016316433391	-423.33426620747	-425.607331245252	-427.83796388707	-430.028399671803	-432.180683279435	-434.296690612715	-436.378147697875	-438.426646947252	-440.443661183855	-442.430555478759	-444.388597993203	-446.318969585932	-448.222772016132	-450.101035177208	-451.954723501271	-453.784741647663	-455.591939571007	-457.377117049562	-459.141027742517	-460.88438283478	-462.607854319403	-464.312077960733	-465.99765597546	-467.6651594637
-292.376215005383	-316.082959014763	-325.899737210207	-333.430453681789	-339.777498249597	-345.367912331853	-350.420728399426	-355.066073251016	-359.388739099654	-363.447627935339	-367.285629652734	-370.935121728455	-374.421246617557	-377.763997932972	-380.979588511915	-384.081381780425	-387.080547354941	-389.986534561692	-392.807422115983	-395.550181388347	-398.220878008472	-400.824827792704	-403.366718057476	-405.850708834739	-408.280513027931	-410.659460977457	-412.990553509252	-415.276505882246	-417.519784473499	-419.722637616234	-421.88712169114	-424.015123334617	-426.108378447861	-428.168488552702	-430.196934891773	-432.195090284423	-434.164230055646	-436.105541734718	-438.020133305011	-439.909040478572	-441.773233136728	-443.613621050707	-445.431058978269	-447.226351217609	-449.000255687534	-450.75348759282	-452.486722725149	-454.200600442986	-455.895726367739	-457.572674828574
-282.300945569822	-305.989366503279	-315.798559729016	-323.323459252652	-329.665602589215	-335.251700958426	-340.300617453205	-344.942378235262	-349.261709934972	-353.317468980109	-357.152512085696	-360.799191629401	-364.282630391534	-367.622806303714	-370.835919495196	-373.935322924097	-376.93217746293	-379.835925045362	-382.654638070407	-385.395282461518	-388.063919111996	-390.665859669744	-393.205787700451	-395.687859892636	-398.11578616985	-400.492894203406	-402.822182417623	-405.106363901417	-407.347903063517	-409.549046445368	-411.711848791165	-413.838195238023	-415.929820309596	-417.988324258609	-420.015187162597	-422.011780842398	-423.979379746077	-425.91917058665	-427.832260585402	-429.719684741534	-431.582412268403	-433.421352310248	-435.237359035374	-437.03123618695	-438.803741160425	-440.555588666387	-442.28745402926	-443.999976165152	-445.693760276186	-447.369380293645
-272.444641034591	-296.094237489488	-305.887378015509	-313.399979601563	-319.731771818875	-325.308765193116	-330.349463261228	-334.9836784769	-339.295998153451	-343.34518189724	-347.174015890855	-350.814799288047	-354.292613684518	-357.627404277629	-360.835344632352	-363.92976579469	-366.921810308461	-369.820904589877	-372.635107761318	-375.371374280836	-378.035755058476	-380.633553004251	-383.169444041664	-385.647578086326	-388.071659010196	-390.445009050556	-392.770621729987	-395.051205697265	-397.289221323557	-399.486911465665	-401.646327494047	-403.769351447196	-405.857714994607	-407.913015752935	-409.936731351167	-411.9302312497	-413.894787646779	-415.831585159517	-417.741729053652	-419.626252500364	-421.486123001142	-423.322248094429	-425.135480439806	-426.92662236076	-428.696429914895	-430.445616550332	-432.174856398575	-433.884787247104	-435.576013228951	-437.249107261526
-262.468836268335	-286.058282916673	-295.826492683691	-303.319953383679	-309.635600009719	-315.198360852177	-320.22618452031	-324.848553878647	-329.149841535849	-333.188657992181	-337.007680887517	-340.639127508989	-344.108016080076	-347.434241451928	-350.633936365718	-353.720398220084	-356.704741436568	-359.596368641518	-362.403318619124	-365.13252827784	-367.79003325895	-370.381123055528	-372.910461621664	-375.382188220522	-377.79999722126	-380.167202341711	-382.486789431735	-384.761460200986	-386.993668720664	-389.185652107408	-391.339456484175	-393.456959077497	-395.539887131555	-397.589834182286	-399.608274089321	-401.59657285567	-403.555999490528	-405.487735642545	-407.392883808484	-409.272474571764	-411.127473011162	-412.958784393086	-414.767259242969	-416.553697876603	-418.318854460114	-420.063440657152	-421.788128913485	-423.493555422107	-425.180322806051	-426.849002551086
-252.930064214546	-276.478596772332	-286.229872932984	-293.710349273226	-300.015057325535	-305.568187902208	-310.587311296272	-315.201685581004	-319.49553686621	-323.527373869574	-327.339800106174	-330.964976823081	-334.427878441983	-337.748364925019	-340.942540731718	-344.023679957719	-347.002877553904	-349.889519680483	-352.69163104881	-355.41613642769	-358.069060899658	-360.65568474249	-363.180663921664	-365.648130641824	-368.061772970432	-370.42489897127	-372.740489398097	-375.011241348075	-377.239604701478	-379.427812753408	-381.577908130536	-383.691764850773	-385.771107205183	-387.817526004395	-389.832492583582	-391.817370570189	-393.773426744189	-395.701840678345	-397.603712932809	-399.48007228092	-401.331882106617	-403.160046086698	-404.96541325328	-406.748782517158	-408.510906720629	-410.25249627827	-411.974222455742	-413.676720329682	-415.360591465798	-417.026406347277
-242.713569849045	-266.186330811396	-275.906247551627	-283.362678836315	-289.64713093505	-295.182428814869	-300.185442101371	-304.785012534825	-309.0650948936	-313.084009381307	-316.884222223244	-320.497791055708	-323.949609997797	-327.259475175333	-330.443439266165	-333.514733671097	-336.484417643657	-339.361847134888	-342.155021020445	-344.87084176754	-347.515315048358	-350.093704103479	-352.610649790795	-355.070270885356	-357.476243467084	-359.831864846133	-362.140106085511	-364.40365551282	-366.624955041676	-368.806230703991	-370.949518482582	-373.056686299222	-375.129452835248	-377.16940372523	-379.178005523627	-381.156617507929	-383.106502466795	-385.02883625495	-386.924715961367	-388.795167112573	-390.641150050151	-392.463565595301	-394.263260095528	-396.041029933913	-397.797625569303	-399.533755165733	-401.250087861015	-402.947256717394	-404.625861391282	-406.286470554093
-233.20253166793	-256.723034676405	-266.462695575328	-273.934255772133	-280.231444287812	-285.77794748792	-290.791076988896	-295.399937218353	-299.688654190428	-303.715667105083	-307.523528868478	-311.144362643825	-314.60311370179	-317.919618906343	-321.109963969727	-324.187407521171	-327.163031572529	-330.046211327927	-332.844962123373	-335.566200630133	-338.215944878939	-340.799468935843	-343.321423183919	-345.785934847474	-348.196687548116	-350.556985361135	-352.869805445773	-355.137841646149	-357.363540887131	-359.549133769204	-361.696660454025	-363.807992697561	-365.884852709268	-367.928829378966	-369.941392265346	-371.923903353601	-373.877627900574	-375.803744060436	-377.703351069432	-379.577476463031	-381.42708246569	-383.253071666303	-385.056292074609	-386.837541639134	-388.597572295163	-390.337093601158	-392.056776013639	-393.75725384353	-395.439127931041	-397.102968071178
-221.714914923723	-245.286770807885	-255.047734209976	-262.535661843385	-268.846666707326	-274.405358143973	-279.429520913758	-284.048540388212	-288.34672555103	-292.382642637322	-296.198937006164	-299.827801434227	-303.294234694435	-306.618116075086	-309.815565698727	-312.899870564176	-315.882136401343	-318.771758484347	-321.576769312228	-324.304100370353	-326.959782581988	-329.54910130133	-332.076716815994	-334.54676513172	-336.962937711185	-339.328545665951	-341.646572498151	-343.919717793726	-346.150433695377	-348.34095556223	-350.493327910239	-352.609426491997	-354.690977195897	-356.739572307395	-358.756684538002	-360.743678919155	-362.701823614659	-364.632299485041	-366.536208289961	-368.414579922155	-370.26837881207	-372.098509616509	-373.905822286798	-375.691116597229	-377.455146202442	-379.198622282288	-380.922216824317	-382.626565586988	-384.312270780763	-385.979903499243
-213.295060936866	-236.767412234785	-246.487150264495	-253.943438265336	-260.227764417088	-265.76294680531	-270.765851587936	-275.365318481232	-279.645300968044	-283.66411836816	-287.46423627502	-291.07771182056	-294.52943860512	-297.839212322323	-301.02308531072	-304.094288700649	-307.063881527257	-309.941219563338	-312.734301537704	-315.450029795639	-318.094409907402	-320.672705030685	-323.189555964215	-325.649081435688	-328.054957484985	-330.410481388334	-332.718624179968	-334.982074163072	-337.203273230556	-339.384447396802	-341.527632629815	-343.634696838906	-345.707358694982	-347.747203823943	-349.755698766439	-351.734202712169	-353.683978322209	-355.606201334173	-357.501968730088	-359.372305938678	-361.218173211967	-363.04047128905	-364.840046442078	-366.617694984903	-368.374167312723	-370.110171531001	-371.826376723618	-373.523415903126	-375.201888680132	-376.862363683808
-201.853296264944	-225.3833792069	-235.12700021473	-242.601593632573	-248.901334685646	-254.450082684612	-259.465237997489	-264.075957806397	-268.366402518623	-272.395035237976	-276.20442628523	-279.826711895041	-283.286847192208	-286.604676824416	-289.796292834309	-292.874959084249	-295.851761972903	-298.736080426381	-301.535932972035	-304.258239043006	-306.909019079988	-309.493549267861	-312.016481866082	-314.481945769597	-316.89362609524	-319.254828263188	-321.568530647857	-323.837428195933	-326.063968836541	-328.250384088151	-330.398714954327	-332.510833965549	-334.588464045844	-336.633194746067	-338.646496243263	-340.629731157547	-342.584165374235	-344.510977633245	-346.411267717248	-348.286063672415	-350.136328201367	-351.96296434146	-353.766820523705	-355.548695092971	-357.309340357973	-359.049466229501	-360.769743496933	-362.470806786058	-364.153257235289	-365.817664922381
-192.195154413884	-215.710109234591	-225.447467609931	-232.917258024264	-239.212952037438	-244.758136350635	-249.770071496289	-254.377831573262	-258.665522846127	-262.691570804565	-266.498518378027	-270.118481080525	-273.576397792394	-276.892100213801	-280.081669895083	-283.158362055959	-286.133255875984	-289.015724177986	-291.813780274712	-294.53433910239	-297.183417191608	-299.766287273331	-302.287598450592	-304.75147679444	-307.161604906333	-309.521285954725	-311.833496289143	-314.100929027726	-316.326030441979	-318.511030542314	-320.657968955752	-322.768716952392	-324.844996298907	-326.888395480545	-328.900383689853	-330.882322626084	-332.835477314456	-334.76102569573	-336.66006680866	-338.53362800562	-340.382671341031	-342.208099245622	-344.010759581782	-345.79145016056	-347.550922788803	-349.289886904817	-351.009012852575	-352.708934837456	-354.390253600581	-356.053538843819
-182.127785795589	-205.612324376199	-215.337092376931	-222.797227617601	-229.084786766171	-234.622808359932	-239.628271741873	-244.230083937772	-248.51224233311	-252.533096774868	-256.335135106604	-259.950431195204	-263.403891360922	-266.715321368411	-269.900781745493	-272.973510391169	-275.944572013655	-278.823327198254	-281.617778799496	-284.334832732581	-286.980497682319	-289.560039558047	-292.078101647795	-294.53880490649	-296.945827365296	-299.302468089638	-301.611699728699	-303.876212049444	-306.098448276679	-308.28063564101	-310.424811224738	-312.532843961234	-314.606453465248	-316.647226234943	-318.656629632893	-320.636023768631	-322.586672255695	-324.509751717658	-326.406359960745	-328.27752318187	-330.124202350313	-331.947298875993	-333.747659659467	-335.526081604151	-337.283315659161	-339.020070451116	-340.737015554863	-342.434784446067	-344.113977172697	-345.775162777449
-172.800721121211	-196.279892148848	-206.002437302401	-213.460867210367	-219.746988963165	-225.283744419845	-230.288063337726	-234.888823284569	-239.170002451124	-243.18993735084	-246.991106118609	-250.605575342623	-254.058245876769	-257.368919173702	-260.553652255335	-263.625680123267	-266.596065057569	-269.474165583958	-272.267982791498	-274.984421067929	-277.629487765587	-280.208447587107	-282.725942615965	-285.186092705982	-287.592574907648	-289.948687408626	-292.257402068864	-294.521407942723	-296.743147609098	-298.92484771105	-301.068544794642	-303.176107302329	-305.249254398139	-307.289572165296	-309.29852757063	-311.277480212326	-313.227693139899	-315.150342454273	-317.046525477838	-318.91726795878	-320.763530449499	-322.586213971984	-324.386165065249	-326.164180295262	-327.921010295747	-329.657363398148	-331.373908900716	-333.071280019619	-334.750076559091	-336.410867332647
-162.942135224817	-186.375810435792	-196.079527485023	-203.523521595299	-209.797483049101	-215.323533543017	-220.318182089921	-224.910056248805	-229.182971272424	-233.195150467078	-236.98898952043	-240.5964927138	-244.042512299066	-247.346811033837	-250.525414567267	-253.591532046161	-256.556204143752	-259.428771109664	-262.217218410311	-264.928436954358	-267.568422368198	-270.142429092681	-272.655090214032	-275.110517612957	-277.51238122344	-279.863972849575	-282.168258599062	-284.427922321151	-286.645401866496	-288.822919567702	-290.962508028191	-293.066032073039	-295.135207537743	-297.171617434511	-299.176725889954	-301.151889873147	-303.098369993155	-305.017340078302	-306.909895330424	-308.777059515305	-310.619791328787	-312.438990051221	-314.235500585159	-316.010117956583	-317.763591347911	-319.496627720957	-321.209895079709	-322.904025415746	-324.579617373231	-326.237238665457
-153.568134573329	-176.952810035245	-186.636223733511	-194.064633766087	-200.325453241942	-205.839921910883	-210.824096517487	-215.406335980492	-219.670280536659	-223.6740319382	-227.459897379012	-231.059814394351	-234.498583581661	-237.795926661291	-240.967836003087	-244.027493321607	-246.985916359767	-249.852425967228	-252.634991023306	-255.340488122217	-257.974900434877	-260.543471483334	-263.050824716436	-265.501063459165	-267.897850009146	-270.244469320733	-272.543881329443	-274.798764299543	-277.011551008478	-279.184459164013	-281.319517139458	-283.418585878837	-285.483377646573	-287.515472160149	-289.516330497276	-291.48730678383	-293.429658976788	-295.344558435113	-297.233098057005	-299.096299455169	-300.935119309491	-302.750455009568	-304.543149681772	-306.313996680992	-308.063743615122	-309.793095960398	-311.502720317285	-313.193247349683	-314.86527444431	-316.519368122146
-143.000616531417	-166.388315250264	-176.072998121471	-183.502393552509	-189.764053409927	-195.279270955121	-200.264130261337	-204.847006414449	-209.111550141503	-213.115870451223	-216.90227979911	-220.502719623901	-223.94199334983	-227.239824898931	-230.412208427699	-233.472327124414	-236.431199964682	-239.298148841759	-242.081143527832	-244.787061388165	-247.421886265031	-249.990862298432	-252.498613594432	-254.94924408573	-257.346416609237	-259.693416600233	-261.993204425062	-264.248458735546	-266.461612659091	-268.63488422061	-270.770302081755	-272.869727449518	-274.934872828827	-276.967318157712	-278.968524716211	-280.939846811827	-282.882542566267	-284.797783490956	-286.68666262552	-288.550201714098	-290.389357558938	-292.205027663743	-293.998055261455	-295.769233806649	-297.519311000598	-299.24899240712	-300.958944708939	-302.64979864731	-304.322151681772	-305.976570401941
-133.737830812022	-157.049387663492	-166.702529243826	-174.107720624389	-180.348974211528	-185.846212318467	-190.814815928438	-195.382742468751	-199.633370544704	-203.624620152695	-207.398666132468	-210.98734621072	-214.415383885314	-217.702439639469	-220.864456162266	-223.914574199534	-226.863777234922	-229.721357121591	-232.495257936567	-235.192334861334	-237.818552427311	-240.379137796545	-242.878699920177	-245.32132923631	-247.710676537424	-250.050016455146	-252.342299620904	-254.590195877817	-256.796130351826	-258.962313773602	-261.090768133164	-263.183348516445	-265.241761796249	-267.267582714358	-269.262267745695	-271.227166755391	-273.163533745037	-275.072536389352	-276.955264147937	-278.812735418121	-280.64590386779	-282.455664060277	-284.242856465712	-286.008271938724	-287.752655730347	-289.47671109204	-291.181102521403	-292.866458692184	-294.53337510534	-296.182416492937
-123.312344906191	-146.634453368683	-156.291998472161	-163.70059123991	-169.944731122308	-175.444528627448	-180.415461031794	-184.985542834126	-189.238189740271	-193.231347458203	-197.007209505627	-200.597627510689	-204.027335128795	-207.316000785425	-210.479573624401	-213.531199723701	-216.481867033643	-219.340871194474	-222.116159528128	-224.814590022374	-227.442129655667	-230.004007756842	-232.504835259217	-234.948704378274	-237.339267494052	-239.679800663257	-241.973255802376	-244.222303918185	-246.42937119443	-248.596669326804	-250.726221188634	-252.819882676864	-254.879361411079	-256.906232822559	-258.901954030574	-260.867875567775	-262.805252099422	-264.715251917691	-266.598965057113	-268.457410451354	-270.291542269527	-272.102255544167	-273.890391185337	-275.656740460779	-277.402049010021	-279.127020450371	-280.832319624406	-282.518575531581	-284.186383980735	-285.836309995307
-114.090712798328	-137.313394082789	-146.929741292096	-154.306712384112	-160.524186073614	-166.000483257679	-170.95016348553	-175.500696138902	-179.735141785251	-183.711199477168	-187.4708831619	-191.045909037173	-194.460905987092	-197.735459207697	-200.885450345496	-203.923969838476	-206.861959126648	-209.708674499466	-212.47202963262	-215.158853476723	-217.775087743244	-220.32593960068	-222.816000383931	-225.24934490095	-227.629609995478	-229.96005778893	-232.243627641498	-234.482979198723	-236.680528324649	-238.838477307739	-240.958840417364	-243.043465656848	-245.094053382936	-247.112172326397	-249.099273404931	-251.056701353834	-252.985705422064	-254.887448859087	-256.763016995667	-258.613424369603	-260.439621034557	-262.242498163631	-264.022893041727	-265.781593526269	-267.519342043917	-269.236839180924	-270.93474691655	-272.61369154197	-274.27426630128	-275.917033786296
-103.725123590186	-126.987763549053	-136.620643041009	-144.010286741562	-150.238433000704	-155.724123295743	-160.682286863956	-165.240612775023	-169.482304784528	-173.465161437927	-177.231269147331	-180.81239875411	-184.233221313079	-187.513355512335	-190.668710177869	-193.712398167432	-196.655379674519	-199.506926865813	-202.274967001568	-204.966340763822	-207.587000079018	-210.142161090514	-212.636423113796	-215.073868058059	-217.458139107904	-219.792504074843	-222.079907448487	-224.323013517766	-226.524242366405	-228.685800131232	-230.809704603019	-232.89780701727	-234.951810706007	-236.973287146195	-238.963689795998	-240.924365739224	-242.856566403187	-244.761457066752	-246.64012495515	-248.493586378018	-250.322793049122	-252.128637699602	-253.911959078961	-255.673546423495	-257.414143459911	-259.134452001892	-260.8351351891	-262.516820411132	-264.180101953096	-265.82554339455
-94.9100151757768	-118.026408586989	-127.598729609604	-134.941918010235	-141.130911397506	-146.58211677691	-151.509112139649	-156.038783778197	-160.253812345895	-164.211633006632	-167.954067572299	-171.512687165024	-174.912007851691	-178.171525090637	-181.307047774995	-184.331606388153	-187.256092268301	-190.089719328232	-192.8403650211	-195.51482704641	-198.119019930349	-200.658127020321	-203.136718646032	-205.558850975944	-207.928144221282	-210.247845587892	-212.520880999068	-214.749897944754	-216.937301249949	-219.085283142149	-221.195848690687	-223.270837460078	-225.311942044145	-227.320724013216	-229.298627662427	-231.246991575738	-233.167059279689	-235.059988696592	-236.92686018828	-238.768683649028	-240.58640478533	-242.380910693679	-244.153034829942	-245.903561449561	-247.633229585856	-249.342736623877	-251.032741518928	-252.703867702055	-254.356705708897	-255.991815563475
-83.9153637901147	-107.049199224277	-116.628734833039	-123.97745226571	-130.171101053004	-135.626402832548	-140.557097027239	-145.090165867775	-149.308352542652	-153.269135670859	-157.014368716766	-160.575646661925	-163.977503948878	-167.239450623671	-170.377307420507	-173.404114592571	-176.330771652164	-179.166499434169	-181.919181315696	-184.595620113311	-187.201734809866	-189.742712655596	-192.223127398903	-194.64703823979	-197.018068098691	-199.339466614661	-201.614161906282	-203.84480345244	-206.033797887091	-208.183339088884	-210.295433639278	-212.371922491868	-214.41449952021	-216.424727476806	-218.404051756326	-220.353812017044	-222.275252818022	-224.169533043437	-226.037733952414	-227.880866277857	-229.699876511471	-231.495652486174	-233.269028349623	-235.020789008105	-236.751674108165	-238.462381613424	-240.153571025793	-241.825866293368	-243.479858441489	-245.116107958494
-73.9354138965309	-97.0913595798269	-106.680058226591	-114.035809893323	-120.23539148331	-125.69592251332	-130.631346431002	-135.168766648493	-139.391005298671	-143.355595827169	-147.104431611266	-150.669137788982	-154.074272338882	-157.33936404198	-160.480248814851	-163.50997941665	-166.439465805841	-169.277937648889	-172.033285868597	-174.712319788722	-177.320964050217	-179.86441085815	-182.347238324727	-184.773509519836	-187.146850815688	-189.470514945512	-191.747432814168	-193.980256420083	-196.171394684379	-198.323043569358	-200.43721156104	-202.515741359272	-204.560328443333	-206.572537046212	-208.553813924717	-210.505499927185	-212.428840673314	-214.32499603514	-216.195048194395	-218.040008747278	-219.86082499472	-221.658385529469	-223.433525213777	-225.18702962701	-226.919639050607	-228.632052047899	-230.324928688015	-231.998893456227	-233.654537887201	-235.292422952766
-63.014394564966	-86.2166253986726	-95.8244737869111	-103.194904426103	-109.406848284771	-114.878259547361	-119.823509881403	-124.369957169741	-128.600589404129	-132.573055275654	-136.329332099768	-139.901108424065	-143.312991586153	-146.584549647882	-149.731650381349	-152.767372804803	-155.702648826805	-158.546726684814	-161.307513180251	-163.991831340163	-166.605617729409	-169.154075010558	-171.641790543464	-174.072835611612	-176.450843917819	-178.779074770437	-181.060464998744	-183.297671961668	-185.493109449365	-187.64897786261	-189.76728974686	-191.84989152622	-193.898482106589	-195.914628882236	-197.89978154104	-199.855283730508	-201.782383721709	-203.68224385439	-205.555948610833	-207.404511735986	-209.22888254132	-211.029951503994	-212.808555255277	-214.565481037777	-216.301470698988	-218.017224278838	-219.713403240551	-221.39063338726	-223.04950750094	-224.690587735317
-53.4566411807143	-76.644783156362	-86.2468150088539	-93.6127956018773	-99.8209988991026	-105.289124331848	-110.231412783283	-114.775144367586	-119.003256356343	-122.973362176029	-126.72741344128	-130.297079214703	-133.706951443861	-136.976585895619	-140.121840375987	-143.155785691903	-146.089346891328	-148.931766410039	-151.690946091254	-154.373704685115	-156.985975036707	-159.532956554461	-162.019233747359	-164.44887537346	-166.825512881956	-169.152403560107	-171.432482416365	-173.668405162376	-175.862584092244	-178.017218243175	-180.134318913671	-182.215731384001	-184.263153507783	-186.278151708622	-188.262174767872	-190.216565391837	-192.142570914911	-194.04135280608	-195.913994737516	-197.761509699065	-199.584846297126	-201.384894349387	-203.162489869316	-204.91841951987	-206.653424603906	-208.368204648906	-210.063420635295	-211.739697910777	-213.397628827192	-215.037775131555
-45.1042156184086	-68.1070596186224	-77.6323572409359	-84.9394703476366	-91.098056741666	-96.5224781969273	-101.425263715013	-105.932676399383	-110.126990834731	-114.065360110369	-117.789400648095	-121.330528504565	-124.713139259107	-127.956632544704	-131.076739555127	-134.086426734617	-136.996531898998	-139.816223685146	-142.55334084024	-145.214647665564	-147.806029630332	-150.332644625127	-152.799040558918	-155.209253708297	-157.56688653114	-159.875170309625	-162.137016619323	-164.355059968188	-166.531693389496	-168.669098361789	-170.769270123419	-172.834039219673	-174.865089945984	-176.863976216896	-178.832135249566	-180.770899098148	-182.681505241729	-184.565105971259	-186.422776393916	-188.255521491595	-190.064282370205	-191.849941810367	-193.613329212668	-195.355225016296	-197.07636465804	-198.777442128781	-200.45911317639	-202.121998197105	-203.766684851627	-205.393730437316
-34.3668792881022	-57.3961085450736	-66.9323367652001	-74.2478382150692	-80.4134971472051	-85.8441503700372	-90.7525705017741	-95.2651653594748	-99.464303812974	-103.407204439657	-107.135531340896	-110.680736528756	-114.067243376866	-117.31447359474	-120.438176281981	-123.451332644974	-126.364792840973	-129.187735949823	-131.928009648899	-134.592385947324	-137.186757022197	-139.71628663286	-142.185527821249	-144.59852141125	-146.958873921493	-149.269820278497	-151.534275343374	-153.754876598579	-155.934019780713	-158.073888833989	-160.176481253146	-162.24362965473	-164.277020240973	-166.278208686564	-168.248633832465	-170.189629181415	-172.10243352369	-173.988200372612	-175.848005977757	-177.682856390689	-179.493693720666	-181.281401691041	-183.046810589594	-184.790701691718	-186.513811223491	-188.216833921828	-189.900426240687	-191.565209245421	-193.21177123158	-194.840670099559
-23.3582342560932	-46.4635477973927	-56.0312572376859	-63.3708919368836	-69.5568767637839	-75.0054204264343	-79.9299993682043	-84.4574396457686	-88.6703827225294	-92.6262365803585	-96.3668032686818	-99.9236390820432	-103.321248843297	-106.579119130787	-109.713051635473	-112.736070903225	-115.6590633085	-118.491238564049	-121.240470531511	-123.913553810571	-126.516400229823	-129.05419077136	-131.531493676001	-133.952363257346	-136.320418070893	-138.638903837157	-140.910745140883	-143.138588260677	-145.324836921082	-147.471682346289	-149.581128687858	-151.655014668173	-153.695032106105	-155.702741856917	-157.679587560107	-159.626907257842	-161.545944013969	-163.437855319032	-165.303721130506	-167.14455096327	-168.961290167218	-170.754825503104	-172.525990110193	-174.275567944918	-176.004297757809	-177.71287666608	-179.401963371049	-181.072181062591	-182.724120047085	-184.358340130352
-15.0424958132848	-38.0132537241742	-47.5252680376858	-54.8221934040923	-60.9721952393992	-66.3890571540882	-71.2850115833169	-75.7861454278468	-79.9746184480732	-83.9075039632957	-87.6263603059769	-91.1625596478223	-94.5404633752249	-97.7794439075325	-100.89521037502	-103.90071103945	-106.806768521894	-109.622538607065	-112.355849056182	-115.013454692155	-117.601232738795	-120.124333846744	-122.587299484081	-124.994160199587	-127.348513341658	-129.653585611876	-131.912284460611	-134.127240665154	-136.30084387186	-138.435272473408	-140.532518887235	-142.594411071934	-144.622630944165	-146.618730225007	-148.584144099037	-150.520202681669	-152.428141617332	-154.309111490212	-156.164185817069	-157.994368095015	-159.800598041323	-161.583757135703	-163.344673558053	-165.084126600407	-166.80285061993	-168.501538590028	-170.180845298401	-171.841390234045	-173.483760199394	-175.108511678935
-4.89094894993477	-27.8360883880656	-37.337493047747	-44.6262786126929	-50.7694193431997	-56.1802374396788	-61.0707286853841	-65.5668393915591	-69.7506377119493	-73.6791333323405	-77.3938382516129	-80.9260897327775	-84.3002223038462	-87.5355870734041	-90.6478758788342	-93.6500227183774	-96.5528382829187	-99.3654682574514	-102.095731762474	-104.750376159424	-107.335272175592	-109.855564763481	-112.315790360262	-114.71997504603	-117.071712178163	-119.374224876077	-121.630417360278	-123.84291748363	-126.014112234367	-128.146177580446	-130.241103720138	-132.300716574715	-134.32669618506	-136.32059254055	-138.283839230772	-140.217764979442	-142.12360419124	-144.00250629397	-145.855543722772	-147.683718961168	-149.487970774904	-151.269179748921	-153.028173220377	-154.76572968636	-156.482582753087	-158.179424683595	-159.856909592726	-161.515656331337	-163.156251095926	-164.77924979496
4.16164027083889	-18.7227805370132	-28.1990566115241	-35.4685752708385	-41.5954857544	-46.9920157101111	-51.8695994186326	-56.3538495456562	-60.5266168000326	-64.4447597908563	-68.1496804907182	-71.6726330274389	-75.0378871288434	-78.2647423214859	-81.3688486194914	-84.3631055521248	-87.2582950031025	-90.0635382896949	-92.7866337014923	-95.4343106262979	-98.0124241546883	-100.526105548345	-102.97987921746	-105.377760578707	-107.723333471891	-110.019812479265	-112.270094128644	-114.476799312055	-116.64230869475	-118.768792480528	-120.85823559547	-122.91245912371	-124.933138655338	-126.921820073361	-128.879933161313	-130.808803024784	-132.709660651281	-134.58365228777	-136.431847403521	-138.255245711418	-140.054783384337	-141.831338576604	-143.585736343207	-145.318753035162	-147.031120237667	-148.723528307864	-150.39662956088	-152.05104114598	-153.687347648894	-155.306103451527
14.9870327078475	-7.86047501349323	-17.3214399783111	-24.5791955422042	-30.6961771637683	-36.0839489672444	-40.9536050827085	-45.4305561953233	-49.5965214670445	-53.5082681719121	-57.2071318094031	-60.7243165546785	-64.0840541150849	-67.3056139388702	-70.4046216241389	-73.3939565542621	-76.2843837567813	-79.0850102740732	-81.8036221787196	-84.4469383051683	-87.0208045522626	-89.5303441008121	-91.9800741626867	-94.3740037453706	-96.7157109645382	-99.0084052646835	-101.254978541128	-103.458047491464	-105.619988968438	-107.742969698094	-109.828971423562	-111.879812306832	-113.897165247539	-115.882573644869	-117.837464987583	-119.763162298703	-121.660894657936	-123.531806533976	-125.376965734804	-127.197370418388	-128.993955299651	-130.767597163581	-132.519119776984	-134.2492982772	-135.958863104278	-137.648503533377	-139.31887085597	-140.970581251627	-142.60421838639	-144.220335768897
24.1970965799386	1.42639267291374	-8.00278714157064	-15.2361722236351	-21.332624589347	-26.7023238302747	-31.5556538125405	-36.0176031802293	-40.1696160400316	-44.0682685620793	-47.7547570680649	-51.2601804411229	-54.6086878377983	-57.8194829047092	-60.9081379113878	-63.8874883098692	-66.7682624290047	-69.5595362820923	-72.2690694282727	-74.9035578355993	-77.4688275185769	-79.9699842499036	-82.4115299323881	-84.797460001202	-87.1313404643468	-89.4163699114261	-91.6554304616214	-93.8511299709893	-96.0058372650499	-98.1217117558188	-100.200728500077	-102.24469952836	-104.255292101462	-106.234044418759	-108.182379158619	-110.101614848919	-111.992976371381	-113.85760428808	-115.696562764662	-117.510846556759	-119.301387195491	-121.069058481486	-122.814681379659	-124.53902839274	-126.242827479867	-127.926765576772	-129.591491766002	-131.237620138781	-132.865732384413	-134.476380138277
34.3060542871075	11.4940045978547	2.04771492633571	-5.19878800975017	-11.3062900267932	-16.6857161084737	-21.5478325134311	-26.0178551087135	-30.1773760908543	-34.0830745222311	-37.7762216605765	-41.2879730046509	-44.6425218162455	-47.8591068465456	-50.9533288300929	-53.9380466801169	-56.8240083342484	-59.6203063937525	-62.3347145990247	-64.9739411549939	-67.5438227227011	-70.0494744057852	-72.495406337946	-74.8856212597664	-77.2236916990522	-79.5128220930705	-81.7558998297513	-83.9555375322135	-86.1141083558178	-88.2337756593889	-90.3165181093307	-92.364151047638	-94.3783447818013	-96.3606403218683	-98.3124629483337	-100.235133631343	-102.129879540286	-103.997843366894	-105.840091263016	-107.657619840192	-109.451362366791	-111.222194272372	-112.970938051663	-114.698367646327	-116.405212370914	-118.092160439671	-119.75986214272	-121.408932713301	-123.039954922041	-124.65348142936
43.6181805557154	20.882836074686	11.4683083698127	4.24617017328017	-1.8407973417624	-7.20213737141304	-12.0479074387348	-16.5029023480042	-20.6484399233696	-24.541008629049	-28.2217409360247	-31.7216875613611	-35.0649603584268	-38.2707333331634	-41.3545547196625	-44.3292401589272	-47.2055014212026	-49.9924005115781	-52.6976850129604	-55.3280405588332	-57.8892841719073	-60.3865137513444	-62.8242242829241	-65.2064050684494	-67.5366166410494	-69.8180526789089	-72.0535908751519	-74.2458350804397	-76.3971504815485	-78.5096931729974	-80.5854351768995	-82.6261857392492	-84.633609558433	-86.6092424694668	-88.5545049647995	-90.4707135593197	-92.3590912726125	-94.2207769324072	-96.0568330856683	-97.8682529744603	-99.6559667120932	-101.420846768845	-103.163712859332	-104.885336309433	-106.586443968951	-108.267721726473	-109.929817674803	-111.573344968487	-113.198884409301	-114.806986790695
54.5572516692656	31.8393321268152	22.4320177341289	15.2154115504243	9.13310526263125	3.77586968060415	-1.066191647774	-5.51777782597905	-9.66014431263785	-13.5497362450197	-17.2276545424235	-20.724926163735	-24.0656447418919	-27.2689698355844	-30.3504379508852	-33.322855051497	-36.1969248102847	-38.9817023746738	-41.6849294582764	-44.3132866243269	-46.8725864792848	-49.3679230345137	-51.8037877928802	-54.1841669508175	-56.5126182685125	-58.7923329357163	-61.0261864022474	-63.2167804879594	-65.3664785340746	-67.4774349519048	-69.5516202233183	-71.5908421805233	-73.5967642204502	-75.5709209768293	-77.5147318328681	-79.4295123017013	-81.3164844883753	-83.1767863682635	-85.0114796920835	-86.8215569566697	-88.6079475766068	-90.3715233659443	-92.1131034219934	-93.8334584890547	-95.5333148682148	-97.2133579296386	-98.8742352756719	-100.516559596281	-102.140911252638	-103.747840619847
64.251176908864	41.5299917855948	32.121337411493	24.9037116644643	18.8205530797824	13.4625729691608	8.61984427976749	4.16764967941997	0.0247217998755218	-3.86539279111628	-7.54380106873418	-11.0415344728362	-14.3826897458325	-17.5864288553179	-20.6682902858879	-23.641081652745	-26.5155080264254	-29.3006257513817	-32.0041775771155	-34.6328449715346	-37.1924413376019	-39.6880613788941	-42.124197162006	-44.5048353785086	-46.8335342378804	-49.1134853394807	-51.3475645081619	-53.5383739085071	-55.6882771997592	-57.7994290875912	-59.8738003271747	-61.9131990051975	-63.9192887561738	-65.8936044361949	-67.8375656316883	-69.7524879858333	-71.6395936893511	-73.5000208005326	-75.3348311509836	-77.1450173164455	-78.9315087884782	-80.6951774562272	-82.4368424902751	-84.1572747064228	-85.857200475541	-87.5373052359161	-89.1982366564054	-90.8406074919293	-92.464998167108	-94.071959119033
75.3082465095953	52.5440979570171	43.117664528121	35.8864080158639	29.7917678632561	24.42368081433	19.5718224549027	15.1112393342528	10.9605101961378	7.06307468712941	3.37774796146569	-0.126560167953386	-3.47399189255863	-6.68374529499679	-9.7713881603741	-12.7497522670062	-15.629562891969	-18.4198934827383	-21.1285014184166	-23.7620807975768	-26.3264560183438	-28.8267314765782	-31.2674079871193	-33.6524800520022	-35.9855128490305	-38.2697042255199	-40.5079356339427	-42.7028143290229	-44.8567085918191	-46.9717773396172	-49.0499951781665	-51.0931737255404	-53.102979864257	-55.0809514458365	-57.0285108342444	-58.9469763382633	-60.8375726810024	-62.7014402767611	-64.5396431525289	-66.3531759336045	-68.1429700283759	-69.9098991217132	-71.654784069172	-73.3783972700198	-75.0814665853663	-76.7646788579416	-78.428683081943	-80.0740932645621	-81.7014910150816	-83.3114278925934
84.1119891221648	61.4501881877056	52.066127424614	44.8673702048609	38.800116168175	33.4561461742008	28.6260817275556	24.1855313807842	20.0534401081908	16.1735019785013	12.5047174164263	9.01613595450402	5.6837233543779	2.48836728090678	-0.585430486184784	-3.55044435998166	-6.41735164762106	-9.19518519606872	-11.8916676570096	-14.5134631479086	-17.0663699690508	-19.5554696017127	-21.9852425217788	-24.3596651453183	-26.6822865045574	-28.956289961649	-31.1845439142622	-33.3696438020735	-35.5139471717274	-37.6196031529561	-39.6885773976236	-41.7226733072305	-43.7235502025518	-45.6927389572167	-47.6316554740428	-49.5416120050993	-51.4238276042305	-53.2794374065028	-55.1095005137218	-56.9150069476566	-58.6968838061404	-60.4560007309891	-62.1931747795126	-63.9091747772637	-65.6047252180024	-67.2805097671557	-68.9371744169676	-70.5753303347615	-72.1955564400335	-73.7984017412879
94.3993651130981	71.6878630355386	62.2832206018089	55.068674069492	48.9881120063377	43.6324200251718	38.791760457935	34.3414690667499	30.2003130744412	26.3118630738538	22.6350295809257	19.1387944042707	15.7990712605015	12.5967065302052	9.5161684884987	6.54465508377054	3.67146588896312	0.887548482217589	-1.81483653722687	-4.44236775176156	-7.00085605739246	-9.49539398118315	-11.9304717399164	-14.3100744002762	-16.6377587217139	-18.9167150031582	-21.1498178978719	-23.3396685104966	-25.4886295376295	-27.5988548075316	-29.67231427299	-31.7108152846487	-33.7160207998852	-35.6894650501643	-37.6325670485698	-39.5466419556763	-41.4329115439995	-43.2925134818501	-45.1265092359745	-46.9358910401166	-48.7215880647001	-50.4844718968148	-52.2253614224807	-53.9450271890087	-55.6441953135775	-57.3235509944332	-58.9837416730116	-60.6253798884952	-62.2490458606045	-63.8552898316008
103.60177280456	81.0196085110527	71.668520777821	64.4950554125751	58.4491156579121	53.1239171212462	48.3108172256544	43.8858617469898	39.7682805696008	35.9019656855058	32.2460616436514	28.7697268516314	25.4490118874202	22.2648719154026	19.2018634390843	16.2472571418546	13.3904134017721	10.6223312462077	7.93531526870418	5.32272485754922	2.77878215993653	0.298423614806489	-2.12281543952688	-4.48889738341418	-6.80335872509329	-9.06937159596944	-11.2897942767084	-13.4672130550413	-15.6039771666231	-17.7022281668422	-19.7639247816182	-21.790864059804	-23.784699478544	-25.746956521555	-27.6790461071948	-29.582275862321	-31.4578605409415	-33.3069312753836	-35.1305434339165	-36.929683549314	-38.7052754531237	-40.4581857241968	-42.1892285429279	-43.8991700285735	-45.5887321253926	-47.25859609369	-48.9094056537855	-50.5417698241843	-52.1562654895403	-53.7534397292135
114.066123998591	91.4238801815553	82.0479174172455	74.8553720837402	68.7933532961264	63.4539942309484	58.6280971016557	54.1913778213845	50.0628513230744	46.1862602739101	42.5206404864909	39.0350683659086	35.7055311261467	32.5129336010722	29.4417914634386	26.4793417273298	23.6149166166586	20.8394913305271	18.1453500816743	15.5258346635876	12.9751519080352	10.4882248021763	8.0605767264232	5.68823466347936	3.36765261019633	1.09564991746055	-1.13063937133825	-3.31380849032057	-5.45621298564718	-7.56000016607459	-9.6271340203821	-11.6594164264891	-13.6585053053627	-15.6259302410728	-17.5631059423436	-19.4713435206466	-21.3518609498073	-23.2057923610825	-25.0341959217888	-26.8380607821057	-28.6183132254958	-30.375822131584	-32.1114038431811	-33.8258265150289	-35.5198140101786	-37.1940494002334	-38.8491781176036	-40.4858108011576	-42.104525870955	-43.705871862944
122.715851305375	100.260608171971	90.9620654768957	83.8289006273485	77.8169201130117	72.5216264957603	67.73555027534	63.3354341982577	59.2409623344021	55.3963422029397	51.7609481216266	48.3041118963563	45.0020185234682	41.8357300205015	38.7898895563277	35.8518392631052	33.0109992506776	30.2584190890989	27.5864465924224	24.9884784529732	22.4587692820602	19.9922839803084	17.5845830061957	15.231726282291	12.9301972096689	10.6768415180464	8.46881702351519	6.3035520058857	4.17871046413489	2.09216290962724	0.041961654955287	-1.97368021959543	-3.95640686965454	-5.9077351774914	-7.8290681068027	-9.72170593577585	-11.5868566058699	-13.4256449043946	-15.2391202780143	-17.0282637226523	-18.793993883529	-20.537172473285	-22.2586090991253	-23.9590655759277	-25.6392597906863	-27.2998691740635	-28.9415338268031	-30.5648593420491	-32.170419358967	-33.758757878293
134.125667775194	111.527598340917	102.169917997996	94.9913908861391	88.9411813201596	83.6122187523784	78.7957138787266	74.3676253302741	70.2471262232669	66.3780691264426	62.7195698906876	59.2407653335197	55.9176895230418	52.7312845456474	49.6660962903111	46.7093866835108	43.8505087773877	41.0804553961281	38.3915258250951	35.7770748678822	33.2313206790768	30.7491961918581	28.3262336367648	25.9584678698627	23.642359914602	21.3747354240097	19.1527341196429	16.9737679048197	14.8354858995733	12.735745048506	10.672585252778	8.6442082030506	6.64895926157939	4.68531187313381	2.75185413023208	0.84727751836971	-1.02963352332713	-2.88001087945351	-4.70491062133046	-6.50531994002296	-8.28216328455516	-10.0363078139496	-11.7685682545939	-13.479711240357	-15.1704592012371	-16.8414938566596	-18.4934593614788	-20.1269651459831	-21.742588485521	-23.3408768305664
144.156197117895	121.59956123695	112.259025619447	105.093642102278	99.0545030383361	93.7352849342003	88.9275817409206	84.5075798308838	80.3946007517437	76.5326002043825	72.880769152316	69.4083010447253	66.0912736291884	62.9106636766043	59.8510452232641	56.899703413869	54.0460107220299	51.2809764147753	48.5969138460424	45.9871899688926	43.4460335169441	40.9683867234164	38.5497901088463	36.1862859101975	33.8743417408938	31.6107891670726	29.3927732402693	27.2177106883089	25.0832550151005	22.9872671630024	20.9277906909407	18.9030306466225	16.9113354822474	14.9511814943575	13.0211594112923	11.1199631313696	9.24637931690501	7.3992781546073	5.57760550710115	3.78037599241638	2.00666685684935	0.255612532765179	-1.47360020999795	-3.18173659640603	-4.86951772785103	-6.53762406913537	-8.18669858878551	-9.81734959392147	-11.430153295234	-13.0256561328338
155.001571915687	132.420020977619	123.069182096649	115.89590412984	109.850119384758	104.525054799311	99.712073643084	95.2872251857784	91.1697416015845	87.3035164823149	83.6476955484406	80.1714382025867	76.8507961903449	73.6667256809963	70.6037839756293	67.6492424008035	64.7924618602719	62.0244418160821	59.3374872248154	56.724957780629	54.1810758904044	51.7007781802848	49.2796000153066	46.9135790057072	44.5991786349734	42.3332267643893	40.1128651068029	37.9355073687054	35.7988043092767	33.7006143684954	31.6389788162733	29.6121005999969	27.6183262391194	25.656130246839	23.7241017050384	21.8209330217078	19.9454094965967	18.096400047025	16.2728493503256	14.4737709156795	12.6982409501983	10.9453929107028	9.21441264975966	7.50453407860585	5.81503528122633	4.14523502350509	2.49448960942997	0.862190043079167	-0.752240539201633	-2.34934919722956
163.875381146916	141.317403555799	131.976321749938	124.810525653403	118.771044232932	113.451529309987	108.643562110299	104.223321408709	100.110123778024	96.2479214465678	92.5959028371564	89.1232594668059	85.8060675568741	82.6253026554485	79.5655378036278	76.6140573228508	73.7602329961319	70.9950735041647	68.310891697803	65.7010540944344	63.1597890472605	60.6820384528599	58.2633425259388	55.8997432293989	53.5877079314777	51.3240679778681	49.1059682210031	46.9308252081284	44.7962922787398	42.7002302249666	40.6406824680103	38.615853928928	36.6240929431168	34.6638756991083	32.7337928259252	30.8325381388511	28.9588982285602	27.111743214747	25.2900188971362	23.4927398346104	21.7189832177505	19.9678834263521	18.2386271805738	16.5304492084317	14.8426283639714	13.174484140098	11.5253735280956	9.89468818260578	8.28185185651314	6.68631807497098
174.245064024791	151.693467112715	142.355037904834	135.191283790398	129.15352934327	123.835540751869	119.028957830516	114.609994119967	110.497988820146	106.636909859086	102.985957078028	99.514330713474	96.1981141565845	93.0182887269668	89.9594321202383	87.0088324732327	84.1558647403895	81.3915402704879	78.7081741827416	76.0991349410011	73.5586525824973	71.0816704770819	68.6637301533539	66.3008747385369	63.9895726335332	61.7266561044588	59.5092708278405	57.3348340918372	55.2009999046255	53.1056296639636	51.0467673413772	49.0226183595198	47.0315315122735	45.0719834083631	43.142565063118	41.241970650413	39.3689870936447	37.5224848202118	35.7014099149321	33.904777201317	32.1316641160069	30.3812052679664	28.6525875911254	26.9450460132022	25.2578595750637	23.5903479446204	21.941868277301	20.3118123818924	18.6996041562011	17.1046972617818
183.751582028505	161.28237042796	151.978056395309	144.840472996092	138.824775806058	133.526215058152	128.737191742902	124.33437161425	120.237388539613	116.390415141441	112.752800310566	109.293856721	105.989754781621	102.821544954407	99.7738610174502	96.834037345795	93.9914875516149	91.2372556961932	88.563684873736	85.9641676949424	83.4329552122049	80.965009208859	78.5558874207819	76.2016473558945	73.8987702545391	71.6440999032986	69.4347923628549	67.2682743205569	65.1422083251609	63.0544635626259	61.0030911301927	58.986302990271	57.0024539560514	55.0500261914966	53.1276158477483	51.2339218151819	49.3677353724724	47.5279310044592	45.713458583911	43.9233364773538	42.1566454412534	40.4125232005299	38.6901596184159	36.9887923806672	35.3077031287145	33.6462139859493	32.003684429362	30.3795084654612	28.7731120750581	27.1839508962685
194.118128669836	171.676620925433	162.383774219704	155.254984562148	149.246696277853	143.954658897021	139.171529534713	134.774126126422	130.682181714816	126.83993782392	123.206793521695	119.75209948326	116.452056067246	113.28773763673	110.243797331378	107.307585468661	104.468528972335	101.717683153537	99.0474007146921	96.4510825492208	93.9229869087244	91.4580818963272	89.0519308800501	86.7005963753672	84.4005640854383	82.1486817939928	79.942109158109	77.7782761145308	75.6548481592489	73.5696971609656	71.5208766670252	69.506600884396	67.5252266884592	65.5752381429303	63.6552331506783	61.7639121918421	59.9000680003858	58.0625764145857	56.2503885687392	54.4625240074473	52.6980645892787	50.9561490719276	49.2359682879866	47.5367608344422	45.857809210557	44.1984363484057	42.5580024883379	40.9359023583484	39.3315626219838	37.7444395641739
203.121266622505	180.715950231598	171.438088557867	164.320793283108	158.322191831855	153.038685750998	148.263266589837	143.872950976723	139.787601428947	135.951549414443	132.324259496421	128.875131598907	125.580403604589	122.42117958193	119.382136795916	116.450645479938	113.616149229757	110.869717482404	108.203715035737	105.611553236636	103.087499445879	100.62652974872	98.2242145118228	95.8766224606558	93.5802448509285	91.3319344557872	89.1288554361469	86.9684418113065	84.8483627922461	82.7664936402809	80.7208910112574	78.7097719691294	76.7314960226705	74.7845496694376	72.8675330750812	70.9791489085838	69.1181919950477	67.2835401219773	65.4741462433794	63.6890316058498	61.9272796626893	60.1880306683484	58.4704768624765	56.7738581668133	55.0974583296997	53.4406014625702	51.8026489207808	50.1829964878244	48.5810718276215	46.996332174329
213.901577972055	191.48242840805	182.198848561644	175.077173570364	169.07488653873	163.788139278791	159.00979518066	154.616794693568	150.528950669736	146.690560058781	143.061062276212	139.6098384121	136.313112307417	133.151976969296	130.111100658319	127.177846157364	124.341650810885	121.593578747187	118.925990208152	116.332292594273	113.806749819709	111.344334931258	108.940615581203	106.591658071682	104.29395148838	102.044346651591	99.8400059568205	97.6783618207327	95.557081993823	93.4740404017131	91.4272924746369	89.415054148477	87.4356838907285	85.4876672352004	83.5696034483175	81.6801943060679	79.8182337663787	77.9825988077369	76.1722416284439	74.386182767861	72.6235050162375	70.8833480053449	69.1649033891291	67.4674105375651	65.7901526784459	64.1324534314283	62.4936736866561	60.8732087869846	59.2704859784687	57.6849620985364
223.133831535378	200.753012202363	191.485291851182	184.375774404675	178.383726715358	173.105991757096	168.335787508656	163.950265130558	159.869374809895	156.037508920376	152.414176377683	148.968810685247	145.677676155908	142.521897943411	139.48617039432	136.557877807923	133.726475525396	130.983042910624	128.319953240246	125.73062517067	123.20933241638	120.751056602396	118.351372886621	116.006354223461	113.712495641971	111.466653298907	109.265994403161	107.107955731181	104.990208997679	102.910631745718	100.867282717504	98.858380890598	96.882287534	94.9374907687776	93.0225922613251	91.1362960663934	89.2773982931549	87.4447779245123	85.6373890295882	83.8542538971621	82.0944569562933	80.3571393765448	78.6414942571808	76.9467623286575	75.2722281012557	73.6172164052741	71.9810892751907	70.3632431368873	68.7631062626626	67.1801364635083
234.563911311727	212.186780414888	202.920572548166	195.812205223916	189.821118384501	184.544222261659	179.774769432616	175.389931672003	171.309672637568	167.478394087018	163.855611788242	160.410764496924	157.120120856615	153.964809518969	150.929527662035	148.001661914852	145.170669562467	142.427631610356	139.764922736169	137.175962803157	134.655026573998	132.197096591563	129.797748824931	127.453056947867	125.159516630234	122.913984602465	120.713628589371	118.555885833321	116.438428471425	114.359134431053	112.31606280523	110.307432892749	108.331606257605	106.387071292491	104.472429912769	102.586386383375	100.727736995909	98.8953609030102	97.0882123322434	95.305313720563	93.5457496358499	91.8086613779451	90.0932421685701	88.3987328534623	86.7244180515866	85.0696226958477	83.4337089177205	81.8160732348965	80.2161440066798	78.63337912661
243.957810927391	221.611631144883	212.358271514446	205.259781997081	199.277038449833	194.007506906416	189.24472480298	184.866033022369	180.791505333964	176.965619929699	173.347948192782	169.907970704274	166.621988090168	163.471154327393	160.440187138858	157.516490094771	154.689534646093	151.950413787437	149.291512450849	146.706259352085	144.188936959386	141.734534577202	139.33863416133	136.997314705746	134.707076629979	132.464780925891	130.267599159116	128.11297204828	125.998574888964	123.922288488557	121.882174574924	119.876454864858	117.903493147758	115.961779870006	114.049918848887	112.166616134894	110.310669692624	108.48096023266	106.676443436043	104.896143098294	103.139145059416	101.404591812438	99.691677700036	97.9996446226474	96.3277781930448	94.6754042818627	93.0418859065632	91.4266204229972	89.8290369843416	88.2485942369336
254.201853874836	231.834687184633	222.572616526445	215.467430546692	209.479031358811	204.204508074964	199.437204945589	195.054348163959	190.975936819099	187.146397261752	183.525263153067	180.081986703535	176.792846841181	173.638980360233	170.605091044025	167.67857096804	164.84888197135	162.107108913502	159.445629768417	156.857867244861	154.338098582246	151.881308531981	149.483075153943	147.139474008838	144.847002446876	142.602518702304	140.403191851897	138.24646035857	136.129997465587	134.051682106398	132.009574292119	130.001894161932	128.027004051313	126.083393063086	124.169663772691	122.28452110977	120.426762015663	118.595266246109	116.78898858906	115.006952003144	113.248241542733	111.511998962108	109.797417908171	108.103739625062	106.430249105594	104.776271633962	103.141169672167	101.524340049273	99.9252114182671	98.3432419500031
262.623711520948	240.447311798988	231.264239509097	224.219657536215	218.282338524733	213.052807788978	208.326172008855	203.980704420876	199.937086371875	196.140218145888	192.549978497699	189.136080129978	185.875004195783	182.748048289004	179.740046586786	176.838498642685	174.03295613053	171.314579909428	168.675812929847	166.11013397133	163.611869059644	161.17604567653	158.798279462098	156.474679308968	154.20177231996	151.976443419277	149.795885735509	147.657559496943	145.559157719366	143.498577362711	141.473894927368	139.483345682348	137.525305885662	135.598277486315	133.700874936144	131.831814101573	129.989902041015	128.174027932778	126.383155358754	124.616315500274	122.872601113994	121.151161181198	119.451196140733	117.771953629569	116.112724666446	114.472840223515	112.851668138829	111.248610329131	109.663100268011	108.094600699154
273.878276456552	251.613414487763	242.393733726234	235.32108413587	229.360122328716	224.109778838737	219.364342214763	215.001599551252	210.941915359622	207.129969789157	203.525481272243	200.098041390659	196.824036960061	193.684690492572	190.664775283672	187.751740707034	184.935096495911	182.2059680296	179.556767926145	176.980948791255	174.472813878267	172.027370744035	169.640217582154	167.307447828139	165.025574785847	162.791470999428	160.602318439742	158.455567236799	156.348901231587	154.28020901841	152.247559444471	150.249180755695	148.283442746632	146.348841401786	144.443985649874	142.567586177117	140.718445191373	138.895447354072	137.097552033151	135.323786471191	133.573239736762	131.845057351938	130.138436505808	128.452621777694	126.786901305252	125.140603342151	123.513093157988	121.903770239733	120.312065759607	118.737440279029
282.646414124674	260.479315370461	251.300098909061	244.258477828675	238.3236568165	233.096328489929	228.371685309944	224.028051458031	219.986141466152	216.190878663041	212.602158578005	209.189706524404	205.930013266667	202.80438400578	199.797659094371	196.897343181806	194.092992205907	191.375770637056	188.738124516609	186.173535294278	183.676331321653	181.241542135833	178.864785248091	176.542171225712	174.27022866602	172.045843833591	169.866211064633	167.728791680013	165.631279687845	163.571572952559	161.547748801733	159.558043263202	157.600833293099	155.674621484435	153.778022889511	151.909753986688	150.068622437053	148.253517979323	146.463404717	144.69731431782	142.954339992822	141.23363114848	139.534388622143	137.855860424844	136.197337926953	134.558152431624	132.937672088899	131.33529910997	129.750467246645	128.182639505804
293.317295906885	271.10420911955	261.905953564859	254.849729941642	248.902603998912	243.664439718454	238.930004519758	234.577370051217	230.527086280353	226.723962211664	223.127810123056	219.708292512383	216.441851491053	213.309753592189	210.296807804065	207.390492916941	204.580343248813	201.857504975042	199.214408491377	196.644521742794	194.14216132753	191.702346486112	189.320685673737	186.993281423666	184.716655159982	182.487686710676	180.303564610022	178.16174492709	176.059916897762	173.995974034492	171.967989682918	169.974196216246	168.012967226696	166.082802202603	164.182313325194	162.310214428196	160.465310725605	158.646489676419	156.852713255937	155.083011141397	153.33647467882	151.612251524271	149.909540869623	148.22758917671	146.565686355223	144.923162329192	143.299383944811	141.693752179034	140.105699613908	138.534688146381
303.562939577003	281.357981290879	272.163089519065	265.109444866667	259.164491296243	253.928239331251	249.195531568186	244.844484326595	240.795676687844	236.993937884582	233.39909492678	229.980821570255	226.715569168694	223.584611699537	220.572764163509	217.667510286733	214.858388496165	212.136548429237	209.494423429602	206.925483975718	204.424048861153	201.985139249067	199.604365308255	197.277831092068	195.002059375024	192.773931190779	190.590636154914	188.44963131032	186.348606773283	184.285456855029	182.258255628313	180.265236130252	178.304772561013	176.375364967115	174.475626028989	172.604269875228	170.760101889472	168.942009688835	167.148955397899	165.379968835091	163.634141480184	161.910621116149	160.208607055442	158.52734587464	156.86612759276	155.224282238124	153.601176756547	151.996212220239	150.408821302438	148.838465987478
312.97453621327	290.838187984056	281.671723499688	274.639897378123	268.713342290207	263.493303766467	258.775257735127	254.437696711667	250.401444869134	246.611501667087	243.027818046248	239.620161239961	236.365054950893	233.243830636816	230.241349912871	227.345134930045	224.544756234583	221.83139063843	219.197494719898	216.636559008879	214.142919746558	211.71161339412	209.338263633932	207.018986518666	204.750315532557	202.529141315585	200.35266213926	198.218342878756	196.123880764803	194.067176594172	192.046310371511	190.059520576237	188.105186416048	186.181812557394	184.288015968187	182.422514915135	180.584118727637	178.771718694829	176.984280363782	175.220836748835	173.480482319416	171.762367659939	170.065694712152	168.389712524118	166.733713441391	165.097029685417	163.479030272104	161.879118230104	160.296728083915	158.731323571635
322.769227435357	300.587419754396	291.402119281253	284.355835658256	278.417088867331	273.186306191112	268.458543951895	264.112045424171	260.067472402313	256.269711568061	252.678631757128	249.26393826382	246.002106814467	242.874430743574	239.865740751991	236.96353350952	234.157358264273	231.438373810238	228.799021321194	226.232778033944	223.733968623625	221.297619398771	218.919345026785	216.595253545968	214.321871289469	212.096082484695	209.915079626584	207.776322364831	205.677503184908	203.616518558977	201.591444537338	199.600515972427	197.642108735619	195.714724416128	193.816977131366	191.947582448741	190.105347154806	188.289160172265	186.497984842096	184.730852118166	182.986854541993	181.265140891071	179.564911410905	177.885413554779	176.225938166679	174.58581605229	172.964414890892	171.36113644762	169.775414051131	168.206710306413
332.773506019927	310.708492686819	301.571569974197	294.562407883562	288.65495596785	283.451744608902	278.748908726618	274.425332332104	270.402094695198	266.624372477159	263.052245646082	259.655578858231	256.410971552237	253.299815426511	250.307020939848	247.420150498047	244.628808289921	241.924199585303	239.298805289871	236.746136923972	234.260548990049	231.837093907849	229.471409262945	227.159623409866	224.898280816301	222.684281977428	220.514834047939	218.387409943641	216.299714201425	214.249654280626	212.235316281752	210.254944278836	208.306922628986	206.389760751085	204.502080008058	202.642602718417	200.810141962778	199.003592524775	197.221923213535	195.46417009421	193.729430494563	192.016857681534	190.325656118451	188.655077227286	187.004415591728	185.373005546284	183.76021810447	182.165458185794	180.588162106731	179.027795305609
342.83732748625	320.748147970798	311.601185558969	304.584299449529	298.670318898744	293.461340764512	288.75327783222	284.424882273402	280.397147533672	276.615190713484	273.039048453471	269.638552762232	266.390277855801	263.275595414503	260.279399674986	257.389239680617	254.594708458672	251.887001842612	249.25859267571	246.702985525529	244.214528848977	241.788269814132	239.419841544296	237.105368472001	234.841391561844	232.624808164484	230.452822599089	228.322905213848	226.232758211631	224.180286922496	222.163575498002	220.180866222773	218.230541806239	216.311110146022	214.421191195202	212.559505944423	210.724866227337	208.916165665874	207.132371984934	205.372520235844	203.635706796682	201.92108404328	200.227855601481	198.555272104963	196.902627394347	195.269255102723	193.654525580641	192.057843120186	190.478643443331	188.916391424442
352.158807437572	330.143127299083	321.026627863076	314.033129462409	308.138876250069	302.947287557677	298.254954289147	293.941031375649	289.926774635263	286.157483380005	282.5933268937	279.204237230205	275.96686605176	272.862646566809	269.87652290313	266.996085225139	264.21096092909	261.512374922879	258.892824905981	256.34583689425	253.865778005491	251.447711747629	249.087285599205	246.780636721401	244.524317440477	242.315235299097	240.150603800906	238.027901605367	235.944838465547	233.899326594893	231.889456441297	229.913476066547	227.969773496188	226.056861532905	224.173364668632	222.318008120719	220.489607661875	218.687060582021	216.909338028245	215.155478250751	213.424580623084	211.715800330815	210.028343639542	208.361463666794	206.714456593747	205.086658262073	203.477441109138	201.886211401279	200.312406730493	198.755493744497
362.377032153229	340.326278696439	331.195244288026	324.190587948107	318.286924086353	313.087040866154	308.387205538581	304.066380798575	300.045697230027	296.270367169672	292.700496584363	289.305969783844	286.063401521509	282.954195691805	279.963272649308	277.078202961349	274.288597642565	271.58566774082	268.961899104708	266.410807522544	263.926751212467	261.504785876304	259.140552086551	256.830180869815	254.570219077252	252.357569340658	250.189440738801	248.063307927431	245.976877022965	243.928056923769	241.914935045743	239.935756669022	237.988907259791	236.072897259551	234.186348971447	232.327985527715	230.496620729149	228.691150030271	226.910542866992	225.153835891141	223.420126980595	221.708569918997	220.018369655773	218.348778070902	216.699090180235	215.06864072662	213.456801109922	211.862976615643	210.286603907396	208.727148753138
374.038587876147	351.966058625999	342.826039367951	335.814512572004	329.90507662718	324.700125663414	319.995724608701	315.670715829399	311.646151418629	307.867189131019	304.293895147362	300.896123732107	297.650466358835	294.538308404461	291.54455518815	288.656764868227	285.864538074016	283.159077056214	280.532860132564	277.979396584414	275.493038961061	273.068837987554	270.70242983345	268.389941610796	266.127916672761	263.91325450982	261.743161366864	259.615109332393	257.526802188118	255.476146701579	253.461228337463	251.480290583636	249.531717255265	247.614017268843	245.725811508668	243.865821714172	242.032860343759	240.22582160163	238.443673757556	236.685452373693	234.950254307881	233.237232387292	231.545590663053	229.874580170181	228.223495128584	226.591669530299	224.978474066015	223.38331335054	221.805623412414	220.244869417559
381.697651106242	359.739666247386	350.647052597925	343.671873960209	337.793057950877	332.615063490767	327.935014732933	323.632383432331	319.628631867136	315.86920277906	312.314369898203	308.934144112718	305.705238243464	302.609134124336	299.630815319349	296.757904503027	293.980056248703	291.288518459056	288.675808495879	286.135469344734	283.661882890552	281.25012557746	278.895856264156	276.595222207206	274.344784745377	272.141459507182	269.982467283848	267.865293330507	265.787653392788	263.747465148237	261.742824043558	259.771982727829	257.833333448399	255.925392903879	254.046789191473	252.19625088285	250.372596875067	248.574727367841	246.801616223537	245.052304230878	243.325893140915	241.621540369691	239.938454278695	238.275889957901	236.633145447445	235.009558343449	233.404502741274	231.81738647609	230.247648626153	228.694757248844
392.782229892621	370.827898886797	361.736809675803	354.762808259404	348.884990955329	343.707881876915	339.028638537076	334.726752464369	330.72369879234	326.964929172571	323.410723808229	320.031098524323	316.80277019418	313.707223910069	310.729445861194	307.857060871864	305.079725300561	302.388688550275	299.776469257024	297.236611498647	294.763498104087	292.35220635572	289.998395909769	287.698214739889	285.448224819045	283.245342339398	281.086788595358	278.970049293111	276.892840584143	274.853080512466	272.848864856749	270.87844656769	268.940218167452	267.032696605686	265.154510204454	263.304387684676	261.481148044887	259.683691578186	257.910992233582	256.16209088035	254.436089344551	252.732145112195	251.049466610142	249.387308989529	247.744970347803	246.121788334858	244.517137096571	242.930424515634	241.361089715052	239.808600794397
403.230045274789	381.277577068837	372.187210684744	365.213730643809	359.336325023359	354.159554157222	349.480594467231	345.178948909066	341.176100187219	337.417505298828	333.863448402099	330.483948226019	327.255723458703	324.160260575234	321.182546933797	318.31020836148	315.532902087704	312.841878279966	310.229656251583	307.689780685273	305.216634954033	302.805296857054	300.451426613904	298.151172730607	295.901097663273	293.698118044602	291.539455572413	289.422596323756	287.345256792293	285.305355338795	283.300988036066	281.330408108715	279.39200833466	277.484305902948	275.605929362553	273.755607673967	271.932160077268	270.134487092678	268.361562882912	266.612428518696	264.88618601631	263.181993041674	261.499058192063	259.836636780273	258.194027057319	256.570566819165	254.965630350809	253.378625667591	251.808992019152	250.256197626084
412.59934994409	390.677448685888	381.599785168294	374.636080772749	368.766940176117	363.597471841341	358.925133020172	354.629593328272	350.632443951187	346.87921716321	343.33025187764	339.955608241368	336.732037542826	333.641052242598	330.667660724693	327.799506108974	325.026260047239	322.339184881439	319.730810310685	317.194689960271	314.725214966841	312.317469897635	309.967120846577	307.670321504223	305.423638945976	303.223993940698	301.068611906668	298.9549822815	296.880824606082	294.844060014183	292.842787110439	290.875261438246	288.939877905313	287.035155662172	285.159725066624	283.312316728044	281.49175140038	279.696931011274	277.926831034751	276.180493765593	274.457022364728	272.755575570271	271.075362985444	269.415640868272	267.775708359236	266.154904092458	264.552603143782	262.968214275706	261.401177444599	259.850961540316
422.418433182771	400.540681225726	391.481274947227	384.531559358936	378.674194736983	373.515086180553	368.852099709712	364.565147886802	360.575980267799	356.830239184842	353.288343722414	349.920414601714	346.703250276776	343.618400750003	340.65090485456	337.788430813335	335.020671264549	332.338906308111	329.735680828528	327.204561557808	324.739951038853	322.336943851862	319.991214977754	317.698926008079	315.456651069787	313.261317256511	311.110155685314	309.000660950115	306.930557275319	304.897770064018	302.900401825542	300.93671168555	299.005097847697	297.104082503212	295.232298822916	293.388480032134	291.571449320403	289.780110883092	288.013442309791	286.2704878726	284.550352583855	282.852196918118	281.175232109852	279.51871595183	277.881949030604	276.264271344695	274.665059259001	273.083722755423	271.519702945244	269.972469813425
431.164093710995	409.40541919429	400.39533751236	393.48347077253	387.658014837432	382.527018953707	377.889448783223	373.625870121587	369.658458139537	365.933150800268	362.41058243401	359.061036194632	355.86143650952	352.793433519198	349.842147258991	346.995312882703	344.242678971795	341.575572953352	338.986580174356	336.469302283157	334.01817220259	331.628311101998	329.295417272074	327.015672962796	324.78567074328	322.602354252844	320.462969520506	318.365024636112	316.306256085704	314.284600452511	312.298170473789	310.345234660961	308.424199855492	306.533596219537	304.6720642967	302.838344133792	301.031265250697	299.249737738832	297.492744690412	295.75933552266	294.04862006734	292.359763320996	290.691980767802	289.04453420047	287.416727975874	285.807905651355	284.217446955437	282.644765053183	281.089304071903	279.550536857532
441.861362342941	420.113492822458	411.107845447507	404.199353118921	398.376718372294	393.248187283644	388.612826742582	384.351262843103	380.385710149913	376.662134062766	373.14118894157	369.793173137593	366.595023051194	363.528398394407	360.578426976328	357.732850368355	354.981422524407	352.315475423693	349.727598311118	347.211396203899	344.761304960609	342.372448353083	340.040527068903	337.76172550965	335.532638164565	333.350210395052	331.211689781653	329.114585817926	327.056636264822	325.035778867631	323.050127426342	321.097951427271	319.17765860879	317.287779960435	315.426956795338	313.593929923154	311.787529603047	310.006666614105	308.250324688997	306.517553842549	304.807464465132	303.119222076333	301.452042650852	299.805188442133	298.177964240428	296.569714011289	294.979817868254	293.40768933998	291.852772897559	290.314541712344
451.446150277711	429.705028939947	420.702198424825	413.795882331974	407.975094614876	402.848201673298	398.21433195829	393.954148047807	389.989888222084	386.26753431519	382.747752624773	379.400850439539	376.203770888948	373.138178986225	370.189206838118	367.344599557474	364.594114057534	361.929084820416	359.342103230353	356.826776150192	354.377541043939	351.98952308423	349.65842417116	347.380429777332	345.152135348334	342.970487103765	340.832733397801	338.73638442433	336.679178580727	334.659054192709	332.674125591372	330.722662750525	328.803073857281	326.91389031537	325.053753816205	323.221405463653	321.415675755449	319.635475693703	317.879789220531	316.147666547822	314.438218251683	312.750610027042	311.084058014393	309.437824624176	307.811214795517	306.203572635336	304.614278391575	303.04274572084	301.488419216159	299.950772165233
460.378378363298	438.732600105477	429.76925859656	422.893241170967	417.097994475311	411.993601922873	407.380072576907	403.138592152921	399.191739792935	395.485734100455	391.98141376789	388.64921623584	385.466185767956	382.414067809311	379.478059681299	376.645960243651	373.907571327892	371.254265411906	368.678666360677	366.174409062432	363.735955362577	361.358451792609	359.03761906053	356.769659324125	354.551182919786	352.379149422712	350.250819220413	348.16371339424	346.115580230404	344.104367068605	342.128196483787	340.1853460126	338.274230800282	336.393388669604	334.541467253213	332.717213214151	330.919462247015	329.147130191997	327.399205503756	325.67474261101	323.972856037381	322.292715179461	320.633539654435	318.994595143131	317.375189665477	315.774670234623	314.192419843697	312.627854745646	311.08042199204	309.549597201332
471.039883594791	449.334306151595	440.34621626702	433.451223246254	427.639991525872	422.521526557911	417.895284416392	413.642122231137	409.684404997692	405.968202535095	402.454245179246	399.112888562701	395.921113424643	392.860614688783	389.916548701231	387.076680541703	384.330783802072	381.670207065562	379.087553764676	376.57644115262	374.131315728195	371.747310569695	369.42013451555	367.145979186256	364.921445511927	362.743484629281	360.609349321014	358.516553786228	356.46284005868	354.446149777435	352.464600302637	350.516464385804	348.60015276863	346.714199210563	344.857247579967	343.028040988006	341.225411790506	339.448272719051	337.695609328826	335.96647333905	334.259976736859	332.575286540303	330.911620132555	329.268241092972	327.644455461808	326.039608384693	324.453081090699	322.884288164344	321.332675077302	319.79771595023
481.122253396647	459.460095056046	450.489975091413	443.608760737419	437.809136482103	432.700890434085	428.083880162758	423.839201363831	419.889374509984	416.180577441475	412.673619162985	409.338914714071	406.153491013147	403.099079719501	400.160866970781	397.326642404537	394.586200140739	391.930906130603	389.353378656723	386.847247788035	384.406971174988	382.027691680036	379.70512680882	377.435475883143	375.215346706084	373.041696578626	370.911783837346	368.823127706267	366.773474783092	364.760770866986	362.783137122699	360.838849792001	358.926322827706	357.044092951545	355.190806780154	353.365210070393	351.566137696664	349.792504734282	348.043298922823	346.317574021233	344.614443924681	342.933077439078	341.272693625547	339.632557640642	338.011977009271	336.41029827654	334.826903992457	333.261209989912	331.712662921807	330.180738027783
490.508932559535	469.001770040449	460.095837608675	453.26386664081	447.505748576136	442.434063267599	437.850100155488	433.635805587655	429.714254319331	426.032009221367	422.550159654745	419.239332264248	416.076718172907	413.044179593746	410.127008533792	407.31308189607	404.59226674231	401.955990733233	399.396924911687	396.908744876428	394.485947893574	392.123711543872	389.817783942467	387.564391577128	385.360166497936	383.202087755358	381.087433284212	379.013740042386	376.978770736543	374.980485851214	373.01701998323	371.086661698144	369.187836288341	367.319090937689	365.479081937318	363.666563985095	361.880380245929	360.119453515522	358.382778737522	356.669416405806	354.978486723127	353.309164412727	351.660674095883	350.032286161661	348.423313066318	346.833106008924	345.261051937483	343.706570846255	342.169113330378	340.64815836846
501.060042518662	479.482078753624	470.546851145103	463.692422794476	457.915390363497	452.827057060525	448.228057368713	443.999948435163	440.065551347786	436.371252723193	432.878013551848	429.556363608693	426.383418994904	423.340982292374	420.414297130935	417.59120052039	414.861526163016	412.216673485	409.649289378968	407.153028594178	404.72237024778	402.352476007432	400.039079948809	397.77839609354	395.567045360422	393.401996811053	391.280519375644	389.200141860711	387.158619565365	385.153906218419	383.184130234981	381.247574506601	379.342659102649	377.46792638614	375.622028177754	373.803714920605	372.011825757599	370.245279739138	368.503068315352	366.784248715326	365.087938085319	363.41330828226	361.759581235132	360.126024800302	358.511949047992	356.91670292629	355.339671256815	353.780272022604	352.237953914186	350.712194104443
511.96363582975	490.338032115112	481.383053655987	474.513457844883	468.723628522101	463.62401202489	459.014803501786	454.777299185662	450.834150210034	447.131625172343	443.630599156913	440.301537084797	437.121504615408	434.072264214441	431.139026997817	428.309603189226	425.573804113417	422.923010275039	420.349852397841	417.847971285471	415.41183392741	413.036591381099	410.717968420801	408.452170827923	406.235812168933	404.065854912635	401.939562050551	399.854457017262	397.808290233809	395.799010983525	393.824743616797	391.883767297097	389.974498664609	388.095476919573	386.245350967066	384.422868648307	382.626866751244	380.856262132852	379.110044195239	377.387268251636	375.687049652893	374.008558570558	372.351015348972	370.713686352311	369.095880243611	367.496944642103	365.916263112854	364.353252449215	362.807360213981	361.278062509784
522.17739191632	500.558967781175	491.606986391604	484.739706132452	478.951842156007	473.85396880795	469.246346729061	465.010310965196	461.06853787898	457.367313550795	453.867525764249	450.539648833178	447.360755061744	444.31261206692	441.38043516205	438.552038047215	435.817234966781	433.167408907114	430.595192723772	428.094229068677	425.658986546997	423.284617638286	420.966848374866	418.701885659484	416.486344064083	414.317186963534	412.191678169542	410.107341862228	408.061929142935	406.053389917971	404.079849110094	402.139586410263	400.231018946181	398.352686369874	396.503238007766	394.681422111923	392.886075865047	391.116116492937	389.370533742802	387.648383251372	385.948780673296	384.270896465892	382.613951242748	380.977211622097	379.359986507056	377.761623744031	376.181507113345	374.619053612561	373.073710998445	371.54495555808
530.674761893589	509.200401885713	500.308056447546	493.486510975054	487.737181865943	482.673239656457	478.096276726963	473.888419386614	469.97285964603	466.296241822384	462.819714577551	459.513949362212	456.356172250931	453.328273278547	450.415567002888	447.605948906284	444.889301572863	442.257065789281	439.701923815487	437.217560925562	434.798482800198	432.439874361963	430.137490084353	427.887562071448	425.686727387156	423.531969580214	421.420570639575	419.350071192315	417.318237278738	415.323032423007	413.362594002718	411.435213135244	409.539317461449	407.673456332386	405.836288047832	404.02656921046	402.243144781494	400.484939229107	398.750949056799	397.040236216004	395.35192227387	393.685183232996	392.039244916192	390.413378842706	388.8068985334	387.219156191572	385.649539713757	384.097469991269	382.562398468642	381.043804929693
540.320015288472	518.788191811468	509.872061054855	503.032275946271	497.267579725399	492.190107269201	487.600919694048	483.381827646844	479.455817423466	475.769390421202	472.283591221096	468.969012668871	465.802819699077	462.766853703942	459.846389796863	457.02929094803	454.305412566725	451.666172450041	449.104233202913	446.613263138471	444.187753180035	441.82287535715	439.514372928661	437.25846807869	435.051789012685	432.891311329432	430.774309850719	428.69831871506	426.661098065812	424.660606048664	422.694975119329	420.762491877177	418.861579803847	416.990784411108	415.148760439289	413.33426111504	411.546128215192	409.783283242216	408.044719932815	406.329497652332	404.636735546414	402.965607346438	401.315336741526	399.685193243375	398.074488481232	396.482572873544	394.908832630505	393.352687048145	391.813586060028	390.291008017199
550.248809807404	528.786237699202	519.898780008524	513.080988474401	507.334826960203	502.273677988313	497.6992426241	493.493711720512	489.580319329048	485.905738959609	482.431140522614	479.127211516372	475.971190521978	472.944977525086	470.033895146991	467.225845511681	464.51071675072	461.879954340528	459.32624454776	456.843276101587	454.425557686787	452.068276888424	449.76719064742	447.518533282392	445.318943828776	443.165407599228	441.055208168061	438.985887593205	436.955213211355	434.961149725441	433.001835588433	431.075562901782	429.180760209485	427.315977693667	425.479874416607	423.671207638412	421.888822900087	420.131645208692	418.398671570081	416.688964404854	415.00164571912	413.335891926866	411.690929237076	410.066029532048	408.46050667446	406.873713189874	405.305037279062	403.753900120916	402.219753432133	400.702077254398
560.094091133163	538.649305268313	529.769223195009	522.957096842754	517.215716046629	512.158783146591	507.588163173188	503.386144349072	499.476024146089	495.804520111276	492.332834207481	489.031678048041	485.878308669335	482.854640677292	479.946008557033	477.140324218076	474.427483976732	471.798940238379	469.247385197682	466.766512702802	464.350835895496	461.995546272469	459.696404237418	457.449647186726	455.251916904326	453.100201169545	450.991785780553	448.924214808619	446.895257420257	444.90287998737	442.945222490263	441.020578432421	439.127377648572	437.264171512316	435.429620185219	433.622481909176	431.841603114571	430.085909637595	428.354399258969	426.646135124817	424.96023992177	423.295890703211	421.652314279842	420.028783101083	418.424611564903	416.839152702812	415.271795194425	413.721960672397	412.189101283941	410.672697479675
569.484036508743	548.12764022304	539.284146950946	532.500080237146	526.782341467134	521.746225880159	517.194415601941	513.009684340239	509.115645947442	505.45923777082	502.0018218386	498.714230656127	495.573815320076	492.562565274391	489.665875687769	486.871708485988	484.170001788882	481.552243365445	479.011155643218	476.540458558103	474.134687949229	471.789055201404	469.499338244143	467.261790025292	465.07306620845	462.930167022247	460.830389482143	458.771287809023	456.7506403885	454.766421996375	452.816780299202	450.900015852107	449.014564977924	447.158985035974	445.331941729127	443.532198494378	441.758606624899	440.010096484042	438.28567007505	436.584394489846	434.905396108847	433.247855449154	431.611002574665	429.994112994946	428.396503990698	426.817531312808	425.256586209565	423.713092743018	422.186505360826	420.676306694469
580.535640536679	559.127520038421	550.262626349236	543.462155198948	537.730600816328	532.682325708694	528.119533473156	523.924713452083	520.02129415513	516.356084146564	512.890351656917	509.594858331554	506.446900099415	503.428422499388	500.524785095203	497.723920463338	495.015742190859	492.391717291061	489.844550445213	487.367946274419	484.95642729189	482.605193217611	480.310011750639	478.067126770632	475.873185845439	473.72518194009	471.620405523328	469.556404890689	467.53095304408	465.5420198502	463.587748484385	461.666435380139	459.776513066933	457.916535403421	456.085164844877	454.281161715941	452.503374354961	450.750730374488	449.022229212787	447.31693556557	445.633973570712	443.972521643042	442.331807872511	440.711105912396	439.109731295221	437.527038123223	435.962416087841	434.415287779107	432.885106251187	431.371352814878
590.65744600275	569.210935054365	560.33012524024	553.51743147657	547.775564797945	542.718197205002	538.147178258441	533.944787043672	530.034315113072	526.362475925456	522.890468484096	519.589002184033	516.435332359745	513.4113722738	510.502455327942	507.696492543632	504.983379499006	502.354567978426	499.802749648579	497.32161790457	494.905685496188	492.550143585131	490.250752306617	488.003748825703	485.805774720448	483.653817586047	481.545163055231	479.477355050011	477.448162601709	475.455551959349	473.497662991171	471.572789098147	469.679360020958	467.815927046687	465.981150262173	464.173787897661	462.392686408336	460.636771652929	458.905041432107	457.19655890963	455.510446787698	453.845882133414	452.202091769535	450.578348156042	448.973965700118	447.388297441273	445.820732066022	444.270691212928	442.73762703421	441.221019984675
599.202693769374	577.960560093652	569.164393791422	562.416640870257	556.72951481391	551.720368488105	547.19293930938	543.030627885227	539.157456533434	535.520646326132	532.081765872676	528.811803445432	525.688230465634	522.6931319365	519.811980541809	517.032802120522	514.345588231208	511.741871866335	509.214414130225	506.756968345299	504.364099409211	502.031044182828	499.753603071618	497.528048978627	495.351055383616	493.219638500859	491.131109754459	489.083036407006	487.073208694245	485.099612197977	483.160404471387	481.253895143069	479.378528887085	477.532870769991	475.715593624862	473.925467493566	472.161349803641	470.422176632422	468.706955316224	467.014757933897	465.344715537423	463.696013027449	462.067884587766	460.459609605951	458.870509018352	457.299942026666	455.747303140946	454.212019510216	452.69354850722	451.191375538338
609.164285091644	587.88113921261	579.067968509456	572.307156335406	566.609011343767	561.590148810922	557.053927985917	552.88352489352	549.002815566155	545.358919495308	541.913331351502	538.636983774306	535.507305601404	532.50634809867	529.619556572293	526.834934278827	524.142453887957	521.533632400838	519.001217240083	516.538949913194	514.141385030503	511.803750424816	509.521838512519	507.2919150963	505.110647314868	502.975045691339	500.882416518652	498.830322413705	496.816549389824	494.839079177349	492.896065804692	490.985815664673	489.10677045231	487.257492484068	485.436652047297	483.64301681577	481.875442011283	480.132861656139	478.414281168296	476.718770832454	475.045460019617	473.393532052831	471.76221963292	470.150800751328	468.558595028101	466.984960422183	465.42929026876	463.891010604758	462.369577748973	460.864476107781
620.223045413493	598.92425270134	590.104630119977	583.338887200467	577.636602106275	572.614106757923	568.074614882675	563.901215942113	560.017729492656	556.371235745383	552.923200733222	549.644535471279	546.512652060445	543.50958845517	540.620779150279	537.834218476971	535.139871633037	532.529249288569	529.995093444928	527.531140924119	525.13194225335	522.792721665891	520.509268339473	518.277845185208	516.095116758945	513.958091265204	511.864072906055	509.810622404986	507.795524054083	505.816758013358	503.872476873814	501.960985708461	500.080724996984	498.230255933704	496.408247769585	494.61346724332	492.8447687235	491.101085436959	489.381422058275	487.684848176145	486.010492508768	484.357537765865	482.725216071107	481.112804871989	479.519623275165	477.945028754352	476.388414185523	474.849205170465	473.326857615145	471.820855533826
629.306987168842	608.097994392051	599.315541559636	592.578301844615	586.900030868863	581.898679026167	577.378290276973	573.222447385468	569.355291390487	565.724125852882	562.29057945954	559.025686044534	555.906953156173	552.9164946709	550.039806653251	547.264934186948	544.581884893605	541.982205335844	539.458668203634	537.005036803047	534.615884706152	532.286456367537	530.012558887796	527.790471105488	525.61687179024	523.488781894256	521.403517104578	519.358648535445	517.351969916114	515.381470008405	513.445309269778	511.541799989473	509.669389286044	507.826644478	506.012240479643	504.224949275452	502.4636301052	500.727220731037	499.014730058591	497.325231631193	495.657857869906	494.011794957438	492.386278280079	490.780588354998	489.194047181193	487.62601496142	486.075887150017	484.54309178786	483.027087091049	481.527359264375
639.861763103183	618.586350106667	609.776397563408	603.018065067598	597.322019163341	592.305013543099	587.770478341089	583.601631630967	579.722376803473	576.079852326395	572.635566667292	569.360462894326	566.231978038017	563.232169889687	560.346489033846	557.562943066858	554.871508276712	552.263704717935	549.732282417081	547.270985123031	544.874369391379	542.537664758495	540.256665150891	538.027637710673	535.847250768643	533.712515914171	531.620740398236	529.569487702149	527.556544622193	525.579893600411	523.637689314301	521.728238750485	519.849984148778	518.00148832682	516.181422024869	514.388553229647	512.621737387371	510.879908729619	509.162072870913	507.467300280923	505.794720505017	504.143517030873	502.512922715003	500.902215696297	499.310715734643	497.73778092179	496.182804719208	494.645213284057	493.124463049731	491.620038531967
649.274197128764	628.097144945328	619.327910580662	612.600805730991	606.931072125397	601.937235952306	597.423636554961	593.274032215344	589.412678362111	585.786958032478	582.358557794769	579.098555196823	575.984491781194	572.998508469733	570.12612325978	567.355399314533	564.676359368203	562.080562769407	559.560793140343	557.11082322155	554.72523479443	552.399279501761	550.128770756553	547.909992994425	545.73962998167	543.614707153374	541.532544236873	539.490716003073	537.487019503515	535.519446529302	533.586160309205	531.68547567562	529.815842087615	527.97582902354	526.164113393546	524.379469006734	522.620756782544	520.886916047867	519.176957169174	517.489955056199	515.825043410358	514.181409616106	512.558290189511	510.954966711488	509.370762184062	507.805037757073	506.257189780308	504.726647142341	503.212868862733	501.715341908693
[truncated: 951 more columns]
