# Supplementary material for: Light-induced quantum tunnelling current in graphene
Source: Nat Commun. 2025 May 9;16:4335. doi: 10.1038/s41467-025-59675-5 (PMC12064659; doi:10.1038/s41467-025-59675-5)
Supplement: Supplementary file 3 — Source Data [file 41467_2025_59675_MOESM3_ESM.zip › Fig.4a/Fig4_plot.m]

close all
clear all
clc

Voltage=readmatrix('Voltage (mV).txt');
Efield=readmatrix('Electric Field Strength (V_nm).txt');
Current=readmatrix('Current (nA).txt');
map=readmatrix('Fig4_map.txt');

figure

imagesc(Efield,Voltage,Current)
set(gca, 'YDir', 'normal')
xlabel('E (V/nm)')
ylabel('V (mV)')
colorbar
colormap(map)
caxis([-450 450])
xticks([0 0.3 0.6 0.9 1.2])
