# Supplementary material for: Light-induced quantum tunnelling current in graphene
Source: Nat Commun. 2025 May 9;16:4335. doi: 10.1038/s41467-025-59675-5 (PMC12064659; doi:10.1038/s41467-025-59675-5)
Supplement: Supplementary file 3 — Source Data [file 41467_2025_59675_MOESM3_ESM.zip › Fig.4a/Voltage (mV).txt]

3.00076666666667
2.94080000000000
2.87996666666667
2.81986666666667
2.76053333333333
2.70076666666667
2.63920000000000
2.57973333333333
2.51993333333333
2.46033333333333
2.39990000000000
2.34006666666667
2.27933333333333
2.21990000000000
2.16046666666667
2.10040000000000
2.03970000000000
1.97966666666667
1.91963333333333
1.86013333333333
1.80016666666667
1.73956666666667
1.68063333333333
1.62066666666667
1.56003333333333
1.49966666666667
1.44060000000000
1.37946666666667
1.31980000000000
1.26020000000000
1.20023333333333
1.14033333333333
1.07976666666667
1.01993333333333
0.960600000000000
0.899533333333333
0.840200000000000
0.780033333333333
0.720433333333333
0.659700000000000
0.599533333333333
0.540100000000000
0.479900000000000
0.419500000000000
0.360133333333333
0.300133333333333
0.240233333333333
0.180400000000000
0.120666666666667
0.0606333333333333
-0.000266666666666667
-0.0598000000000000
-0.119733333333333
-0.179900000000000
-0.239700000000000
-0.299566666666667
-0.359533333333333
-0.420400000000000
-0.480333333333333
-0.540033333333333
-0.600333333333333
-0.659800000000000
-0.719400000000000
-0.780933333333333
-0.840900000000000
-0.900066666666667
-0.959733333333333
-1.02053333333333
-1.07976666666667
-1.14003333333333
-1.19980000000000
-1.26010000000000
-1.32006666666667
-1.38006666666667
-1.43933333333333
-1.50023333333333
-1.55956666666667
-1.61960000000000
-1.68016666666667
-1.73886666666667
-1.79903333333333
-1.86043333333333
-1.91946666666667
-1.98110000000000
-2.04023333333333
-2.10030000000000
-2.16010000000000
-2.22063333333333
-2.27953333333333
-2.33986666666667
-2.39970000000000
-2.45996666666667
-2.52006666666667
-2.57970000000000
-2.63980000000000
-2.69973333333333
-2.75910000000000
-2.81913333333333
-2.87963333333333
-2.94040000000000
-3.00056666666667
