# Supplementary material for: Light-induced quantum tunnelling current in graphene
Source: Nat Commun. 2025 May 9;16:4335. doi: 10.1038/s41467-025-59675-5 (PMC12064659; doi:10.1038/s41467-025-59675-5)
Supplement: Supplementary file 3 — Source Data [file 41467_2025_59675_MOESM3_ESM.zip › Fig.4b.txt]

E (x1,V/nm)	Resistance	E (x2,V/nm)	redline
0	5958.09300900243	0	5957.34591125176
0.119916988736735	5981.04045646374	0.00120037025762498	5957.78641136211
0.169588231830432	5982.09281904304	0.00240074051524995	5958.22233401528
0.218937465864008	5969.49933622504	0.00360111077287492	5958.65369190397
0.309624333536477	5946.74193960192	0.0048014810304999	5959.08049770559
0.379210814556839	5932.214472226	0.00600185128812488	5959.50276408222
0.437874931728017	5904.40374550913	0.00720222154574985	5959.92050368068
0.489559056493462	5886.34990697834	0.00840259180337483	5960.33372913244
0.536285076944831	5863.98655320561	0.0096029620609998	5960.74245305369
0.619248667072954	5825.50227864099	0.0108033323186248	5961.1466880453
0.692341057275631	5777.08768338284	0.0120037025762498	5961.54644669286
0.847941159152159	5718.50635298154	0.0132040728338747	5961.94174156663
0.979118112986925	5636.8791881234	0.0144044430914997	5962.33258522158
1.09468732932004	5645.05225566824	0.0156048133491247	5962.71899019736
1.19916988736735	5577.66720770611	0.0168051836067497	5963.10096901834
		0.0180055538643746	5963.47853419356
		0.0192059241219996	5963.85169821678
		0.0204062943796246	5964.22047356643
		0.0216066646372495	5964.58487270566
		0.0228070348948745	5964.94490808229
		0.0240074051524995	5965.30059212885
		0.0252077754101245	5965.65193726257
		0.0264081456677495	5965.99895588537
		0.0276085159253744	5966.34166038386
		0.0288088861829994	5966.68006312935
		0.0300092564406244	5967.01417647785
		0.0312096266982494	5967.34401277006
		0.0324099969558743	5967.66958433137
		0.0336103672134993	5967.99090347187
		0.0348107374711243	5968.30798248636
		0.0360111077287492	5968.62083365431
		0.0372114779863742	5968.92946923991
		0.0384118482439992	5969.23390149202
		0.0396122185016242	5969.53414264421
		0.0408125887592492	5969.83020491476
		0.0420129590168741	5970.12210050661
		0.0432133292744991	5970.40984160742
		0.0444136995321241	5970.69344038954
		0.0456140697897491	5970.97290901003
		0.046814440047374	5971.24825961061
		0.048014810304999	5971.51950431772
		0.049215180562624	5971.78665524251
		0.0504155508202489	5972.04972448078
		0.0516159210778739	5972.30872411307
		0.0528162913354989	5972.5636662046
		0.0540166615931239	5972.81456280527
		0.0552170318507489	5973.0614259497
		0.0564174021083738	5973.30426765719
		0.0576177723659988	5973.54309993173
		0.0588181426236238	5973.77793476203
		0.0600185128812488	5974.00878412148
		0.0612188831388737	5974.23565996815
		0.0624192533964987	5974.45857424483
		0.0636196236541237	5974.677538879
		0.0648199939117487	5974.89256578283
		0.0660203641693736	5975.10366685318
		0.0672207344269986	5975.31085397163
		0.0684211046846236	5975.51413900441
		0.0696214749422485	5975.7135338025
		0.0708218451998735	5975.90905020153
		0.0720222154574985	5976.10070002186
		0.0732225857151235	5976.28849506852
		0.0744229559727485	5976.47244713124
		0.0756233262303734	5976.65256798446
		0.0768236964879984	5976.8288693873
		0.0780240667456234	5977.00136308359
		0.0792244370032484	5977.17006080183
		0.0804248072608733	5977.33497425525
		0.0816251775184983	5977.49611514174
		0.0828255477761233	5977.65349514392
		0.0840259180337483	5977.80712592907
		0.0852262882913732	5977.9570191492
		0.0864266585489982	5978.10318644099
		0.0876270288066232	5978.24563942582
		0.0888273990642481	5978.38438970978
		0.0900277693218731	5978.51944888363
		0.0912281395794981	5978.65082852286
		0.0924285098371231	5978.77854018762
		0.0936288800947481	5978.90259542278
		0.094829250352373	5979.0230057579
		0.096029620609998	5979.13978270722
		0.097229990867623	5979.25293776969
		0.098430361125248	5979.36248242895
		0.0996307313828729	5979.46842815335
		0.100831101640498	5979.57078639591
		0.102031471898123	5979.66956859437
		0.103231842155748	5979.76478617115
		0.104432212413373	5979.85645053337
		0.105632582670998	5979.94457307285
		0.106832952928623	5980.02916516608
		0.108033323186248	5980.11023817429
		0.109233693443873	5980.18780344337
		0.110434063701498	5980.26187230392
		0.111634433959123	5980.33245607123
		0.112834804216748	5980.39956604528
		0.114035174474373	5980.46321351077
		0.115235544731998	5980.52340973706
		0.116435914989623	5980.58016597824
		0.117636285247248	5980.63349347306
		0.118836655504873	5980.683403445
		0.119916988736735	5980.72540970154
		0.120037025762498	5980.72990710222
		0.121237396020122	5980.77301563756
		0.122437766277747	5980.81274022859
		0.123638136535372	5980.84909203754
		0.124838506792997	5980.88208221136
		0.126038877050622	5980.91172188168
		0.127239247308247	5980.93802216484
		0.128439617565872	5980.96099416186
		0.129639987823497	5980.98064895846
		0.130840358081122	5980.99699762508
		0.132040728338747	5981.01005121681
		0.133241098596372	5981.01982077346
		0.134441468853997	5981.02631731955
		0.135641839111622	5981.02955186427
		0.136842209369247	5981.02953540151
		0.138042579626872	5981.02627890987
		0.139242949884497	5981.01979335264
		0.140443320142122	5981.01008967779
		0.141643690399747	5980.99717881799
		0.142844060657372	5980.98107169063
		0.144044430914997	5980.96177919778
		0.145244801172622	5980.93931222618
		0.146445171430247	5980.91368164731
		0.147645541687872	5980.88489831731
		0.148845911945497	5980.85297307703
		0.150046282203122	5980.81791675203
		0.151246652460747	5980.77974015253
		0.152447022718372	5980.73845407347
		0.153647392975997	5980.69406929449
		0.154847763233622	5980.64659657991
		0.156048133491247	5980.59604667876
		0.157248503748872	5980.54243032474
		0.158448874006497	5980.48575823627
		0.159649244264122	5980.42604111646
		0.160849614521747	5980.36328965311
		0.162049984779372	5980.29751451871
		0.163250355036997	5980.22872637048
		0.164450725294622	5980.15693585028
		0.165651095552247	5980.08215358471
		0.166851465809872	5980.00439018505
		0.168051836067497	5979.92365624727
		0.169252206325121	5979.83996235205
		0.169588231830432	5979.81600467625
		0.170452576582746	5979.75331906474
		0.171652946840371	5979.66373693541
		0.172853317097996	5979.57122649882
		0.174053687355621	5979.47579827442
		0.175254057613246	5979.37746276636
		0.176454427870871	5979.27623046347
		0.177654798128496	5979.17211183931
		0.178855168386121	5979.0651173521
		0.180055538643746	5978.95525744476
		0.181255908901371	5978.84254254494
		0.182456279158996	5978.72698306494
		0.183656649416621	5978.60858940178
		0.184857019674246	5978.48737193718
		0.186057389931871	5978.36334103753
		0.187257760189496	5978.23650705394
		0.188458130447121	5978.10688032222
		0.189658500704746	5977.97447116283
		0.190858870962371	5977.83928988099
		0.192059241219996	5977.70134676657
		0.193259611477621	5977.56065209414
		0.194459981735246	5977.41721612299
		0.195660351992871	5977.27104909708
		0.196860722250496	5977.12216124508
		0.198061092508121	5976.97056278034
		0.199261462765746	5976.81626390092
		0.200461833023371	5976.65927478958
		0.201662203280996	5976.49960561376
		0.202862573538621	5976.33726652559
		0.204062943796246	5976.17226766193
		0.205263314053871	5976.00461914429
		0.206463684311496	5975.83433107892
		0.207664054569121	5975.66141355672
		0.208864424826746	5975.48587665332
		0.210064795084371	5975.30773042904
		0.211265165341996	5975.12698492888
		0.212465535599621	5974.94365018255
		0.213665905857246	5974.75773620444
		0.214866276114871	5974.56925299366
		0.216066646372496	5974.37821053399
		0.21726701663012	5974.18461879393
		0.218467386887745	5973.98848772664
		0.218937465864008	5973.91099074493
		0.21966775714537	5973.78982727002
		0.220868127402995	5973.58864734663
		0.22206849766062	5973.38495786373
		0.223268867918245	5973.1787687133
		0.22446923817587	5972.970089772
		0.225669608433495	5972.75893090116
		0.22686997869112	5972.54530194686
		0.228070348948745	5972.32921273982
		0.22927071920637	5972.11067309549
		0.230471089463995	5971.88969281401
		0.23167145972162	5971.66628168021
		0.232871829979245	5971.44044946361
		0.23407220023687	5971.21220591843
		0.235272570494495	5970.9815607836
		0.23647294075212	5970.74852378272
		0.237673311009745	5970.5131046241
		0.23887368126737	5970.27531300075
		0.240074051524995	5970.03515859036
		0.24127442178262	5969.79265105534
		0.242474792040245	5969.54780004276
		0.24367516229787	5969.30061518441
		0.244875532555495	5969.05110609678
		0.24607590281312	5968.79928238104
		0.247276273070745	5968.54515362306
		0.24847664332837	5968.2887293934
		0.249677013585995	5968.03001924733
		0.25087738384362	5967.76903272481
		0.252077754101245	5967.50577935049
		0.25327812435887	5967.24026863371
		0.254478494616495	5966.97251006853
		0.25567886487412	5966.70251313367
		0.256879235131745	5966.43028729258
		0.25807960538937	5966.15584199337
		0.259279975646995	5965.87918666889
		0.26048034590462	5965.60033073664
		0.261680716162245	5965.31928359885
		0.26288108641987	5965.03605464242
		0.264081456677494	5964.75065323897
		0.265281826935119	5964.46308874478
		0.266482197192744	5964.17337050087
		0.267682567450369	5963.88150783292
		0.268882937707994	5963.58751005132
		0.270083307965619	5963.29138645116
		0.271283678223244	5962.99314631221
		0.272484048480869	5962.69279889895
		0.273684418738494	5962.39035346054
		0.274884788996119	5962.08581923086
		0.276085159253744	5961.77920542846
		0.277285529511369	5961.4705212566
		0.278485899768994	5961.15977590323
		0.279686270026619	5960.846978541
		0.280886640284244	5960.53213832725
		0.282087010541869	5960.21526440401
		0.283287380799494	5959.89636589803
		0.284487751057119	5959.57545192071
		0.285688121314744	5959.25253156821
		0.286888491572369	5958.92761392132
		0.288088861829994	5958.60070804556
		0.289289232087619	5958.27182299115
		0.290489602345244	5957.94096779299
		0.291689972602869	5957.60815147067
		0.292890342860494	5957.2733830285
		0.294090713118119	5956.93667145547
		0.295291083375744	5956.59802572526
		0.296491453633369	5956.25745479626
		0.297691823890994	5955.91496761154
		0.298892194148619	5955.57057309888
		0.300092564406244	5955.22428017074
		0.301292934663869	5954.87609772429
		0.302493304921494	5954.52603464138
		0.303693675179119	5954.17409978858
		0.304894045436744	5953.82030201713
		0.306094415694369	5953.46465016297
		0.307294785951994	5953.10715304675
		0.308495156209619	5952.7478194738
		0.309624333536477	5952.40812922339
		0.309695526467244	5952.38665823416
		0.310895896724869	5952.02367810255
		0.312096266982493	5951.65888783839
		0.313296637240118	5951.2922961858
		0.314497007497743	5950.92391187359
		0.315697377755368	5950.55374361528
		0.316897748012993	5950.18180010907
		0.318098118270618	5949.80809003784
		0.319298488528243	5949.43262206921
		0.320498858785868	5949.05540485545
		0.321699229043493	5948.67644703357
		0.322899599301118	5948.29575722522
		0.324099969558743	5947.9133440368
		0.325300339816368	5947.52921605937
		0.326500710073993	5947.1433818687
		0.327701080331618	5946.75585002525
		0.328901450589243	5946.36662907418
		0.330101820846868	5945.97572754534
		0.331302191104493	5945.58315395328
		0.332502561362118	5945.18891679725
		0.333702931619743	5944.79302456118
		0.334903301877368	5944.39548571371
		0.336103672134993	5943.99630870817
		0.337304042392618	5943.59550198258
		0.338504412650243	5943.19307395966
		0.339704782907868	5942.78903304684
		0.340905153165493	5942.38338763622
		0.342105523423118	5941.9761461046
		0.343305893680743	5941.5673168135
		0.344506263938368	5941.15690810911
		0.345706634195993	5940.74492832232
		0.346907004453618	5940.33138576872
		0.348107374711243	5939.91628874859
		0.349307744968868	5939.49964554692
		0.350508115226493	5939.08146443338
		0.351708485484118	5938.66175366233
		0.352908855741743	5938.24052147285
		0.354109225999368	5937.81777608869
		0.355309596256993	5937.39352571831
		0.356509966514618	5936.96777855487
		0.357710336772243	5936.54054277621
		0.358910707029868	5936.11182654486
		0.360111077287493	5935.68163800808
		0.361311447545117	5935.24998529779
		0.362511817802742	5934.81687653062
		0.363712188060367	5934.3823198079
		0.364912558317992	5933.94632321564
		0.366112928575617	5933.50889482456
		0.367313298833242	5933.07004269007
		0.368513669090867	5932.62977485228
		0.369714039348492	5932.18809933598
		0.370914409606117	5931.74502415067
		0.372114779863742	5931.30055729055
		0.373315150121367	5930.8547067345
		0.374515520378992	5930.4074804461
		0.375715890636617	5929.95888637363
		0.376916260894242	5929.50893245007
		0.378116631151867	5929.05762659308
		0.379210814556839	5928.64507289199
		0.379317001409492	5928.60497670503
		0.380517371667117	5928.15099067297
		0.381717741924742	5927.69567636866
		0.382918112182367	5927.23904164856
		0.384118482439992	5926.78109435381
		0.385318852697617	5926.32184231024
		0.386519222955242	5925.86129332839
		0.387719593212867	5925.39945520351
		0.388919963470492	5924.9363357155
		0.390120333728117	5924.47194262901
		0.391320703985742	5924.00628369333
		0.392521074243367	5923.5393666425
		0.393721444500992	5923.07119919521
		0.394921814758617	5922.60178905487
		0.396122185016242	5922.13114390958
		0.397322555273867	5921.65927143213
		0.398522925531492	5921.18617928002
		0.399723295789117	5920.71187509543
		0.400923666046742	5920.23636650524
		0.402124036304367	5919.75966112102
		0.403324406561992	5919.28176653906
		0.404524776819617	5918.80269034031
		0.405725147077242	5918.32244009045
		0.406925517334867	5917.84102333982
		0.408125887592492	5917.35844762348
		0.409326257850117	5916.87472046118
		0.410526628107741	5916.38984935737
		0.411726998365366	5915.90384180118
		0.412927368622991	5915.41670526645
		0.414127738880616	5914.9284472117
		0.415328109138241	5914.43907508017
		0.416528479395866	5913.94859629978
		0.417728849653491	5913.45701828314
		0.418929219911116	5912.96434842756
		0.420129590168741	5912.47059411505
		0.421329960426366	5911.97576271232
		0.422530330683991	5911.47986157076
		0.423730700941616	5910.98289802647
		0.424931071199241	5910.48487940023
		0.426131441456866	5909.98581299753
		0.427331811714491	5909.48570610854
		0.428532181972116	5908.98456600815
		0.429732552229741	5908.48239995593
		0.430932922487366	5907.97921519613
		0.432133292744991	5907.47501895773
		0.433333663002616	5906.96981845437
		0.434534033260241	5906.46362088441
		0.435734403517866	5905.9564334309
		0.436934773775491	5905.44826326158
		0.437874931728017	5905.04957091885
		0.438135144033116	5904.93911752888
		0.439335514290741	5904.42900336995
		0.440535884548366	5903.91792790661
		0.441736254805991	5903.40589824538
		0.442936625063616	5902.89292147749
		0.444136995321241	5902.37900467884
		0.445337365578866	5901.86415491006
		0.446537735836491	5901.34837921644
		0.447738106094116	5900.83168462799
		0.448938476351741	5900.3140781594
		0.450138846609366	5899.79556681007
		0.451339216866991	5899.27615756408
		0.452539587124616	5898.75585739022
		0.453739957382241	5898.23467324196
		0.454940327639866	5897.71261205748
		0.456140697897491	5897.18968075964
		0.457341068155115	5896.66588625602
		0.45854143841274	5896.14123543887
		0.459741808670365	5895.61573518514
		0.46094217892799	5895.0893923565
		0.462142549185615	5894.56221379927
		0.46334291944324	5894.03420634451
		0.464543289700865	5893.50537680795
		0.46574365995849	5892.97573199002
		0.466944030216115	5892.44527867586
		0.46814440047374	5891.91402363527
		0.469344770731365	5891.38197362279
		0.47054514098899	5890.84913537763
		0.471745511246615	5890.31551562369
		0.47294588150424	5889.78112106958
		0.474146251761865	5889.2459584086
		0.47534662201949	5888.71003431874
		0.476546992277115	5888.1733554627
		0.47774736253474	5887.63592848785
		0.478947732792365	5887.09776002629
		0.48014810304999	5886.55885669479
		0.481348473307615	5886.01922509483
		0.48254884356524	5885.47887181256
		0.483749213822865	5884.93780341885
		0.48494958408049	5884.39602646926
		0.486149954338115	5883.85354750405
		0.48735032459574	5883.31037304816
		0.488550694853365	5882.76650961124
		0.489559056493462	5882.3091136562
		0.48975106511099	5882.22196368763
		0.490951435368615	5881.67674175636
		0.49215180562624	5881.13085028116
		0.493352175883865	5880.58429571046
		0.49455254614149	5880.03708447739
		0.495752916399115	5879.48922299975
		0.49695328665674	5878.94071768007
		0.498153656914365	5878.39157490554
		0.49935402717199	5877.84180104808
		0.500554397429615	5877.29140246427
		0.50175476768724	5876.74038549542
		0.502955137944865	5876.18875646751
		0.50415550820249	5875.63652169123
		0.505355878460115	5875.08368746196
		0.50655624871774	5874.53026005977
		0.507756618975364	5873.97624574944
		0.508956989232989	5873.42165078042
		0.510157359490614	5872.86648138689
		0.511357729748239	5872.31074378769
		0.512558100005864	5871.75444418639
		0.513758470263489	5871.19758877123
		0.514958840521114	5870.64018371514
		0.516159210778739	5870.08223517578
		0.517359581036364	5869.52374929548
		0.518559951293989	5868.96473220125
		0.519760321551614	5868.40519000484
		0.520960691809239	5867.84512880265
		0.522161062066864	5867.28455467581
		0.523361432324489	5866.72347369012
		0.524561802582114	5866.1618918961
		0.525762172839739	5865.59981532893
		0.526962543097364	5865.03725000853
		0.528162913354989	5864.47420193948
		0.529363283612614	5863.91067711107
		0.530563653870239	5863.34668149729
		0.531764024127864	5862.7822210568
		0.532964394385489	5862.21730173299
		0.534164764643114	5861.65192945393
		0.535365134900739	5861.08611013238
		0.536285076944831	5860.65217753874
		0.536565505158364	5860.5198496658
		0.537765875415989	5859.95315393634
		0.538966245673614	5859.38602881086
		0.540166615931239	5858.81848014091
		0.541366986188864	5858.25051376272
		0.542567356446489	5857.68213549723
		0.543767726704114	5857.11335115008
		0.544968096961739	5856.54416651159
		0.546168467219364	5855.97458735678
		0.547368837476989	5855.40461944538
		0.548569207734614	5854.8342685218
		0.549769577992239	5854.26354031515
		0.550969948249864	5853.69244053923
		0.552170318507489	5853.12097489254
		0.553370688765114	5852.54914905828
		0.554571059022739	5851.97696870435
		0.555771429280363	5851.40443948332
		0.556971799537988	5850.83156703247
		0.558172169795613	5850.2583569738
		0.559372540053238	5849.68481491396
		0.560572910310863	5849.11094644432
		0.561773280568488	5848.53675714096
		0.562973650826113	5847.96225256462
		0.564174021083738	5847.38743826077
		0.565374391341363	5846.81231975955
		0.566574761598988	5846.23690257581
		0.567775131856613	5845.66119220908
		0.568975502114238	5845.0851941436
		0.570175872371863	5844.50891384831
		0.571376242629488	5843.93235677683
		0.572576612887113	5843.35552836749
		0.573776983144738	5842.77843404329
		0.574977353402363	5842.20107921195
		0.576177723659988	5841.62346926589
		0.577378093917613	5841.0456095822
		0.578578464175238	5840.46750552268
		0.579778834432863	5839.88916243383
		0.580979204690488	5839.31058564683
		0.582179574948113	5838.73178047758
		0.583379945205738	5838.15275222665
		0.584580315463363	5837.57350617931
		0.585780685720988	5836.99404760555
		0.586981055978613	5836.41438176002
		0.588181426236238	5835.83451388209
		0.589381796493863	5835.25444919581
		0.590582166751488	5834.67419290994
		0.591782537009113	5834.09375021793
		0.592982907266738	5833.51312629791
		0.594183277524363	5832.93232631274
		0.595383647781988	5832.35135540994
		0.596584018039613	5831.77021872173
		0.597784388297238	5831.18892136506
		0.598984758554863	5830.60746844154
		0.600185128812488	5830.02586503747
		0.601385499070113	5829.44411622389
		0.602585869327738	5828.86222705648
		0.603786239585362	5828.28020257566
		0.604986609842987	5827.69804780652
		0.606186980100612	5827.11576775885
		0.607387350358237	5826.53336742714
		0.608587720615862	5825.95085179059
		0.609788090873487	5825.36822581305
		0.610988461131112	5824.78549444311
		0.612188831388737	5824.20266261405
		0.613389201646362	5823.61973524382
		0.614589571903987	5823.03671723508
		0.615789942161612	5822.45361347519
		0.616990312419237	5821.8704288362
		0.618190682676862	5821.28716817487
		0.619248667072954	5820.77303371799
		0.619391052934487	5820.70383633262
		0.620591423192112	5820.1204381356
		0.621791793449737	5819.53697839465
		0.622992163707362	5818.95346190528
		0.624192533964987	5818.36989344773
		0.625392904222612	5817.7862777869
		0.626593274480237	5817.20261967243
		0.627793644737862	5816.61892383861
		0.644598828344612	5808.44583642262
		0.645799198602237	5807.8621325087
		0.646999568859862	5807.27846454297
		0.648199939117487	5806.69483699955
		0.649400309375112	5806.11125433728
		0.650600679632736	5805.52772099967
		0.651801049890361	5804.94424141496
		0.653001420147986	5804.36081999604
		0.654201790405611	5803.77746114052
		0.655402160663236	5803.19416923072
		0.656602530920861	5802.61094863363
		0.657802901178486	5802.02780370094
		0.659003271436111	5801.44473876905
		0.660203641693736	5800.86175815904
		0.661404011951361	5800.27886617669
		0.662604382208986	5799.69606711248
		0.663804752466611	5799.11336524157
		0.665005122724236	5798.53076482384
		0.666205492981861	5797.94827010385
		0.667405863239486	5797.36588531086
		0.668606233497111	5796.78361465881
		0.669806603754736	5796.20146234636
		0.671006974012361	5795.61943255685
		0.672207344269986	5795.03752945832
		0.673407714527611	5794.45575720351
		0.674608084785236	5793.87411992985
		0.675808455042861	5793.29262175945
		0.677008825300486	5792.71126679915
		0.678209195558111	5792.13005914045
		0.679409565815736	5791.54900285957
		0.680609936073361	5790.96810201742
		0.681810306330986	5790.3873606596
		0.683010676588611	5789.80678281641
		0.684211046846236	5789.22637250283
		0.685411417103861	5788.64613371857
		0.686611787361486	5788.066070448
		0.687812157619111	5787.4861866602
		0.689012527876736	5786.90648630894
		0.690212898134361	5786.32697333271
		0.691413268391986	5785.74765165465
		0.692341057275631	5785.30001651417
		0.692613638649611	5785.16852518264
		0.693814008907236	5784.58959780923
		0.695014379164861	5784.01087341167
		0.696214749422486	5783.43235585191
		0.69741511968011	5782.85404897659
		0.698615489937735	5782.27595661705
		0.69981586019536	5781.69808258932
		0.701016230452985	5781.12043069413
		0.70221660071061	5780.54300471691
		0.703416970968235	5779.96580842777
		0.70461734122586	5779.38884558153
		0.705817711483485	5778.8121199177
		0.70701808174111	5778.23563516049
		0.708218451998735	5777.65939501879
		0.70941882225636	5777.08340318621
		0.710619192513985	5776.50766334103
		0.71181956277161	5775.93217914624
		0.713019933029235	5775.35695424952
		0.71422030328686	5774.78199228326
		0.715420673544485	5774.20729686452
		0.71662104380211	5773.63287159508
		0.717821414059735	5773.05872006139
		0.71902178431736	5772.48484583463
		0.720222154574985	5771.91125247063
		0.72142252483261	5771.33794350996
		0.722622895090235	5770.76492247786
		0.72382326534786	5770.19219288427
		0.725023635605485	5769.61975822382
		0.72622400586311	5769.04762197586
		0.727424376120735	5768.47578760439
		0.72862474637836	5767.90425855816
		0.729825116635985	5767.33303827057
		0.73102548689361	5766.76213015974
		0.732225857151235	5766.19153762849
		0.73342622740886	5765.6212640643
		0.734626597666485	5765.05131283938
		0.73582696792411	5764.48168731064
		0.737027338181735	5763.91239081965
		0.73822770843936	5763.3434266927
		0.739428078696985	5762.77479824078
		0.74062844895461	5762.20650875956
		0.741828819212235	5761.63856152942
		0.74302918946986	5761.07095981541
		0.744229559727485	5760.50370686731
		0.745429929985109	5759.93680591957
		0.746630300242734	5759.37026019134
		0.747830670500359	5758.80407288648
		0.749031040757984	5758.23824719352
		0.750231411015609	5757.67278628572
		0.751431781273234	5757.10769332099
		0.752632151530859	5756.54297144198
		0.753832521788484	5755.97862377601
		0.755032892046109	5755.4146534351
		0.756233262303734	5754.85106351596
		0.757433632561359	5754.28785710002
		0.758634002818984	5753.72503725337
		0.759834373076609	5753.16260702682
		0.761034743334234	5752.60056945587
		0.762235113591859	5752.0389275607
		0.763435483849484	5751.47768434622
		0.764635854107109	5750.91684280201
		0.765836224364734	5750.35640590233
		0.767036594622359	5749.79637660618
		0.768236964879984	5749.23675785722
		0.769437335137609	5748.67755258381
		0.770637705395234	5748.11876369902
		0.771838075652859	5747.5603941006
		0.773038445910484	5747.00244667101
		0.774238816168109	5746.44492427739
		0.775439186425734	5745.88782977159
		0.776639556683359	5745.33116599014
		0.777839926940984	5744.77493575429
		0.779040297198609	5744.21914186994
		0.780240667456234	5743.66378712774
		0.781441037713859	5743.10887430301
		0.782641407971484	5742.55440615574
		0.783841778229109	5742.00038543067
		0.785042148486734	5741.44681485719
		0.786242518744359	5740.8936971494
		0.787442889001984	5740.34103500611
		0.788643259259609	5739.7888311108
		0.789843629517234	5739.23708813166
		0.791043999774859	5738.68580872157
		0.792244370032483	5738.13499551812
		0.793444740290108	5737.58465114357
		0.794645110547733	5737.0347782049
		0.795845480805358	5736.48537929377
		0.797045851062983	5735.93645698654
		0.798246221320608	5735.38801384427
		0.799446591578233	5734.8400524127
		0.800646961835858	5734.29257522228
		0.801847332093483	5733.74558478815
		0.803047702351108	5733.19908361016
		0.804248072608733	5732.65307417283
		0.805448442866358	5732.10755894539
		0.806648813123983	5731.56254038176
		0.807849183381608	5731.01802092056
		0.809049553639233	5730.47400298511
		0.810249923896858	5729.93048898342
		0.811450294154483	5729.38748130818
		0.812650664412108	5728.8449823368
		0.813851034669733	5728.30299443138
		0.815051404927358	5727.7615199387
		0.816251775184983	5727.22056119026
		0.817452145442608	5726.68012050222
		0.818652515700233	5726.14020017548
		0.819852885957858	5725.6008024956
		0.821053256215483	5725.06192973285
		0.822253626473108	5724.52358414219
		0.823453996730733	5723.98576796329
		0.824654366988358	5723.44848342049
		0.825854737245983	5722.91173272284
		0.827055107503608	5722.3755180641
		0.828255477761233	5721.83984162269
		0.829455848018858	5721.30470556176
		0.830656218276483	5720.77011202914
		0.831856588534108	5720.23606315735
		0.833056958791733	5719.70256106361
		0.834257329049358	5719.16960784984
		0.835457699306983	5718.63720560266
		0.836658069564608	5718.10535639336
		0.837858439822233	5717.57406227796
		0.839058810079857	5717.04332529716
		0.840259180337482	5716.51314747634
		0.841459550595107	5715.98353082559
		0.842659920852732	5715.45447733971
		0.843860291110357	5714.92598899817
		0.845060661367982	5714.39806776514
		0.846261031625607	5713.87071558951
		0.847461401883232	5713.34393440482
		0.847941159152159	5713.13355358795
		0.848661772140857	5712.81772612935
		0.849862142398482	5712.29209266606
		0.851062512656107	5711.76703590259
		0.852262882913732	5711.24255771129
		0.853463253171357	5710.71865994921
		0.854663623428982	5710.19534445808
		0.855863993686607	5709.67261306434
		0.857064363944232	5709.15046757912
		0.858264734201857	5708.62890979824
		0.859465104459482	5708.10794150223
		0.860665474717107	5707.5875644563
		0.861865844974732	5707.06778041035
		0.863066215232357	5706.548591099
		0.864266585489982	5706.02999824155
		0.865466955747607	5705.512003542
		0.866667326005232	5704.99460868903
		0.867867696262857	5704.47781535604
		0.869068066520482	5703.96162520111
		0.870268436778107	5703.44603986701
		0.871468807035732	5702.93106098123
		0.872669177293357	5702.41669015593
		0.873869547550982	5701.90292898797
		0.875069917808607	5701.38977905893
		0.876270288066232	5700.87724193504
		0.877470658323857	5700.36531916727
		0.878671028581482	5699.85401229125
		0.879871398839107	5699.34332282734
		0.881071769096732	5698.83325228057
		0.882272139354357	5698.32380214067
		0.883472509611982	5697.81497388207
		0.884672879869607	5697.30676896389
		0.885873250127232	5696.79918882996
		0.887073620384857	5696.29223490878
		0.888273990642482	5695.78590861357
		0.889474360900106	5695.28021134222
		0.890674731157731	5694.77514447735
		0.891875101415356	5694.27070938624
		0.893075471672981	5693.7669074209
		0.894275841930606	5693.26373991799
		0.895476212188231	5692.76120819892
		0.896676582445856	5692.25931356974
		0.897876952703481	5691.75805732125
		0.899077322961106	5691.25744072889
		0.900277693218731	5690.75746505285
		0.901478063476356	5690.25813153797
		0.902678433733981	5689.75944141382
		0.903878803991606	5689.26139589463
		0.905079174249231	5688.76399617936
		0.906279544506856	5688.26724345165
		0.907479914764481	5687.77113887983
		0.908680285022106	5687.27568361693
		0.909880655279731	5686.78087880068
		0.911081025537356	5686.28672555351
		0.912281395794981	5685.79322498252
		0.913481766052606	5685.30037817954
		0.914682136310231	5684.80818622106
		0.915882506567856	5684.3166501683
		0.917082876825481	5683.82577106715
		0.918283247083106	5683.33554994821
		0.919483617340731	5682.84598782677
		0.920683987598356	5682.35708570281
		0.921884357855981	5681.86884456101
		0.923084728113606	5681.38126537075
		0.924285098371231	5680.8943490861
		0.925485468628856	5680.40809664583
		0.926685838886481	5679.92250897339
		0.927886209144106	5679.43758697695
		0.929086579401731	5678.95333154936
		0.930286949659356	5678.46974356817
		0.931487319916981	5677.98682389562
		0.932687690174606	5677.50457337865
		0.933888060432231	5677.02299284889
		0.935088430689856	5676.54208312267
		0.936288800947481	5676.06184500103
		0.937489171205106	5675.58227926968
		0.93868954146273	5675.10338669903
		0.939889911720355	5674.6251680442
		0.94109028197798	5674.14762404499
		0.942290652235605	5673.67075542591
		0.94349102249323	5673.19456289615
		0.944691392750855	5672.71904714961
		0.94589176300848	5672.24420886487
		0.947092133266105	5671.77004870523
		0.94829250352373	5671.29656731865
		0.949492873781355	5670.82376533781
		0.95069324403898	5670.35164338008
		0.951893614296605	5669.88020204754
		0.95309398455423	5669.40944192693
		0.954294354811855	5668.93936358971
		0.95549472506948	5668.46996759204
		0.956695095327105	5668.00125447477
		0.95789546558473	5667.53322476343
		0.959095835842355	5667.06587896826
		0.96029620609998	5666.59921758419
		0.961496576357605	5666.13324109086
		0.96269694661523	5665.66794995259
		0.963897316872855	5665.20334461839
		0.96509768713048	5664.73942552199
		0.966298057388105	5664.27619308179
		0.96749842764573	5663.81364770089
		0.968698797903355	5663.3517897671
		0.96989916816098	5662.89061965291
		0.971099538418605	5662.43013771552
		0.97229990867623	5661.97034429682
		0.973500278933855	5661.51123972337
		0.97470064919148	5661.05282430647
		0.975901019449105	5660.59509834208
		0.97710138970673	5660.13806211088
		0.978301759964355	5659.68171587823
		0.979118112986925	5659.37175627277
		0.97950213022198	5659.22605989418
		0.980702500479605	5658.77109439349
		0.98190287073723	5658.31681959561
		0.983103240994855	5657.86323570469
		0.98430361125248	5657.41034290957
		0.985503981510105	5656.95814138379
		0.98670435176773	5656.50663128556
		0.987904722025355	5656.05581275783
		0.989105092282979	5655.60568592822
		0.990305462540604	5655.15625090904
		0.991505832798229	5654.7075077973
		0.992706203055854	5654.25945667472
		0.993906573313479	5653.8120976077
		0.995106943571104	5653.36543064733
		0.996307313828729	5652.91945582942
		0.997507684086354	5652.47417317445
		0.998708054343979	5652.02958268761
		0.999908424601604	5651.58568435877
		1.00110879485923	5651.14247816253
		1.00230916511685	5650.69996405814
		1.00350953537448	5650.25814198957
		1.0047099056321	5649.81701188549
		1.00591027588973	5649.37657365925
		1.00711064614735	5648.93682720891
		1.00831101640498	5648.49777241722
		1.0095113866626	5648.05940915162
		1.01071175692023	5647.62173726424
		1.01191212717785	5647.18475659194
		1.01311249743548	5646.74846695622
		1.0143128676931	5646.31286816333
		1.01551323795073	5645.87796000418
		1.01671360820835	5645.44374225438
		1.01791397846598	5645.01021467426
		1.0191143487236	5644.57737700881
		1.02031471898123	5644.14522898774
		1.02151508923885	5643.71377032545
		1.02271545949648	5643.28300072103
		1.0239158297541	5642.85291985826
		1.02511620001173	5642.42352740564
		1.02631657026935	5641.99482301634
		1.02751694052698	5641.56680632824
		1.0287173107846	5641.13947696391
		1.02991768104223	5640.71283453061
		1.03111805129985	5640.28687862031
		1.03231842155748	5639.86160880965
		1.0335187918151	5639.43702466
		1.03471916207273	5639.0131257174
		1.03591953233035	5638.58991151259
		1.03711990258798	5638.16738156101
		1.0383202728456	5637.7455353628
		1.03952064310323	5637.32437240278
		1.04072101336085	5636.90389215048
		1.04192138361848	5636.48409406011
		1.0431217538761	5636.06497757059
		1.04432212413373	5635.64654210554
		1.04552249439135	5635.22878707325
		1.04672286464898	5634.81171186673
		1.0479232349066	5634.39531586368
		1.04912360516423	5633.97959842648
		1.05032397542185	5633.56455890223
		1.05152434567948	5633.15019662271
		1.0527247159371	5632.73651090439
		1.05392508619473	5632.32350104845
		1.05512545645235	5631.91116634075
		1.05632582670998	5631.49950605187
		1.0575261969676	5631.08851943706
		1.05872656722523	5630.67820573628
		1.05992693748285	5630.26856417417
		1.06112730774048	5629.85959396009
		1.0623276779981	5629.45129428807
		1.06352804825573	5629.04366433685
		1.06472841851335	5628.63670326986
		1.06592878877098	5628.23041023523
		1.0671291590286	5627.82478436579
		1.06832952928623	5627.41982477905
		1.06952989954385	5627.01553057722
		1.07073026980148	5626.61190084721
		1.0719306400591	5626.20893466063
		1.07313101031673	5625.80663107378
		1.07433138057435	5625.40498912765
		1.07553175083198	5625.00400784793
		1.0767321210896	5624.60368624502
		1.07793249134723	5624.20402331398
		1.07913286160485	5623.8050180346
		1.08033323186248	5623.40666937135
		1.0815336021201	5623.00897627339
		1.08273397237773	5622.6119376746
		1.08393434263535	5622.21555249352
		1.08513471289298	5621.81981963341
		1.0863350831506	5621.42473798222
		1.08753545340823	5621.0303064126
		1.08873582366585	5620.63652378188
		1.08993619392348	5620.2433889321
		1.0911365641811	5619.85090068999
		1.09233693443873	5619.45905786698
		1.09353730469635	5619.06785925918
		1.09468732932004	5618.69367133227
		1.09473767495398	5618.67730364742
		1.0959380452116	5618.2873897972
		1.09713841546923	5617.89811645874
		1.09833878572685	5617.50948236693
		1.09953915598448	5617.12148624138
		1.1007395262421	5616.73412678638
		1.10193989649973	5616.34740269092
		1.10314026675735	5615.96131262867
		1.10434063701498	5615.57585525803
		1.1055410072726	5615.19102922207
		1.10674137753023	5614.80683314855
		1.10794174778785	5614.42326564995
		1.10914211804548	5614.04032532343
		1.1103424883031	5613.65801075083
		1.11154285856073	5613.27632049873
		1.11274322881835	5612.89525311835
		1.11394359907598	5612.51480714565
		1.1151439693336	5612.13498110126
		1.11634433959123	5611.75577349052
		1.11754470984885	5611.37718280346
		1.11874508010648	5610.99920751479
		1.1199454503641	5610.62184608395
		1.12114582062173	5610.24509695504
		1.12234619087935	5609.86895855689
		1.12354656113698	5609.49342930298
		1.1247469313946	5609.11850759153
		1.12594730165223	5608.74419180543
		1.12714767190985	5608.37048031227
		1.12834804216748	5607.99737146435
		1.1295484124251	5607.62486359864
		1.13074878268273	5607.25295503682
		1.13194915294035	5606.88164408527
		1.13314952319798	5606.51092903506
		1.1343498934556	5606.14080816195
		1.13555026371323	5605.7712797264
		1.13675063397085	5605.40234197356
		1.13795100422848	5605.03399313329
		1.1391513744861	5604.66623142014
		1.14035174474373	5604.29905503334
		1.14155211500135	5603.93246215683
		1.14275248525898	5603.56645095925
		1.1439528555166	5603.20101959391
		1.14515322577423	5602.83616619886
		1.14635359603185	5602.47188889679
		1.14755396628948	5602.10818579514
		1.1487543365471	5601.745054986
		1.14995470680473	5601.38249454618
		1.15115507706235	5601.02050253718
		1.15235544731998	5600.6590770052
		1.1535558175776	5600.29821598113
		1.15475618783523	5599.93791748056
		1.15595655809285	5599.57817950376
		1.15715692835048	5599.21900003571
		1.1583572986081	5598.86037704609
		1.15955766886573	5598.50230848926
		1.16075803912335	5598.14479230429
		1.16195840938098	5597.78782641493
		1.1631587796386	5597.43140872964
		1.16435914989623	5597.07553714157
		1.16555952015385	5596.72020952856
		1.16675989041148	5596.36542375316
		1.1679602606691	5596.0111776626
		1.16916063092673	5595.65746908881
		1.17036100118435	5595.30429584841
		1.17156137144198	5594.95165574273
		1.1727617416996	5594.59954655779
		1.17396211195723	5594.24796606429
		1.17516248221485	5593.89691201765
		1.17636285247248	5593.54638215797
		1.1775632227301	5593.19637421005
		1.17876359298773	5592.84688588338
		1.17996396324535	5592.49791487214
		1.18116433350298	5592.14945885524
		1.1823647037606	5591.80151549624
		1.18356507401823	5591.45408244343
		1.18476544427585	5591.10715732976
		1.18596581453348	5590.76073777292
		1.1871661847911	5590.41482137526
		1.18836655504873	5590.06940572384
		1.18956692530635	5589.7244883904
		1.19076729556398	5589.38006693141
		1.1919676658216	5589.036138888
		1.19316803607923	5588.69270178601
		1.19436840633685	5588.34975313597
		1.19556877659448	5588.00729043312
		1.1967691468521	5587.66531115738
		1.19796951710973	5587.32381277337
		1.19916988736735	5586.98279273041
