# Supplementary material for: Light-induced quantum tunnelling current in graphene
Source: Nat Commun. 2025 May 9;16:4335. doi: 10.1038/s41467-025-59675-5 (PMC12064659; doi:10.1038/s41467-025-59675-5)
Supplement: Supplementary file 3 — Source Data [file 41467_2025_59675_MOESM3_ESM.zip › Fig.4c.txt]

E (V/nm)	conductivity (%)	fitting
0	0	0
0.119916988736735	0.11676	0.12755
0.169588231830432	0.09915	0.25203
0.218937465864008	0.31032	0.41583
0.309624333536477	0.6942	0.81459
0.379210814556839	0.94079	1.1983
0.437874931728017	1.41623	1.56731
0.489559056493462	1.72729	1.92194
0.536285076944831	2.11524	2.26256
0.619248667072954	2.78983	2.90313
0.692341057275631	3.65126	3.49176
0.847941159152159	4.71308	4.75424
0.979118112986925	6.22942	5.75256
1.09468732932004	6.07562	6.52985
1.19916988736735	7.35714	7.12928
